# Supplementary material for: Induced pluripotent stem cell-derived neuronal cells from a sporadic Alzheimer’s disease donor as a model for investigating AD-associated gene regulatory networks
Source: BMC Genomics. 2015 Feb 14;16(1):84. doi: 10.1186/s12864-015-1262-5 (PMC4344782; doi:10.1186/s12864-015-1262-5)
Supplement: Additional file 9: — Pathways and biological processes significantly up-regulated in AD-iPSC neuronal cells versus neuronal cells derived from embryonic stem cells of one neuronal differentiation experiment each. [file 12864_2015_1262_MOESM9_ESM.xls]

## Sheet: pathways
up-regulated pathways in AD-iPS-5 neurons compared to H9 neurons
Category	Term	Count	%	PValue	Genes	List Total	Pop Hits	Pop Total	Fold Enrichment	Bonferroni	Benjamini	FDR
KEGG_PATHWAY	hsa04310:Wnt signaling pathway	23	1.59722	0.000432274	FZD9, TBL1XR1, NKD1, WNT10B, NKD2, ROCK1, APC2, WNT3A, VANGL2, CXXC4, FZD3, MAPK10, DAAM1, WNT1, PLCB3, WNT7B, WNT3, RAC3, FRAT2, SOX17, PLCB1, MYC, WNT7A	344	151	5085	2.25156	0.0704643	0.0704643	0.525569
KEGG_PATHWAY	hsa05217:Basal cell carcinoma	10	0.694444	0.0104216	FZD9, WNT1, WNT10B, WNT7B, WNT3, APC2, WNT3A, FZD3, PTCH1, WNT7A	344	55	5085	2.68763	0.829751	0.587388	11.9867
KEGG_PATHWAY	hsa04330:Notch signaling pathway	9	0.625	0.0122151	KAT2A, MFNG, NOTCH1, HES5, NOTCH4, DLL3, DLL1, JAG1, LFNG	344	47	5085	2.83059	0.874702	0.499603	13.9112
KEGG_PATHWAY	hsa00970:Aminoacyl-tRNA biosynthesis	8	0.555556	0.0183302	IARS, WARS, TARS, YARS, CARS, SARS, AARS, WARS2	344	41	5085	2.88429	0.956131	0.542344	20.1864
KEGG_PATHWAY	hsa05200:Pathways in cancer	33	2.29167	0.0204096	FGF19, E2F2, FGFR1, E2F3, APC2, PGF, FGF9, WNT3A, FGF13, ZBTB16, WNT1, WNT3, RAC3, CSF3R, RARA, RARB, MYC, FZD9, CEBPA, WNT10B, IL8, FZD3, RB1, MAPK10, APPL1, CTNNA2, LAMA4, CBLB, WNT7B, CDKN1B, PLCG2, PTCH1, WNT7A	344	328	5085	1.48721	0.969344	0.501914	22.2226
KEGG_PATHWAY	hsa03420:Nucleotide excision repair	8	0.555556	0.0262968	RPA2, RFC4, POLE2, POLE3, RFC2, RAD23A, GTF2H3, GTF2H2B	344	44	5085	2.68763	0.988931	0.52792	27.7318
KEGG_PATHWAY	hsa03030:DNA replication	7	0.486111	0.0313999	PRIM1, RPA2, MCM7, RFC4, POLE2, POLE3, RFC2	344	36	5085	2.87427	0.995446	0.537098	32.215
KEGG_PATHWAY	hsa04340:Hedgehog signaling pathway	9	0.625	0.0326585	WNT1, WNT10B, WNT7B, WNT3, CSNK1G2, WNT3A, PTCH1, WNT7A, ZIC2	344	56	5085	2.37567	0.996344	0.504123	33.2807
KEGG_PATHWAY	hsa03320:PPAR signaling pathway	10	0.694444	0.0407457	CPT1C, LPL, CPT1B, APOA1, ACADM, CYP27A1, APOC3, PCK2, FABP7, NR1H3	344	69	5085	2.14232	0.999115	0.542115	39.7698
KEGG_PATHWAY	hsa00250:Alanine, aspartate and glutamate metabolism	6	0.416667	0.054104	GOT1, ASS1, ABAT, ASNS, GAD1, GPT2	344	31	5085	2.86103	0.999917	0.609381	49.2324
KEGG_PATHWAY	hsa00260:Glycine, serine and threonine metabolism	6	0.416667	0.054104	CTH, SHMT2, MAOA, SRR, PSPH, CBS	344	31	5085	2.86103	0.999917	0.609381	49.2324
KEGG_PATHWAY	hsa00330:Arginine and proline metabolism	8	0.555556	0.0633433	SAT1, GOT1, ASS1, MAOA, CKMT2, AMD1, PRODH, CKB	344	53	5085	2.23124	0.999984	0.634092	54.9566
KEGG_PATHWAY	hsa04916:Melanogenesis	12	0.833333	0.068227	FZD9, WNT1, EDNRB, WNT10B, PLCB3, WNT7B, WNT3, WNT3A, FZD3, PLCB1, WNT7A, TUBB3	344	99	5085	1.79175	0.999993	0.630356	57.7369
KEGG_PATHWAY	hsa00270:Cysteine and methionine metabolism	6	0.416667	0.0753097	CTH, GOT1, MAT2B, APIP, AMD1, CBS	344	34	5085	2.60858	0.999998	0.63863	61.49
KEGG_PATHWAY	hsa03022:Basal transcription factors	6	0.416667	0.0832478	GTF2I, GTF2F2, GTF2H3, TAF6L, TAF1L, GTF2H2B	344	35	5085	2.53405	1	0.649791	65.3312
KEGG_PATHWAY	hsa05120:Epithelial cell signaling in Helicobacter pylori infection	9	0.625	0.085202	IL8, PTPRZ1, PLCG2, MAPK11, ATP6V1G2, MAPK10, ATP6V1B1, JAM2, JAM3	344	68	5085	1.95644	1	0.63334	66.2212
Category	Term	Count	%	PValue	Genes	List Total	Pop Hits	Pop Total	Fold Enrichment	Bonferroni	Benjamini	FDR
BIOCARTA	h_hesPathway:Segmentation Clock	6	0.416667	0.00213417	WNT1, NOTCH1, HEY2, DLL3, DLL1, LFNG	105	14	1437	5.86531	0.281903	0.281903	2.53311
BIOCARTA	h_Lis1Pathway:Lissencephaly gene (LIS1) in neuronal migration and development	4	0.277778	0.0303991	CDK5R1, CLIP1, LRP8, DCX	105	10	1437	5.47429	0.991646	0.908598	30.9775
up-regulated pathways in AD-iPS-26B neurons compared to H9 neurons
Category	Term	Count	%	PValue	Genes	List Total	Pop Hits	Pop Total	Fold Enrichment	Bonferroni	Benjamini	FDR
KEGG_PATHWAY	hsa04142:Lysosome	24	1.50094	0.000708824	TCIRG1, AGA, CTSZ, LIPA, GM2A, PSAP, ATP6AP1, HEXB, ACP2, CD164, CD63, CTSL1, MANBA, SLC11A2, DNASE2, LAMP2, CTSK, CD68, TPP1, SORT1, CTSD, CTSH, CLN5, IDUA	495	117	5085	2.10723	0.11795	0.11795	0.867169
KEGG_PATHWAY	hsa04610:Complement and coagulation cascades	17	1.06316	0.000721489	KNG1, F12, F10, CFB, C1R, C1S, PLAUR, FGG, CD55, FGA, SERPINF2, FGB, F3, CD46, CFI, CFD, PLAU	495	69	5085	2.53096	0.119926	0.0618776	0.8826
KEGG_PATHWAY	hsa00604:Glycosphingolipid biosynthesis	6	0.375235	0.0111634	ST6GALNAC5, ST3GAL1, ST6GALNAC6, ST6GALNAC3, B3GALT4, HEXB	495	15	5085	4.10909	0.862899	0.484359	12.8806
KEGG_PATHWAY	hsa04512:ECM-receptor interaction	16	1.00063	0.0141236	SDC4, COL5A1, CD47, CD44, LAMC3, ITGAV, ITGB6, COL6A3, COL1A2, COL6A2, LAMC2, COL1A1, THBS1, LAMB1, THBS2, SPP1	495	84	5085	1.95671	0.919355	0.467102	16.0304
KEGG_PATHWAY	hsa04514:Cell adhesion molecules (CAMs)	22	1.37586	0.0153489	CLDN7, CLDN18, MPZL1, CLDN9, CLDN3, CLDN5, HLA-A, CDH1, HLA-B, HLA-DMB, HLA-E, SDC4, HLA-DMA, CLDN15, HLA-F, NRCAM, VCAM1, CDH15, ITGAV, CLDN1, CNTNAP1, VCAN	495	132	5085	1.71212	0.935289	0.421644	17.3034
KEGG_PATHWAY	hsa00480:Glutathione metabolism	11	0.68793	0.0199301	GSTA1, GPX2, GSTM2, GSTA2, GSTA4, OPLAH, GSTA5, GSTO2, ANPEP, GPX7, MGST2	495	50	5085	2.26	0.971654	0.447817	21.9072
KEGG_PATHWAY	hsa00512:O-Glycan biosynthesis	8	0.500313	0.0220421	ST3GAL1, GCNT4, GCNT3, C1GALT1C1, GALNT6, OGT, GALNT12, C1GALT1	495	30	5085	2.73939	0.980651	0.430835	23.9493
KEGG_PATHWAY	hsa00760:Nicotinate and nicotinamide metabolism	7	0.437774	0.0240459	NMNAT3, ENPP1, NT5E, C9ORF95, RDH14, NNMT, NT5C	495	24	5085	2.99621	0.986541	0.416387	25.8413
KEGG_PATHWAY	hsa03320:PPAR signaling pathway	13	0.813008	0.0320847	CPT1C, RXRB, APOA2, ACSL1, APOA1, CYP27A1, HMGCS2, APOC3, SLC27A6, SCD5, FABP7, ACSL3, NR1H3	495	69	5085	1.93544	0.996887	0.473416	33.0052
KEGG_PATHWAY	hsa04620:Toll-like receptor signaling pathway	17	1.06316	0.0330169	IRAK1, TNF, IL8, NFKBIA, CCL5, STAT1, IRAK4, FOS, MAPK13, JUN, IRF7, MAP3K8, IKBKG, MAPK3, TICAM2, CD14, SPP1	495	101	5085	1.72907	0.997375	0.448032	33.7934
KEGG_PATHWAY	hsa00982:Drug metabolism	12	0.750469	0.0344161	FMO4, GSTA1, GSTM2, GSTA2, GSTA4, GSTA5, CYP2C18, FMO1, MAOA, GSTO2, ADH1A, MGST2	495	62	5085	1.98827	0.997968	0.43081	34.9605
KEGG_PATHWAY	hsa05416:Viral myocarditis	13	0.813008	0.0390692	CAV1, MYH3, HLA-A, MYH7, HLA-B, MYH6, HLA-E, HLA-DMB, HLA-DMA, MYH8, HLA-F, CD55, RAC2	495	71	5085	1.88092	0.999136	0.444469	38.7073
KEGG_PATHWAY	hsa04612:Antigen processing and presentation	14	0.875547	0.055541	HLA-A, HSPA1A, HLA-B, HLA-DMB, HLA-E, HLA-DMA, CTSL1, CD74, HLA-F, TAPBP, B2M, PSME1, TAP1, HSPA5	495	83	5085	1.73275	0.99996	0.540687	50.4348
KEGG_PATHWAY	hsa04920:Adipocytokine signaling pathway	12	0.750469	0.0562389	CPT1C, IRS2, TNF, ACSL1, NPY, RXRB, IKBKG, SLC2A1, ADIPOR2, NFKBIA, POMC, ACSL3	495	67	5085	1.83989	0.999964	0.518956	50.8829
KEGG_PATHWAY	hsa00520:Amino sugar and nucleotide sugar metabolism	9	0.562852	0.0583942	GALK1, PGM3, UAP1, CYB5R1, GNPDA1, GFPT1, HEXB, FUK, PMM1	495	44	5085	2.10124	0.999976	0.50835	52.243
KEGG_PATHWAY	hsa05120:Epithelial cell signaling in Helicobacter pylori infection	12	0.750469	0.0615051	CXCL1, TCIRG1, ADAM10, IL8, MAPK13, ATP6AP1, JUN, IKBKG, PLCG2, NFKBIA, ATP6V1B1, CCL5	495	68	5085	1.81283	0.999987	0.504518	54.1453
Category	Term	Count	%	PValue	Genes	List Total	Pop Hits	Pop Total	Fold Enrichment	Bonferroni	Benjamini	FDR
BIOCARTA	h_cdMacPathway:Cadmium induces DNA synthesis and proliferation in macrophages	5	0.312695	0.0292811	FOS, TNF, JUN, MAPK3, NFKBIA	139	13	1437	3.9762	0.99647	0.99647	30.8822
BIOCARTA	h_eicosanoidPathway:Eicosanoid Metabolism	6	0.375235	0.0437509	PTGS2, PTGDS, PTGES, ALOX5AP, EPHX1, ALOX5	139	21	1437	2.95375	0.999797	0.985736	42.6512
BIOCARTA	h_ifnaPathway:IFN alpha signaling pathway	4	0.250156	0.0472553	IRF9, JAK1, STAT1, STAT2	139	9	1437	4.59472	0.999899	0.953386	45.2093
BIOCARTA	h_pepiPathway:Proepithelin Conversion to Epithelin and Wound Repair Control	3	0.187617	0.0482705	IL8, GRN, SLPI	139	4	1437	7.7536	0.999917	0.904634	45.9305
BIOCARTA	h_nfkbPathway:NF-kB Signaling Pathway	6	0.375235	0.0523897	IRAK1, IL1R1, TNF, IKBKG, NFKBIA, TNFAIP3	139	22	1437	2.81949	0.999964	0.870601	48.7681
BIOCARTA	h_etsPathway:METS affect on Macrophage Differentiation	5	0.312695	0.0594729	FOS, RBL2, ETS2, JUN, CSF1R	139	16	1437	3.23067	0.999991	0.856531	53.3296
BIOCARTA	h_mhcPathway:Antigen Processing and Presentation	4	0.250156	0.0628773	TAP1, HLA-A, CD74, B2M	139	10	1437	4.13525	0.999996	0.828416	55.3863
BIOCARTA	h_intrinsicPathway:Intrinsic Prothrombin Activation Pathway	5	0.312695	0.0721761	KNG1, F12, F10, FGA, CYP4V2	139	17	1437	3.04063	0.999999	0.831226	60.5869
BIOCARTA	h_mapkPathway:MAPKinase Signaling Pathway	13	0.813008	0.073895	CEBPA, RPS6KB2, NFKBIA, STAT1, FOS, MAPK13, JUN, MAPK4, MAPK3, MAP3K8, ARAF, MAP3K13, MAP3K12	139	80	1437	1.67995	1	0.80223	61.4848
BIOCARTA	h_npp1Pathway:Regulators of Bone Mineralization	3	0.187617	0.075449	ALPL, ENPP1, SPP1	139	5	1437	6.20288	1	0.774739	62.2804
BIOCARTA	h_pdgfPathway:PDGF Signaling Pathway	6	0.375235	0.0838503	FOS, JUN, MAPK3, PDGFRA, JAK1, STAT1	139	25	1437	2.48115	1	0.779679	66.326

## Sheet: Biological processes
up-regulated biological processes in AD-iPS-5 neurons compared to H9 neurons
Category	Term	Count	%	PValue	Genes	List Total	Pop Hits	Pop Total	Fold Enrichment	Bonferroni	Benjamini	FDR
GOTERM_BP_FAT	GO:0030182~neuron differentiation	75	5.20833	9.10719e-12	S100A6, WNT3A, JAG1, RTN1, HOXD10, NRCAM, GATA2, WNT1, GPC2, UNC5A, CXCR4, NKX6-2, POU4F2, OLIG2, ROBO3, TUBB3, SS18L1, EFNB3, STMN3, STMN2, MDGA1, KIF5C, THY1, CTNNA2, HOXD9, SLITRK2, ASCL1, HES5, MNX1, CNTN2, VCAN, C1ORF187, GAP43, FGFR1, CDK5R1, IRX5, SOX2, TH, BRSK2, BRSK1, CDH4, EPHB1, ALDH1A2, HOXA2, RAC3, LHX2, BCL11B, KAL1, NGRN, GBX2, POU3F2, DCX, NEFL, SNAP25, DCLK1, CEBPB, BHLHE22, PTP…	997	438	13528	2.32341	2.81411e-08	2.81411e-08	1.6453e-08
GOTERM_BP_FAT	GO:0003002~regionalization	44	3.05556	6.99218e-11	TSHZ1, WNT3A, ZEB2, CXXC4, ZBTB16, HOXD10, ZIC3, HOXD11, WNT1, ALDH1A2, HOXA2, WNT3, HOXA4, HOXA5, HOXA6, HOXC4, NKX6-2, LHX2, GBX2, HOXA10, HOXA9, LFNG, KAT2A, MAFB, RING1, DLL3, PCDH8, DLL1, CELSR2, HOXD9, MIB1, HOXB1, DLX1, NOTCH1, HOXD8, HOXB2, MEOX2, HOXD3, HIPK2, HOXD4, GDF11, MNX1, PTCH1, WNT7A	997	197	13528	3.03057	2.16058e-07	1.08029e-07	1.26321e-07
GOTERM_BP_FAT	GO:0045449~regulation of transcription	270	18.75	3.18291e-10	HKR1, ZNF57, HOXD10, HOXD11, CDCA7, NKX6-2, ZFP90, ZNF248, RARA, RARB, RCOR2, PIM1, ZHX3, ZNF502, ZNF503, TAF6L, TOX2, GTF2H2B, PRDM8, MSX1, HES5, HES4, LRCH4, IRAK1BP1, SUV420H1, ZNF610, ZNF232, MYT1, ZNF512, PLAGL1, LHX2, HOXA10, VEZF1, BCOR, NR1H3, YEATS4, ZBTB48, KLF11, ZNF521, CELSR2, EN2, NOTCH1, DLX1, CSRNP3, ZNF212, DMTF1, DLX5, UBA3, NOTCH4, HOPX, KLF2, TCF12, ZNF536, LZTS1, ZNF18, HTATI…	997	2601	13528	1.40852	9.83517e-07	3.27839e-07	5.75024e-07
GOTERM_BP_FAT	GO:0009952~anterior/posterior pattern formation	35	2.43056	3.50845e-10	TSHZ1, WNT3A, ZEB2, ZBTB16, HOXD10, ZIC3, HOXD11, ALDH1A2, WNT1, HOXA2, WNT3, HOXA4, HOXA5, HOXA6, HOXC4, GBX2, HOXA10, HOXA9, LFNG, KAT2A, RING1, DLL3, DLL1, PCDH8, HOXD9, MIB1, NOTCH1, HOXB1, HOXD8, HOXB2, MEOX2, HOXD3, HIPK2, HOXD4, GDF11	997	140	13528	3.39218	1.08411e-06	2.71028e-07	6.33837e-07
GOTERM_BP_FAT	GO:0007389~pattern specification process	51	3.54167	6.52966e-10	WNT3A, ZEB2, ZIC1, HOXD10, ZIC3, HOXD11, WNT1, WNT3, CXCR4, NKX6-2, HOXC4, SATB2, DLL3, RING1, PCDH8, DLL1, HOXD9, MIB1, ASCL1, HOXD8, HOXD3, HIPK2, HOXD4, MNX1, MFNG, TSHZ1, CXXC4, ZBTB16, ALDH1A2, HOXA2, HOXA4, HOXA5, HOXA6, LHX2, GBX2, HOXA10, HOXA9, BCOR, LFNG, KAT2A, MAFB, CELSR2, NOTCH1, DLX1, HOXB1, HOXB2, MEOX2, NOTCH4, GDF11, PTCH1, WNT7A	997	267	13528	2.59178	2.01766e-06	4.03533e-07	1.17965e-06
GOTERM_BP_FAT	GO:0006350~transcription	222	15.4167	5.35318e-09	HKR1, ZNF57, HOXD10, HOXD11, PRIM1, CDCA7, ZFP90, ZNF248, RARA, RARB, RCOR2, ZHX3, ZNF502, ZNF503, TAF6L, TOX2, GTF2H2B, PRDM8, MSX1, HES5, HES4, IRAK1BP1, SUV420H1, ZNF610, ZNF232, MYT1, ZNF512, PLAGL1, LHX2, HOXA10, VEZF1, BCOR, NR1H3, ZBTB48, YEATS4, KLF11, ZNF521, NOTCH1, CSRNP3, ZNF212, DMTF1, NOTCH4, HOPX, KLF2, TCF12, ZNF536, ZNF18, BACH2, TAF1A, LZTS1, TAF1D, ZNF295, ZEB2, ZNF680, MYB, MY…	997	2101	13528	1.43372	1.65412e-05	2.75689e-06	9.67106e-06
GOTERM_BP_FAT	GO:0048562~embryonic organ morphogenesis	32	2.22222	6.09551e-09	TSHZ1, FGF9, WNT3A, SOX2, TH, SOBP, PRRX2, ZIC1, HOXD10, WNT1, SPRY2, HOXA2, CHD7, HOXA4, HOXA5, HOXA6, HOXC4, GBX2, RARB, MYC, SATB2, TBX15, MAFB, FZD3, HOXD9, HOXB1, HOXB2, SP1, DLX5, HOXD3, HOXD4, TFAP2A	997	133	13528	3.26465	1.88349e-05	2.69073e-06	1.10121e-05
GOTERM_BP_FAT	GO:0048568~embryonic organ development	37	2.56944	8.15401e-09	TSHZ1, FGF9, WNT3A, SOX2, TH, SOBP, PRRX2, ZIC1, HOXD10, GATA2, ALDH1A2, WNT1, SPRY2, HOXA2, CHD7, HOXA4, HOXA5, HOXA6, HOXC4, GBX2, RARB, MYC, CEBPA, SATB2, TBX15, CEBPB, MAFB, FZD3, DDIT3, HOXD9, HOXB1, HOXB2, SP1, DLX5, HOXD3, HOXD4, TFAP2A	997	172	13528	2.91885	2.51956e-05	3.14948e-06	1.4731e-05
GOTERM_BP_FAT	GO:0051252~regulation of RNA metabolic process	192	13.3333	7.22684e-08	HKR1, ZNF57, RBM5, CBX4, HOXD1, HOXD10, ZIC3, HOXD11, WNT1, GATA2, NKX6-2, GATA3, ZFP90, HOXC4, ZNF248, RARA, RARB, OLIG2, AKIRIN2, SATB2, ZHX3, SIX5, HES6, TAF6L, DDIT3, HOXD9, ASCL1, ZNF193, MSX1, HOXD8, HES5, HES4, HOXD3, SERBP1, HOXD4, REM2, TFAP2B, MNX1, TFAP2A, TSHZ3, CNBP, HMGB2, TSHZ2, TSHZ1, ZNF610, SOX2, SOX4, ZNF232, SOX9, MYT1, SOX8, MEIS1, PLAGL1, FOXQ1, ZNF323, TRIM66, HOXA2, HOXA4,…	997	1813	13528	1.43695	0.000223284	2.48118e-05	0.00013056
GOTERM_BP_FAT	GO:0048598~embryonic morphogenesis	51	3.54167	7.7916e-08	FGF9, WNT3A, LMO4, SOBP, ZEB2, PRRX2, ZIC1, HOXD10, HOXD11, ZIC2, SPRY2, WNT1, WNT3, HOXC4, RARB, MYC, ODZ4, SATB2, TBX15, VANGL2, PCDH8, HOXD9, MIB1, MSX1, HOXD3, HOXD4, TFAP2A, TSHZ1, TH, SOX2, ZBTB16, RGMA, ALDH1A2, HOXA2, CHD7, HOXA4, HOXA5, HOXA6, GBX2, HOXA10, HOXA9, MAFB, FZD3, NOTCH1, HOXB1, HOXB2, SP1, DLX5, ZIC5, PTCH1, WNT7A	997	307	13528	2.25408	0.000240731	2.40757e-05	0.000140763
GOTERM_BP_FAT	GO:0006355~regulation of transcription, DNA-dependent	188	13.0556	9.54161e-08	HKR1, ZNF57, CBX4, HOXD1, HOXD10, ZIC3, HOXD11, WNT1, GATA2, NKX6-2, GATA3, ZFP90, HOXC4, ZNF248, RARA, RARB, OLIG2, AKIRIN2, SATB2, ZHX3, SIX5, HES6, TAF6L, DDIT3, HOXD9, ASCL1, ZNF193, MSX1, HOXD8, HES5, HES4, HOXD3, HOXD4, REM2, TFAP2B, MNX1, TFAP2A, TSHZ3, CNBP, HMGB2, TSHZ2, TSHZ1, ZNF610, SOX2, SOX4, ZNF232, SOX9, MYT1, SOX8, MEIS1, PLAGL1, FOXQ1, ZNF323, TRIM66, HOXA2, HOXA4, HOXA5, HOXA6,…	997	1773	13528	1.43876	0.000294792	2.68029e-05	0.000172379
GOTERM_BP_FAT	GO:0045664~regulation of neuron differentiation	29	2.01389	3.24621e-07	IRX3, CDK5R1, LZTS1, SOX2, CDH4, PRPF19, NRCAM, METRN, HOXA2, MAPT, POU3F2, CDK5RAP3, NEFL, CHRNA3, NEFM, SPP1, MAP1B, FOXA1, DLL1, RUFY3, THY1, ASCL1, MIB1, NOTCH1, HES5, HOXD3, NTRK2, ID4, WNT7A	997	133	13528	2.95859	0.00100258	8.35865e-05	0.00058646
GOTERM_BP_FAT	GO:0050767~regulation of neurogenesis	33	2.29167	4.01309e-07	IRX3, CDK5R1, LZTS1, SOX2, CDH4, PRPF19, NRCAM, METRN, HOXA2, NKX6-2, MAPT, POU3F2, CDK5RAP3, NEFL, CHRNA3, NEFM, SPP1, MAP1B, FOXA1, DLL3, DLL1, RUFY3, THY1, MIB1, ATF5, ASCL1, DLX1, NOTCH1, HES5, HOXD3, NTRK2, ID4, WNT7A	997	166	13528	2.69739	0.00123928	9.53835e-05	0.000725003
GOTERM_BP_FAT	GO:0007409~axonogenesis	36	2.5	5.40337e-07	CDK5R1, S100A6, WNT3A, CDH4, EPHB1, NRCAM, HOXA2, CXCR4, UNC5A, KAL1, BCL11B, LHX2, GBX2, POU4F2, ROBO3, DCX, NEFL, SNAP25, DCLK1, EFNB3, PTPRZ1, MAP1B, KIF5C, NR4A2, CELSR3, NEUROG2, CTNNA2, SLITRK2, SEMA6A, NOTCH1, DLX5, CNTN2, VCAN, C1ORF187, GAP43, FEZ1	997	193	13528	2.53095	0.00166825	0.000119253	0.000976169
GOTERM_BP_FAT	GO:0043009~chordate embryonic development	51	3.54167	8.252e-07	FGF9, WNT3A, LMO4, ZEB2, HOXD1, PRRX2, HOXD10, ZIC2, WNT1, GATA2, SATB2, TBX15, VANGL2, DLL3, PCDH8, DLL1, HOXD9, MIB1, MSX1, HOXD3, HOXD4, NCOA6, MNX1, TFAP2A, SOX8, PRPF19, RGMA, ALDH1A2, HOXA2, CHD7, HOXA4, HOXA5, HOXA6, GBX2, HOXA9, KAT2A, CEBPA, MAFG, CEBPB, ZNF830, NASP, FZD3, BRCA1, DLX1, HOXB1, HOXB2, MEOX2, SP1, ZIC5, HOPX, PTCH1	997	331	13528	2.09065	0.00254662	0.000169977	0.0014908
GOTERM_BP_FAT	GO:0009792~embryonic development ending in birth or egg hatching	51	3.54167	1.08757e-06	FGF9, WNT3A, LMO4, ZEB2, HOXD1, PRRX2, HOXD10, ZIC2, WNT1, GATA2, SATB2, TBX15, VANGL2, DLL3, PCDH8, DLL1, HOXD9, MIB1, MSX1, HOXD3, HOXD4, NCOA6, MNX1, TFAP2A, SOX8, PRPF19, RGMA, ALDH1A2, HOXA2, CHD7, HOXA4, HOXA5, HOXA6, GBX2, HOXA9, KAT2A, CEBPA, MAFG, CEBPB, ZNF830, NASP, FZD3, BRCA1, DLX1, HOXB1, HOXB2, MEOX2, SP1, ZIC5, HOPX, PTCH1	997	334	13528	2.07187	0.00335494	0.000210014	0.00196478
GOTERM_BP_FAT	GO:0048667~cell morphogenesis involved in neuron differentiation	37	2.56944	1.34463e-06	CDK5R1, S100A6, WNT3A, CDH4, EPHB1, NRCAM, HOXA2, CXCR4, UNC5A, KAL1, BCL11B, LHX2, GBX2, POU4F2, ROBO3, DCX, NEFL, SNAP25, DCLK1, EFNB3, PTPRZ1, MAP1B, KIF5C, NR4A2, CELSR3, NEUROG2, CELSR2, CTNNA2, SLITRK2, SEMA6A, NOTCH1, DLX5, CNTN2, VCAN, C1ORF187, GAP43, FEZ1	997	209	13528	2.40212	0.00414629	0.000244377	0.00242918
GOTERM_BP_FAT	GO:0048666~neuron development	51	3.54167	1.69351e-06	S100A6, WNT3A, HOXD10, NRCAM, CXCR4, UNC5A, POU4F2, ROBO3, SS18L1, STMN3, EFNB3, KIF5C, CTNNA2, THY1, HOXD9, SLITRK2, ASCL1, CNTN2, VCAN, GAP43, C1ORF187, FGFR1, CDK5R1, IRX5, TH, CDH4, EPHB1, HOXA2, RAC3, KAL1, BCL11B, LHX2, GBX2, DCX, SNAP25, NEFL, DCLK1, PTPRZ1, MAP1B, NR4A2, CELSR3, NEUROG2, CELSR2, EN2, SEMA6A, NOTCH1, DLX5, NTRK2, MAP2, NTM, FEZ1	997	339	13528	2.04131	0.00521927	0.000290676	0.00305944
GOTERM_BP_FAT	GO:0031175~neuron projection development	42	2.91667	1.79704e-06	FGFR1, CDK5R1, S100A6, WNT3A, CDH4, EPHB1, NRCAM, HOXA2, CXCR4, RAC3, UNC5A, KAL1, LHX2, BCL11B, GBX2, POU4F2, ROBO3, DCX, NEFL, SNAP25, SS18L1, DCLK1, STMN3, EFNB3, PTPRZ1, MAP1B, KIF5C, NR4A2, CELSR3, NEUROG2, CELSR2, CTNNA2, SLITRK2, SEMA6A, NOTCH1, DLX5, MAP2, CNTN2, VCAN, C1ORF187, GAP43, FEZ1	997	256	13528	2.22612	0.00553747	0.000292213	0.00324648
GOTERM_BP_FAT	GO:0048812~neuron projection morphogenesis	37	2.56944	2.12977e-06	CDK5R1, S100A6, WNT3A, CDH4, EPHB1, NRCAM, HOXA2, CXCR4, UNC5A, KAL1, BCL11B, LHX2, GBX2, POU4F2, ROBO3, DCX, NEFL, SNAP25, DCLK1, EFNB3, PTPRZ1, MAP1B, KIF5C, NR4A2, CELSR3, NEUROG2, CELSR2, CTNNA2, SLITRK2, SEMA6A, NOTCH1, DLX5, CNTN2, VCAN, C1ORF187, GAP43, FEZ1	997	213	13528	2.35701	0.0065594	0.000328996	0.00384758
GOTERM_BP_FAT	GO:0060284~regulation of cell development	36	2.5	2.31842e-06	IRX3, CDK5R1, LZTS1, SOX2, CDH4, HOXD11, PRPF19, NRCAM, HOXA2, METRN, NKX6-2, MAPT, POU3F2, CDK5RAP3, NEFL, BOC, CHRNA3, NEFM, SPP1, MAP1B, FOXA1, DLL3, DLL1, RUFY3, THY1, MIB1, ATF5, ASCL1, DLX1, NOTCH1, HES5, BTG1, HOXD3, NTRK2, ID4, WNT7A	997	205	13528	2.3828	0.00713832	0.000341081	0.00418837
GOTERM_BP_FAT	GO:0051960~regulation of nervous system development	34	2.36111	3.85953e-06	IRX3, CDK5R1, LZTS1, SOX2, CDH4, PRPF19, NRCAM, METRN, HOXA2, NKX6-2, MAPT, POU3F2, CDK5RAP3, NEFL, SNAP25, CHRNA3, NEFM, SPP1, MAP1B, FOXA1, DLL3, DLL1, RUFY3, THY1, MIB1, ATF5, ASCL1, DLX1, NOTCH1, HES5, HOXD3, NTRK2, ID4, WNT7A	997	192	13528	2.40279	0.0118551	0.000541942	0.00697239
GOTERM_BP_FAT	GO:0000904~cell morphogenesis involved in differentiation	39	2.70833	8.34572e-06	CDK5R1, S100A6, WNT3A, SOX9, CDH4, EPHB1, NRCAM, HOXA2, CXCR4, UNC5A, KAL1, BCL11B, LHX2, GBX2, POU4F2, ROBO3, DCX, NEFL, SNAP25, DCLK1, EFNB3, PTPRZ1, MAP1B, KIF5C, NR4A2, CELSR3, NEUROG2, CELSR2, CTNNA2, SLITRK2, SEMA6A, NOTCH1, DLX5, NOTCH4, CNTN2, VCAN, C1ORF187, GAP43, FEZ1	997	244	13528	2.16877	0.0254587	0.00112061	0.0150763
GOTERM_BP_FAT	GO:0048706~embryonic skeletal system development	19	1.31944	8.83968e-06	SATB2, TBX15, FGF9, HOXD1, PRRX2, HOXD10, HOXD9, DLX1, HOXA2, HOXB1, HOXB2, SP1, HOXA4, HOXA5, HOXA6, HOXD3, HOXD4, HOXA9, TFAP2A	997	77	13528	3.34812	0.0269451	0.00113747	0.0159686
GOTERM_BP_FAT	GO:0048858~cell projection morphogenesis	39	2.70833	9.19515e-06	CDK5R1, S100A6, WNT3A, CDH4, EPHB1, NRCAM, HOXA2, CXCR4, UNC5A, KAL1, BCL11B, LHX2, GBX2, POU4F2, ROBO3, DCX, NEFL, SNAP25, DCLK1, EFNB3, PTPRZ1, MAP1B, KIF5C, VANGL2, NR4A2, CELSR3, NEUROG2, CELSR2, CTNNA2, SLITRK2, BBS2, SEMA6A, NOTCH1, DLX5, CNTN2, VCAN, C1ORF187, GAP43, FEZ1	997	245	13528	2.15992	0.0280133	0.00113588	0.0166107
GOTERM_BP_FAT	GO:0007423~sensory organ development	37	2.56944	1.15897e-05	SHROOM2, TSHZ1, IRX5, FGF9, WNT3A, SOX2, TH, SOBP, PRRX2, JAG1, ZIC1, EPHB1, SPRY2, ALDH1A2, WNT1, HOXA2, CHD7, BCL11B, PVRL3, GBX2, POU4F2, RARB, MYC, BHLHE22, MAFB, RING1, SIX5, DLL1, FZD3, THY1, ASCL1, CDKN1B, SP1, HES5, DLX5, NTRK2, GDF11	997	229	13528	2.19232	0.0351787	0.00137645	0.0209359
GOTERM_BP_FAT	GO:0043583~ear development	21	1.45833	1.53394e-05	SHROOM2, TSHZ1, MAFB, FGF9, WNT3A, SOX2, SOBP, DLL1, FZD3, PRRX2, JAG1, ZIC1, WNT1, SPRY2, HOXA2, CDKN1B, CHD7, HES5, DLX5, GBX2, MYC	997	95	13528	2.9994	0.0462933	0.00175398	0.0277085
GOTERM_BP_FAT	GO:0032990~cell part morphogenesis	39	2.70833	2.54654e-05	CDK5R1, S100A6, WNT3A, CDH4, EPHB1, NRCAM, HOXA2, CXCR4, UNC5A, KAL1, BCL11B, LHX2, GBX2, POU4F2, ROBO3, DCX, NEFL, SNAP25, DCLK1, EFNB3, PTPRZ1, MAP1B, KIF5C, VANGL2, NR4A2, CELSR3, NEUROG2, CELSR2, CTNNA2, SLITRK2, BBS2, SEMA6A, NOTCH1, DLX5, CNTN2, VCAN, C1ORF187, GAP43, FEZ1	997	256	13528	2.06711	0.0756728	0.00280638	0.0459958
GOTERM_BP_FAT	GO:0000902~cell morphogenesis	49	3.40278	3.18056e-05	S100A6, WNT3A, NRCAM, WNT1, NDE1, CXCR4, UNC5A, POU4F2, ROBO3, EFNB3, KIF5C, VANGL2, CTNNA2, SLITRK2, BBS2, CNTN2, VCAN, GAP43, C1ORF187, SHROOM2, CDK5R1, BRSK2, BRSK1, SOX9, CDH4, EPHB1, HOXA2, KAL1, BCL11B, LHX2, GBX2, CLASP2, DCX, SNAP25, NEFL, DCLK1, LIPA, PTPRZ1, MAP1B, NR4A2, CELSR3, NEUROG2, CELSR2, NDC80, SEMA6A, NOTCH1, DLX5, NOTCH4, FEZ1	997	356	13528	1.8676	0.0936058	0.00338326	0.0574445
GOTERM_BP_FAT	GO:0030030~cell projection organization	50	3.47222	3.53794e-05	MTSS1, S100A6, WNT3A, NRCAM, CXCR4, UNC5A, POU4F2, ROBO3, SS18L1, STMN3, EFNB3, ROCK1, KIF5C, VANGL2, CTNNA2, SLITRK2, BBS2, CNTN2, VCAN, GAP43, C1ORF187, FGFR1, CDK5R1, B9D2, FXYD5, CDH4, EPHB1, HOXA2, RAC3, KAL1, BCL11B, LHX2, GBX2, FGD5, DCX, SNAP25, NEFL, DCLK1, DNM3, PTPRZ1, MAP1B, NR4A2, CELSR3, NEUROG2, CELSR2, SEMA6A, NOTCH1, DLX5, MAP2, FEZ1	997	368	13528	1.84357	0.10356	0.00363751	0.0638971
GOTERM_BP_FAT	GO:0001501~skeletal system development	45	3.125	3.83566e-05	ALPL, FGFR1, ARSE, FGF9, ACP2, ZBTB16, PRRX2, HOXD1, SOX9, ATP6V1B1, HOXD10, AHSG, HOXD11, HOXA2, CHD7, HOXA4, HOXA5, HOXA6, HOXC4, HOXA10, PTN, HOXA9, MYC, SPP1, SATB2, TBX15, LGALS3, DLL3, HOXD9, CTSK, HOXB1, DLX1, HOXD8, HOXB2, SOST, MSX1, SP1, DLX5, HOXD3, KAZALD1, HOXD4, GDF11, TFAP2A, GDF10, WNT7A	997	319	13528	1.91408	0.11177	0.00381606	0.0692724
GOTERM_BP_FAT	GO:0030900~forebrain development	27	1.875	4.35723e-05	CEP120, SOX3, WNT3A, SOX2, ZEB2, AHSG, GATA2, PCSK1, ALDH1A2, WNT1, NDE1, SLC1A2, LHX2, POU3F2, DCLK1, NEUROG2, BBS2, ASCL1, DLX1, NOTCH1, MSX1, ZIC5, ID4, LRP8, FABP7, C1ORF187, NFIB	997	152	13528	2.41023	0.125971	0.0041987	0.0786885
GOTERM_BP_FAT	GO:0006357~regulation of transcription from RNA polymerase II promoter	83	5.76389	5.94436e-05	SOX21, HTATIP2, FOXK1, CBX4, ZNF202, ZIC3, HOXD10, SAP30, GATA2, NKX6-2, HEY2, PSMC3IP, BRD7, POU4F2, RARB, OLIG2, MYC, AKIRIN2, TAF1L, TBL1XR1, SATB2, RB1, HES6, SPEN, TAF6L, HLTF, MYCN, HOXD9, ASCL1, HOXD8, MSX1, HES5, HIPK2, NCOA6, MNX1, TFAP2B, TFAP2A, ZFP161, GLIS3, CNBP, HMGB2, SOX2, ZNF367, SOX9, SOX8, PLAGL1, HOXA2, ORC2L, TCEA3, BCL11B, CHD1, TCEA1, POU3F2, VEZF1, BCOR, NR1H3, CEBPA, KAT…	997	727	13528	1.54911	0.167803	0.00555079	0.107336
GOTERM_BP_FAT	GO:0035295~tube development	34	2.36111	6.90827e-05	PGF, FGF9, LMO4, WNT3A, ZEB2, ZIC3, ZIC2, HOXD11, RGMA, ALDH1A2, SPRY2, CXCR4, HOXA5, GBX2, HS6ST1, RARB, CEBPA, LIPA, VANGL2, FOXA1, FZD3, MYCN, MIB1, NOTCH1, SP1, TIMELESS, ZIC5, NOTCH4, CRH, GDF11, HOPX, TFAP2A, PTCH1, NFIB	997	220	13528	2.09698	0.192226	0.00625895	0.124731
GOTERM_BP_FAT	GO:0042471~ear morphogenesis	16	1.11111	6.93027e-05	TSHZ1, MAFB, FGF9, WNT3A, SOX2, SOBP, FZD3, PRRX2, ZIC1, WNT1, SPRY2, HOXA2, CHD7, DLX5, GBX2, MYC	997	66	13528	3.28938	0.192775	0.00609997	0.125128
GOTERM_BP_FAT	GO:0045165~cell fate commitment	25	1.73611	7.26138e-05	WNT3A, SOX2, JAG1, SOX9, SOX8, HOXD10, HOXD11, GATA2, WNT1, SPRY2, HOXA2, WNT3, NKX6-2, OLIG2, IFRD1, FOXA1, DLL1, NEUROG2, ASCL1, DLX1, NOTCH1, GCM1, HES5, NOTCH4, GAP43	997	139	13528	2.44041	0.200992	0.00621353	0.131103
GOTERM_BP_FAT	GO:0035239~tube morphogenesis	23	1.59722	0.000136133	PGF, LMO4, WNT3A, FOXA1, VANGL2, ZEB2, FZD3, ZIC3, ZIC2, HOXD11, MYCN, RGMA, MIB1, SPRY2, NOTCH1, TIMELESS, CXCR4, HOXA5, NOTCH4, ZIC5, GBX2, TFAP2A, PTCH1	997	127	13528	2.45732	0.3434	0.0113054	0.245653
GOTERM_BP_FAT	GO:0006260~DNA replication	30	2.08333	0.00013675	ING4, HMGB2, LIN9, TIPIN, C16ORF75, NFIX, CHEK1, CDC34, TERF2IP, MCM10, CDT1, PRIM1, RPA2, ORC2L, MCM7, DKC1, POLE2, POLE3, RBBP4, NASP, CENPF, BRCA1, RFC4, RFC2, RRM2, NCOA6, TBRG1, NFIA, NFIB, DUT	997	190	13528	2.14243	0.34465	0.0110591	0.246764
GOTERM_BP_FAT	GO:0048839~inner ear development	17	1.18056	0.000172696	MAFB, FGF9, WNT3A, SOX2, SOBP, DLL1, FZD3, JAG1, PRRX2, ZIC1, WNT1, SPRY2, CHD7, CDKN1B, HES5, DLX5, GBX2	997	79	13528	2.91985	0.413555	0.0135908	0.311533
GOTERM_BP_FAT	GO:0048704~embryonic skeletal system morphogenesis	14	0.972222	0.000200825	SATB2, TBX15, PRRX2, HOXD10, HOXD9, HOXA2, HOXB1, HOXB2, HOXA4, HOXA5, HOXD3, HOXA6, HOXD4, TFAP2A	997	57	13528	3.33266	0.462384	0.0153955	0.362189
GOTERM_BP_FAT	GO:0032989~cellular component morphogenesis	50	3.47222	0.00023951	S100A6, WNT3A, NRCAM, WNT1, NDE1, CXCR4, UNC5A, POU4F2, ROBO3, EFNB3, KIF5C, VANGL2, CTNNA2, SLITRK2, BBS2, CNTN2, VCAN, GAP43, C1ORF187, SHROOM2, CDK5R1, BRSK2, BRSK1, SOX9, CDH4, EPHB1, CD9, HOXA2, KAL1, BCL11B, LHX2, GBX2, CLASP2, DCX, SNAP25, NEFL, DCLK1, LIPA, PTPRZ1, MAP1B, NR4A2, CELSR3, NEUROG2, CELSR2, NDC80, SEMA6A, NOTCH1, DLX5, NOTCH4, FEZ1	997	397	13528	1.70891	0.52297	0.0178911	0.431816
GOTERM_BP_FAT	GO:0016055~Wnt receptor signaling pathway	23	1.59722	0.000270158	FZD9, TBL1XR1, NKD1, WNT10B, NKD2, APC2, CSNK1G2, WNT3A, NDP, SOX4, CXXC4, CELSR2, FZD3, WNT1, WNT7B, WNT3, RSPO1, BRD7, KLHL12, RNF138, ZRANB1, FRAT2, WNT7A	997	133	13528	2.34647	0.566083	0.0196823	0.486944
GOTERM_BP_FAT	GO:0021543~pallium development	12	0.833333	0.000396622	ASCL1, BBS2, NDE1, DLX1, CEP120, WNT3A, SOX2, LRP8, POU3F2, ZEB2, ID4, AHSG	997	46	13528	3.53966	0.706479	0.0281046	0.714118
GOTERM_BP_FAT	GO:0010975~regulation of neuron projection development	15	1.04167	0.000495078	LZTS1, MAP1B, CDH4, RUFY3, THY1, NRCAM, METRN, MAPT, NTRK2, POU3F2, WNT7A, NEFL, NEFM, CHRNA3, SPP1	997	70	13528	2.90758	0.783501	0.0341788	0.89064
GOTERM_BP_FAT	GO:0051172~negative regulation of nitrogen compound metabolic process	60	4.16667	0.000527665	FOXK1, CBX4, ZEB2, ZNF202, TERF2IP, CDT1, SAP30, NKX6-2, HEY2, POU4F2, OLIG2, RARB, AKIRIN2, TBL1XR1, SATB2, RCOR2, ZHX3, RB1, SPEN, HOXD8, MSX1, HES5, TIMELESS, HIPK2, LRCH4, CUX2, RASD1, ZFP161, GLIS3, PALM, ING4, HMGB2, SOX2, APOC1, TIPIN, COMT, ZBTB16, SOX9, ZC3H8, HOXA2, ORC2L, TRIM66, BCOR, HELLS, ZNF423, CEBPA, JARID2, FOXA1, KLF11, NDFIP1, CENPF, BRCA1, DLX1, CDKN1B, YAF2, ID1, UBA3, HOPX…	997	519	13528	1.56864	0.80425	0.0355936	0.949
GOTERM_BP_FAT	GO:0042472~inner ear morphogenesis	13	0.902778	0.000642107	MAFB, FGF9, WNT3A, SOX2, SOBP, FZD3, PRRX2, ZIC1, WNT1, SPRY2, CHD7, DLX5, GBX2	997	56	13528	3.14988	0.862585	0.0422291	1.1537
GOTERM_BP_FAT	GO:0031344~regulation of cell projection organization	17	1.18056	0.00070614	LZTS1, MAP1B, CDH4, RUFY3, THY1, NRCAM, METRN, MAPT, NTRK2, POU3F2, CDC42EP4, WNT7A, NEFL, NEFM, CHRNA3, CDC42EP5, SPP1	997	89	13528	2.59178	0.887268	0.0453794	1.26805
GOTERM_BP_FAT	GO:0021537~telencephalon development	14	0.972222	0.000778186	CEP120, WNT3A, SOX2, ZEB2, AHSG, ASCL1, BBS2, DLX1, SLC1A2, NDE1, LHX2, LRP8, ID4, POU3F2	997	65	13528	2.92249	0.909782	0.0488802	1.39657
GOTERM_BP_FAT	GO:0031327~negative regulation of cellular biosynthetic process	63	4.375	0.000800482	FGF19, FOXK1, CBX4, ZEB2, ZNF202, CDT1, SAP30, EIF4EBP1, NKX6-2, HEY2, POU4F2, OLIG2, RARB, AKIRIN2, TBL1XR1, SATB2, RCOR2, ZHX3, RB1, SPEN, INHBB, HOXD8, MSX1, HES5, TIMELESS, HIPK2, ASB1, LRCH4, CUX2, RASD1, ZFP161, ING4, PALM, GLIS3, HMGB2, SOX2, APOC1, TIPIN, ZBTB16, SOX9, ZC3H8, HOXA2, ORC2L, TRIM66, APOC3, BCOR, HELLS, ZNF423, CEBPA, PAIP2, JARID2, FOXA1, KLF11, CENPF, BRCA1, DLX1, CDKN1B, …	997	561	13528	1.52376	0.915793	0.0492457	1.43632
GOTERM_BP_FAT	GO:0021546~rhombomere development	5	0.347222	0.000853418	HOXB1, HOXA2, HOXB2, MAFB, GBX2	997	7	13528	9.69193	0.928509	0.0513959	1.53061
GOTERM_BP_FAT	GO:0006928~cell motion	55	3.81944	0.000894093	FGF19, CTHRC1, MTSS1, ZEB2, NRCAM, CD97, WNT1, EDNRB, NDE1, APOA1, CXCR4, UNC5A, POU4F2, ROBO3, SATB2, EFNB3, ROCK1, MDGA1, KIF5C, PSG2, CTNNA2, ASCL1, BTG1, CNTN2, VCAN, C1ORF187, GAP43, PALM, SHROOM2, CDK5R1, CX3CL1, CDH4, EPHB1, VCAM1, CD9, DNALI1, HOXA2, DNER, KAL1, LHX2, CKLF, GBX2, POU3F2, CLASP2, DCX, DCLK1, SCG2, S100P, IL8, NR4A2, NEUROG2, SEMA6A, ID1, LRP8, FEZ1	997	475	13528	1.57111	0.93696	0.0527533	1.603
GOTERM_BP_FAT	GO:0045941~positive regulation of transcription	63	4.375	0.000907252	CHURC1, E2F3, FOXK1, HOXD10, ZIC3, FEV, WNT1, GATA2, PSMC3IP, POU4F2, RARB, MYC, AKIRIN2, IRAK1, TBL1XR1, SATB2, ZNF287, RB1, DDIT3, HOXD9, ASCL1, HES5, HIPK2, NCOA6, TFAP2B, GLIS3, HMGB2, CNBP, SOX2, SOX4, SOX9, SOX8, PLAGL1, HOXA2, RGMB, BCL11B, TCEA1, POU3F2, ZNF423, NR1H3, CEBPA, BCKDHA, YEATS4, CEBPB, MAFB, FOXA1, NR4A2, NEUROG2, CENPK, BRCA1, HOXB1, NOTCH1, CSRNP3, SP1, YAF2, EBF3, EBF2, GT…	997	564	13528	1.51565	0.939474	0.0525074	1.62641
GOTERM_BP_FAT	GO:0002009~morphogenesis of an epithelium	18	1.25	0.00105845	PGF, LMO4, VANGL2, ZEB2, FZD3, PCDH8, JAG1, ZIC2, HOXD11, RGMA, ALDH1A2, MIB1, HOXB2, TIMELESS, HOXA5, ZIC5, TFAP2A, PTCH1	997	101	13528	2.41819	0.962082	0.0598748	1.89502
GOTERM_BP_FAT	GO:0045934~negative regulation of nucleobase, nucleoside, nucleotide and nucleic acid metabolic process	58	4.02778	0.00107826	FOXK1, CBX4, ZEB2, ZNF202, TERF2IP, CDT1, SAP30, NKX6-2, HEY2, POU4F2, OLIG2, RARB, AKIRIN2, TBL1XR1, SATB2, RCOR2, ZHX3, RB1, SPEN, HOXD8, MSX1, HES5, TIMELESS, HIPK2, LRCH4, CUX2, RASD1, ZFP161, GLIS3, PALM, ING4, HMGB2, SOX2, TIPIN, ZBTB16, SOX9, ZC3H8, HOXA2, TRIM66, ORC2L, BCOR, HELLS, ZNF423, CEBPA, JARID2, FOXA1, KLF11, NDFIP1, CENPF, BRCA1, DLX1, CDKN1B, YAF2, ID1, UBA3, HOPX, PHF21A, ID4	997	512	13528	1.53708	0.964336	0.0598668	1.93017
GOTERM_BP_FAT	GO:0016477~cell migration	36	2.5	0.00110377	FGF19, CTHRC1, SHROOM2, CDK5R1, ZEB2, CX3CL1, NRCAM, VCAM1, EDNRB, WNT1, NDE1, APOA1, CXCR4, DNER, CKLF, GBX2, POU3F2, CLASP2, DCX, DCLK1, SCG2, SATB2, S100P, ROCK1, IL8, MDGA1, PSG2, NR4A2, NEUROG2, CTNNA2, ASCL1, ID1, BTG1, CNTN2, LRP8, VCAN	997	276	13528	1.76983	0.967042	0.0601603	1.9754
GOTERM_BP_FAT	GO:0048593~camera-type eye morphogenesis	11	0.763889	0.00110633	SHROOM2, IRX5, BHLHE22, SP1, PVRL3, TH, SOX2, GDF11, RING1, EPHB1, THY1	997	44	13528	3.39218	0.967302	0.0592514	1.97993
GOTERM_BP_FAT	GO:0001843~neural tube closure	9	0.625	0.00113921	RGMA, LMO4, VANGL2, ZIC5, TFAP2A, FZD3, ZEB2, PTCH1, ZIC2	997	30	13528	4.07061	0.970464	0.0599219	2.03821
GOTERM_BP_FAT	GO:0060606~tube closure	9	0.625	0.00113921	RGMA, LMO4, VANGL2, ZIC5, TFAP2A, FZD3, ZEB2, PTCH1, ZIC2	997	30	13528	4.07061	0.970464	0.0599219	2.03821
GOTERM_BP_FAT	GO:0016481~negative regulation of transcription	53	3.68056	0.00119611	FOXK1, CBX4, ZEB2, ZNF202, SAP30, NKX6-2, HEY2, POU4F2, OLIG2, RARB, AKIRIN2, TBL1XR1, SATB2, RCOR2, ZHX3, RB1, SPEN, HOXD8, MSX1, HES5, TIMELESS, HIPK2, LRCH4, CUX2, RASD1, ZFP161, GLIS3, ING4, HMGB2, SOX2, ZBTB16, SOX9, ZC3H8, TRIM66, ORC2L, HOXA2, BCOR, HELLS, ZNF423, CEBPA, JARID2, FOXA1, KLF11, CENPF, BRCA1, DLX1, CDKN1B, YAF2, ID1, UBA3, HOPX, PHF21A, ID4	997	459	13528	1.56676	0.975231	0.0617715	2.13897
GOTERM_BP_FAT	GO:0021915~neural tube development	14	0.972222	0.00121085	LMO4, VANGL2, ZEB2, FZD3, ZIC2, ALDH1A2, WNT1, MIB1, RGMA, ZIC5, MNX1, GBX2, TFAP2A, PTCH1	997	68	13528	2.79356	0.976336	0.0614831	2.16507
GOTERM_BP_FAT	GO:0048705~skeletal system morphogenesis	19	1.31944	0.00132768	SATB2, TBX15, PRRX2, SOX9, HOXD10, HOXD11, HOXD9, HOXA2, HOXB1, HOXB2, HOXD8, HOXA4, HOXA5, HOXA6, HOXD3, HOXD4, TFAP2A, WNT7A, MYC	997	112	13528	2.30183	0.983514	0.0661325	2.3716
GOTERM_BP_FAT	GO:0009890~negative regulation of biosynthetic process	63	4.375	0.0013476	FGF19, FOXK1, CBX4, ZEB2, ZNF202, CDT1, SAP30, EIF4EBP1, NKX6-2, HEY2, POU4F2, OLIG2, RARB, AKIRIN2, TBL1XR1, SATB2, RCOR2, ZHX3, RB1, SPEN, INHBB, HOXD8, MSX1, HES5, TIMELESS, HIPK2, ASB1, LRCH4, CUX2, RASD1, ZFP161, ING4, PALM, GLIS3, HMGB2, SOX2, APOC1, TIPIN, ZBTB16, SOX9, ZC3H8, HOXA2, ORC2L, TRIM66, APOC3, BCOR, HELLS, ZNF423, CEBPA, PAIP2, JARID2, FOXA1, KLF11, CENPF, BRCA1, DLX1, CDKN1B, …	997	573	13528	1.49185	0.9845	0.0660288	2.40678
GOTERM_BP_FAT	GO:0035270~endocrine system development	14	0.972222	0.00139345	INSM1, CGA, SOX2, PDE3B, PCSK1, ALDH1A2, GATA2, APOA1, HOXA5, HOXD3, NKX6-2, MNX1, CRH, POU3F2	997	69	13528	2.75307	0.98655	0.0671363	2.4877
GOTERM_BP_FAT	GO:0035113~embryonic appendage morphogenesis	16	1.11111	0.00159135	FGF9, PRRX2, ZBTB16, HOXD10, HOXD11, HOXD9, ALDH1A2, NOTCH1, CHD7, MSX1, DLX5, HOXA10, HOXA9, PTCH1, RARB, WNT7A	997	87	13528	2.49539	0.99271	0.0751412	2.83623
GOTERM_BP_FAT	GO:0030326~embryonic limb morphogenesis	16	1.11111	0.00159135	FGF9, PRRX2, ZBTB16, HOXD10, HOXD11, HOXD9, ALDH1A2, NOTCH1, CHD7, MSX1, DLX5, HOXA10, HOXA9, PTCH1, RARB, WNT7A	997	87	13528	2.49539	0.99271	0.0751412	2.83623
GOTERM_BP_FAT	GO:0010628~positive regulation of gene expression	63	4.375	0.00189857	CHURC1, E2F3, FOXK1, HOXD10, ZIC3, FEV, WNT1, GATA2, PSMC3IP, POU4F2, RARB, MYC, AKIRIN2, IRAK1, TBL1XR1, SATB2, ZNF287, RB1, DDIT3, HOXD9, ASCL1, HES5, HIPK2, NCOA6, TFAP2B, GLIS3, HMGB2, CNBP, SOX2, SOX4, SOX9, SOX8, PLAGL1, HOXA2, RGMB, BCL11B, TCEA1, POU3F2, ZNF423, NR1H3, CEBPA, BCKDHA, YEATS4, CEBPB, MAFB, FOXA1, NR4A2, NEUROG2, CENPK, BRCA1, HOXB1, NOTCH1, CSRNP3, SP1, YAF2, EBF3, EBF2, GT…	997	581	13528	1.47131	0.997183	0.0876692	3.37496
GOTERM_BP_FAT	GO:0007411~axon guidance	18	1.25	0.00202729	CDK5R1, EFNB3, KIF5C, NEUROG2, CDH4, EPHB1, SEMA6A, HOXA2, CXCR4, UNC5A, LHX2, KAL1, GBX2, POU4F2, ROBO3, GAP43, C1ORF187, FEZ1	997	107	13528	2.28259	0.998109	0.0919647	3.59983
GOTERM_BP_FAT	GO:0001841~neural tube formation	10	0.694444	0.00209289	MIB1, RGMA, LMO4, VANGL2, ZIC5, TFAP2A, FZD3, ZEB2, PTCH1, ZIC2	997	40	13528	3.39218	0.998457	0.0934309	3.71425
GOTERM_BP_FAT	GO:0035137~hindlimb morphogenesis	8	0.555556	0.00218053	HOXD9, NOTCH1, CHD7, PTCH1, ZBTB16, RARB, WNT7A, HOXD10	997	26	13528	4.17499	0.998823	0.0957728	3.8669
GOTERM_BP_FAT	GO:0001764~neuron migration	13	0.902778	0.00219271	CDK5R1, SATB2, MDGA1, NR4A2, NEUROG2, NRCAM, ASCL1, NDE1, CXCR4, DNER, CNTN2, DCX, DCLK1	997	64	13528	2.75614	0.998867	0.0949352	3.8881
GOTERM_BP_FAT	GO:0001709~cell fate determination	9	0.625	0.002219	ASCL1, WNT1, GATA2, HOXA2, HES5, NOTCH4, DLL1, JAG1, IFRD1	997	33	13528	3.70056	0.998956	0.0946949	3.93384
GOTERM_BP_FAT	GO:0014020~primary neural tube formation	9	0.625	0.002219	RGMA, LMO4, VANGL2, ZIC5, TFAP2A, FZD3, ZEB2, PTCH1, ZIC2	997	33	13528	3.70056	0.998956	0.0946949	3.93384
GOTERM_BP_FAT	GO:0045665~negative regulation of neuron differentiation	9	0.625	0.002219	PRPF19, MIB1, IRX3, HOXA2, NOTCH1, HES5, SOX2, ID4, DLL1	997	33	13528	3.70056	0.998956	0.0946949	3.93384
GOTERM_BP_FAT	GO:0035282~segmentation	11	0.763889	0.00223082	KAT2A, MIB1, HOXA2, HOXD8, MEOX2, MAFB, WNT3A, DLL3, ZEB2, PCDH8, DLL1	997	48	13528	3.1095	0.998993	0.093881	3.95439
GOTERM_BP_FAT	GO:0060541~respiratory system development	18	1.25	0.00224517	CEBPA, LIPA, FGF9, FOXA1, SOX2, MYCN, ASCL1, ALDH1A2, SPRY2, NOTCH1, CHD7, TIMELESS, SP1, HOXA5, CRH, HOPX, HS6ST1, NFIB	997	108	13528	2.26145	0.999037	0.0931898	3.97934
GOTERM_BP_FAT	GO:0040008~regulation of growth	41	2.84722	0.00225646	CGA, GDF3, ING4, ING3, ENOX2, FGF9, IGFBP7, ABTB2, LTBP4, IGFBP6, CSPG5, CDH4, IL17RB, NOV, NRCAM, FAM107A, CHD7, NDRG3, HTRA1, MAPT, HEY2, POU3F2, ACTL6A, MAP2K5, SPP1, YEATS4, SOCS2, MAP1B, RB1, CHPT1, BBS2, PHF17, CTH, CDKN1B, BTG1, DIO3, KAZALD1, CDKN2AIP, HOPX, PTCH1, GAP43	997	341	13528	1.63143	0.99907	0.092398	3.99898
GOTERM_BP_FAT	GO:0045685~regulation of glial cell differentiation	7	0.486111	0.00247813	PRPF19, ATF5, DLX1, NOTCH1, NKX6-2, DLL3, ID4	997	20	13528	4.74905	0.999532	0.0996991	4.38356
GOTERM_BP_FAT	GO:0050770~regulation of axonogenesis	12	0.833333	0.0026083	NRCAM, METRN, MAPT, MAP1B, POU3F2, NEFL, CDH4, WNT7A, NEFM, RUFY3, SPP1, THY1	997	57	13528	2.85657	0.999687	0.10332	4.60873
GOTERM_BP_FAT	GO:0048663~neuron fate commitment	10	0.694444	0.00298931	ASCL1, WNT1, DLX1, NOTCH1, HES5, NKX6-2, FOXA1, SOX2, OLIG2, HOXD10	997	42	13528	3.23064	0.999904	0.11604	5.26491
GOTERM_BP_FAT	GO:0010558~negative regulation of macromolecule biosynthetic process	59	4.09722	0.00299974	FOXK1, CBX4, ZEB2, ZNF202, CDT1, SAP30, EIF4EBP1, NKX6-2, HEY2, POU4F2, OLIG2, RARB, AKIRIN2, TBL1XR1, SATB2, RCOR2, ZHX3, RB1, SPEN, INHBB, HOXD8, MSX1, HES5, TIMELESS, HIPK2, ASB1, LRCH4, CUX2, RASD1, ZFP161, GLIS3, ING4, HMGB2, SOX2, TIPIN, ZBTB16, SOX9, ZC3H8, HOXA2, TRIM66, ORC2L, BCOR, HELLS, ZNF423, CEBPA, PAIP2, JARID2, FOXA1, KLF11, CENPF, BRCA1, DLX1, CDKN1B, YAF2, ID1, UBA3, HOPX, PHF2…	997	547	13528	1.46354	0.999907	0.114981	5.28282
GOTERM_BP_FAT	GO:0016331~morphogenesis of embryonic epithelium	12	0.833333	0.0030093	MIB1, RGMA, ALDH1A2, LMO4, VANGL2, ZIC5, TFAP2A, FZD3, ZEB2, PCDH8, PTCH1, ZIC2	997	58	13528	2.80732	0.99991	0.113917	5.29923
GOTERM_BP_FAT	GO:0014013~regulation of gliogenesis	7	0.486111	0.00325608	PRPF19, ATF5, DLX1, NOTCH1, NKX6-2, DLL3, ID4	997	21	13528	4.5229	0.999958	0.121203	5.72181
GOTERM_BP_FAT	GO:0060562~epithelial tube morphogenesis	13	0.902778	0.00326777	PGF, LMO4, VANGL2, ZEB2, FZD3, HOXD11, ZIC2, MIB1, RGMA, HOXA5, ZIC5, TFAP2A, PTCH1	997	67	13528	2.63273	0.999959	0.120168	5.74179
GOTERM_BP_FAT	GO:0010629~negative regulation of gene expression	55	3.81944	0.00331661	FOXK1, CBX4, ZEB2, ZNF202, SAP30, NKX6-2, HEY2, POU4F2, OLIG2, RARB, MYC, AKIRIN2, TBL1XR1, SATB2, RCOR2, ZHX3, RB1, SPEN, HOXD8, MSX1, HES5, TIMELESS, HIPK2, LRCH4, CUX2, RASD1, ZFP161, GLIS3, ING4, HMGB2, SOX2, ZBTB16, SOX9, ZC3H8, TRIM66, ORC2L, HOXA2, BCOR, HELLS, ZNF423, CEBPA, JARID2, FOXA1, KLF11, NDFIP1, CENPF, BRCA1, DLX1, CDKN1B, YAF2, ID1, UBA3, HOPX, PHF21A, ID4	997	504	13528	1.48071	0.999965	0.120425	5.82519
GOTERM_BP_FAT	GO:0060173~limb development	17	1.18056	0.00341693	FGF9, PRRX2, ZBTB16, HOXD10, HOXD11, HOXD9, ALDH1A2, NOTCH1, CHD7, MSX1, MEOX2, DLX5, HOXA10, HOXA9, PTCH1, RARB, WNT7A	997	103	13528	2.2395	0.999974	0.122407	5.99629
GOTERM_BP_FAT	GO:0048736~appendage development	17	1.18056	0.00341693	FGF9, PRRX2, ZBTB16, HOXD10, HOXD11, HOXD9, ALDH1A2, NOTCH1, CHD7, MSX1, MEOX2, DLX5, HOXA10, HOXA9, PTCH1, RARB, WNT7A	997	103	13528	2.2395	0.999974	0.122407	5.99629
GOTERM_BP_FAT	GO:0001838~embryonic epithelial tube formation	10	0.694444	0.00353859	MIB1, RGMA, LMO4, VANGL2, ZIC5, TFAP2A, FZD3, ZEB2, PTCH1, ZIC2	997	43	13528	3.15551	0.999983	0.125043	6.20339
GOTERM_BP_FAT	GO:0007386~compartment specification	4	0.277778	0.00355439	NOTCH1, DLL3, DLL1, LFNG	997	5	13528	10.855	0.999983	0.124151	6.23027
GOTERM_BP_FAT	GO:0001708~cell fate specification	11	0.763889	0.00356672	ASCL1, WNT1, NOTCH1, WNT3, NKX6-2, FOXA1, SOX2, OLIG2, SOX9, HOXD10, HOXD11	997	51	13528	2.92658	0.999984	0.123167	6.25122
GOTERM_BP_FAT	GO:0010769~regulation of cell morphogenesis involved in differentiation	14	0.972222	0.00384137	LZTS1, MAP1B, CDH4, RUFY3, THY1, NRCAM, METRN, MAPT, POU3F2, WNT7A, NEFL, NEFM, CHRNA3, SPP1	997	77	13528	2.46704	0.999993	0.130567	6.71696
GOTERM_BP_FAT	GO:0035148~tube lumen formation	10	0.694444	0.00416403	MIB1, RGMA, LMO4, VANGL2, ZIC5, TFAP2A, FZD3, ZEB2, PTCH1, ZIC2	997	44	13528	3.0838	0.999997	0.139229	7.2613
GOTERM_BP_FAT	GO:0048592~eye morphogenesis	13	0.902778	0.00419593	SHROOM2, IRX5, BHLHE22, TH, SOX2, RING1, EPHB1, THY1, SP1, PVRL3, NTRK2, GDF11, RARB	997	69	13528	2.55642	0.999998	0.138725	7.31496
GOTERM_BP_FAT	GO:0007610~behavior	51	3.54167	0.0050717	SNCG, SOBP, ZIC1, HOXD10, EDNRB, SLC1A2, CXCR4, DLG4, ROBO3, PLCB1, CHRNA3, GABRG2, EFNB3, CYP11A1, HOXD9, BBS2, PROK2, CCR7, HIPK2, ABAT, RASD2, PTAFR, OPRK1, CXCL2, TH, CTNND2, COMT, CX3CL1, AMPH, CHD7, KAL1, CNR1, CKLF, PTN, SNAP25, NMU, SCG2, MAFG, FZD9, S100P, IL8, MAOA, NR4A2, AFF2, PENK, CXCL13, NTRK2, CMTM8, CRH, NHLH2, CMTM7	997	469	13528	1.47549	1	0.163508	8.77657
GOTERM_BP_FAT	GO:0009954~proximal/distal pattern formation	7	0.486111	0.00533707	HOXD9, ALDH1A2, DLX1, HOXA10, HOXA9, HOXD10, HOXD11	997	23	13528	4.12961	1	0.169556	9.21514
GOTERM_BP_FAT	GO:0051173~positive regulation of nitrogen compound metabolic process	66	4.58333	0.00553501	CHURC1, E2F3, FOXK1, ZIC3, HOXD10, FEV, WNT1, GATA2, PSMC3IP, POU4F2, RARB, MYC, AKIRIN2, TBL1XR1, IRAK1, SATB2, ZNF287, RB1, DDIT3, HOXD9, ASCL1, HES5, HIPK2, NCOA6, TFAP2B, GLIS3, CNBP, HMGB2, SOX2, SOX4, COMT, SOX9, SOX8, PLAGL1, HOXA2, RGMB, BCL11B, TCEA1, POU3F2, PTX3, ZNF423, NR1H3, CEBPA, BCKDHA, YEATS4, CEBPB, MAFB, CEBPG, FOXA1, NR4A2, NEUROG2, CENPK, BRCA1, HOXB1, NOTCH1, CSRNP3, SP1, Y…	997	644	13528	1.39058	1	0.173507	9.54099
GOTERM_BP_FAT	GO:0035108~limb morphogenesis	16	1.11111	0.00571455	FGF9, PRRX2, ZBTB16, HOXD10, HOXD11, HOXD9, ALDH1A2, NOTCH1, CHD7, MSX1, DLX5, HOXA10, HOXA9, PTCH1, RARB, WNT7A	997	99	13528	2.19292	1	0.176836	9.83557
GOTERM_BP_FAT	GO:0035107~appendage morphogenesis	16	1.11111	0.00571455	FGF9, PRRX2, ZBTB16, HOXD10, HOXD11, HOXD9, ALDH1A2, NOTCH1, CHD7, MSX1, DLX5, HOXA10, HOXA9, PTCH1, RARB, WNT7A	997	99	13528	2.19292	1	0.176836	9.83557
GOTERM_BP_FAT	GO:0045944~positive regulation of transcription from RNA polymerase II promoter	42	2.91667	0.00578767	GLIS3, HMGB2, CNBP, SOX2, SOX9, SOX8, HOXD10, ZIC3, PLAGL1, GATA2, HOXA2, BCL11B, PSMC3IP, POU4F2, POU3F2, TCEA1, RARB, MYC, AKIRIN2, NR1H3, CEBPA, TBL1XR1, SATB2, CEBPB, MAFB, FOXA1, NR4A2, NEUROG2, RB1, CENPK, HOXD9, ASCL1, HOXB1, NOTCH1, SP1, CSRNP3, HES5, HIPK2, GTF2F2, NCOA6, TFAP2B, NFIB	997	371	13528	1.53608	1	0.177128	9.95529
GOTERM_BP_FAT	GO:0009309~amine biosynthetic process	14	0.972222	0.00598203	MRI1, ASS1, TH, NR4A2, ASNS, PSPH, CTH, GOT1, SRR, MAT2B, SLC5A7, AMD1, CBS, PRODH	997	81	13528	2.34521	1	0.180741	10.2728
GOTERM_BP_FAT	GO:0045935~positive regulation of nucleobase, nucleoside, nucleotide and nucleic acid metabolic process	64	4.44444	0.00621585	CHURC1, E2F3, FOXK1, HOXD10, ZIC3, FEV, WNT1, GATA2, PSMC3IP, POU4F2, RARB, MYC, AKIRIN2, IRAK1, TBL1XR1, SATB2, ZNF287, RB1, DDIT3, HOXD9, ASCL1, HES5, HIPK2, NCOA6, TFAP2B, GLIS3, CNBP, HMGB2, SOX2, SOX4, SOX9, SOX8, PLAGL1, HOXA2, RGMB, BCL11B, TCEA1, POU3F2, ZNF423, NR1H3, CEBPA, BCKDHA, YEATS4, CEBPB, MAFB, CEBPG, FOXA1, NR4A2, NEUROG2, CENPK, BRCA1, HOXB1, NOTCH1, CSRNP3, SP1, YAF2, EBF3, E…	997	624	13528	1.39166	1	0.185326	10.6533
GOTERM_BP_FAT	GO:0008593~regulation of Notch signaling pathway	5	0.347222	0.00633612	ASCL1, SOX2, HEY2, DLL3, JAG1	997	11	13528	6.16759	1	0.186774	10.8485
GOTERM_BP_FAT	GO:0051674~localization of cell	36	2.5	0.00642388	FGF19, CTHRC1, SHROOM2, CDK5R1, ZEB2, CX3CL1, NRCAM, VCAM1, EDNRB, WNT1, NDE1, APOA1, CXCR4, DNER, CKLF, GBX2, POU3F2, CLASP2, DCX, DCLK1, SCG2, SATB2, S100P, ROCK1, IL8, MDGA1, PSG2, NR4A2, NEUROG2, CTNNA2, ASCL1, ID1, BTG1, CNTN2, LRP8, VCAN	997	307	13528	1.59112	1	0.187334	10.9906
GOTERM_BP_FAT	GO:0048870~cell motility	36	2.5	0.00642388	FGF19, CTHRC1, SHROOM2, CDK5R1, ZEB2, CX3CL1, NRCAM, VCAM1, EDNRB, WNT1, NDE1, APOA1, CXCR4, DNER, CKLF, GBX2, POU3F2, CLASP2, DCX, DCLK1, SCG2, SATB2, S100P, ROCK1, IL8, MDGA1, PSG2, NR4A2, NEUROG2, CTNNA2, ASCL1, ID1, BTG1, CNTN2, LRP8, VCAN	997	307	13528	1.59112	1	0.187334	10.9906
GOTERM_BP_FAT	GO:0034508~centromere complex assembly	4	0.277778	0.00672036	CENPV, CENPF, MIS12, HELLS	997	6	13528	9.0458	1	0.193301	11.4692
GOTERM_BP_FAT	GO:0048710~regulation of astrocyte differentiation	4	0.277778	0.00672036	PRPF19, ATF5, DLL3, ID4	997	6	13528	9.0458	1	0.193301	11.4692
GOTERM_BP_FAT	GO:0045893~positive regulation of transcription, DNA-dependent	51	3.54167	0.00697367	E2F3, FOXK1, HOXD10, ZIC3, WNT1, GATA2, PSMC3IP, POU4F2, RARB, MYC, AKIRIN2, TBL1XR1, SATB2, RB1, HOXD9, ASCL1, HES5, HIPK2, NCOA6, TFAP2B, GLIS3, HMGB2, CNBP, SOX2, SOX4, SOX9, SOX8, PLAGL1, HOXA2, BCL11B, TCEA1, POU3F2, NR1H3, BCKDHA, CEBPA, YEATS4, CEBPB, MAFB, FOXA1, NR4A2, NEUROG2, CENPK, BRCA1, NOTCH1, HOXB1, SP1, CSRNP3, GTF2F2, NOTCH4, PHF5A, NFIB	997	477	13528	1.45074	1	0.198006	11.8762
GOTERM_BP_FAT	GO:0051254~positive regulation of RNA metabolic process	51	3.54167	0.00817587	E2F3, FOXK1, HOXD10, ZIC3, WNT1, GATA2, PSMC3IP, POU4F2, RARB, MYC, AKIRIN2, TBL1XR1, SATB2, RB1, HOXD9, ASCL1, HES5, HIPK2, NCOA6, TFAP2B, GLIS3, HMGB2, CNBP, SOX2, SOX4, SOX9, SOX8, PLAGL1, HOXA2, BCL11B, TCEA1, POU3F2, NR1H3, BCKDHA, CEBPA, YEATS4, CEBPB, MAFB, FOXA1, NR4A2, NEUROG2, CENPK, BRCA1, NOTCH1, HOXB1, SP1, CSRNP3, GTF2F2, NOTCH4, PHF5A, NFIB	997	481	13528	1.43868	1	0.22604	13.7838
GOTERM_BP_FAT	GO:0045892~negative regulation of transcription, DNA-dependent	40	2.77778	0.00819935	GLIS3, ING4, FOXK1, SOX2, CBX4, ZNF202, ZBTB16, SOX9, SAP30, TRIM66, HOXA2, ORC2L, NKX6-2, HEY2, POU4F2, OLIG2, RARB, BCOR, HELLS, CEBPA, TBL1XR1, SATB2, JARID2, FOXA1, KLF11, ZHX3, RB1, SPEN, DLX1, HOXD8, MSX1, CDKN1B, HES5, ID1, HIPK2, HOPX, PHF21A, CUX2, RASD1, ZFP161	997	356	13528	1.52457	1	0.224622	13.8207
GOTERM_BP_FAT	GO:0006259~DNA metabolic process	53	3.68056	0.00879516	RAD51C, C16ORF75, TERF2IP, MCM10, CDT1, PRIM1, MUTYH, MCM7, DKC1, NSMCE1, PSMC3IP, MYC, FANCC, RBBP4, MND1, GTF2H3, GTF2H2B, RFC4, RFC2, RRM2, TBRG1, NCOA6, GADD45G, ASTE1, ING4, HMGB2, UNG, RAD23A, LIN9, TIPIN, CHEK1, NFIX, CDC34, PRPF19, RPA2, ORC2L, POLE2, POLE3, MDC1, BCL11B, HELLS, RAD51AP1, NASP, CENPF, SMC6, BRCA1, SMC3, ALKBH3, ALKBH2, PARP2, NFIA, NFIB, DUT	997	506	13528	1.42123	1	0.236827	14.7512
GOTERM_BP_FAT	GO:0045596~negative regulation of cell differentiation	27	1.875	0.00892795	IQCB1, IRX3, SOX2, ZBTB16, JAG1, SOX9, ZC3H8, PRPF19, HOXA2, NKX6-2, NR1H3, SPP1, MAFB, DLL3, DLL1, RUFY3, THY1, ATF5, MIB1, DLX1, NOTCH1, HES5, NOTCH4, GDF11, HOPX, ID4, ACAD11	997	216	13528	1.69609	1	0.237901	14.9573
GOTERM_BP_FAT	GO:0021987~cerebral cortex development	8	0.555556	0.0090234	ASCL1, BBS2, NDE1, CEP120, SOX2, LRP8, POU3F2, AHSG	997	33	13528	3.28938	1	0.238093	15.1052
GOTERM_BP_FAT	GO:0001505~regulation of neurotransmitter levels	12	0.833333	0.0092913	SYT1, STX1A, SLC17A6, SYT4, MAOA, TH, ABAT, COMT, SLC5A7, GAD1, SNAP25, WNT7A	997	67	13528	2.43022	1	0.24221	15.5188
GOTERM_BP_FAT	GO:0034754~cellular hormone metabolic process	11	0.763889	0.0103051	HSD17B11, ALDH1A2, DHRS3, APOA1, HSD3B1, CYP11A1, RBP1, HSD17B1, CRH, COMT, LHB	997	59	13528	2.52976	1	0.262758	17.0671
GOTERM_BP_FAT	GO:0007098~centrosome cycle	6	0.416667	0.0104311	NDE1, CEP135, CETN3, TUBE1, CENPJ, BRCA1	997	19	13528	4.28485	1	0.263374	17.2576
GOTERM_BP_FAT	GO:0051253~negative regulation of RNA metabolic process	40	2.77778	0.0104939	GLIS3, ING4, FOXK1, SOX2, CBX4, ZNF202, ZBTB16, SOX9, SAP30, TRIM66, HOXA2, ORC2L, NKX6-2, HEY2, POU4F2, OLIG2, RARB, BCOR, HELLS, CEBPA, TBL1XR1, SATB2, JARID2, FOXA1, KLF11, ZHX3, RB1, SPEN, DLX1, HOXD8, MSX1, CDKN1B, HES5, ID1, HIPK2, HOPX, PHF21A, CUX2, RASD1, ZFP161	997	362	13528	1.4993	1	0.262618	17.3524
GOTERM_BP_FAT	GO:0001756~somitogenesis	8	0.555556	0.0106582	KAT2A, MIB1, MEOX2, WNT3A, DLL3, ZEB2, PCDH8, DLL1	997	34	13528	3.19264	1	0.264041	17.6
GOTERM_BP_FAT	GO:0042445~hormone metabolic process	16	1.11111	0.0106695	HSD17B11, CGA, HSD3B1, CYP11A1, RBP1, HSD17B1, FOXA1, COMT, PCSK1, ALDH1A2, DHRS3, APOA1, DIO3, CRH, SCG5, LHB	997	106	13528	2.04811	1	0.262207	17.617
GOTERM_BP_FAT	GO:0008652~cellular amino acid biosynthetic process	10	0.694444	0.0112731	MRI1, CTH, GOT1, ASS1, SRR, ASNS, MAT2B, PSPH, PRODH, CBS	997	51	13528	2.66053	1	0.272739	18.5203
GOTERM_BP_FAT	GO:0010557~positive regulation of macromolecule biosynthetic process	65	4.51389	0.011416	CHURC1, E2F3, FOXK1, ZIC3, HOXD10, FEV, WNT1, GATA2, PSMC3IP, POU4F2, RARB, MYC, AKIRIN2, IRAK1, TBL1XR1, SATB2, IRS2, ZNF287, RB1, DDIT3, HOXD9, ASCL1, HES5, HIPK2, NCOA6, TFAP2B, GLIS3, CNBP, HMGB2, SOX2, SOX4, SOX9, SOX8, PLAGL1, HOXA2, RGMB, BCL11B, TCEA1, POU3F2, ZNF423, NR1H3, CEBPA, BCKDHA, YEATS4, CEBPB, MAFB, CEBPG, FOXA1, NR4A2, NEUROG2, CENPK, BRCA1, HOXB1, NOTCH1, CSRNP3, SP1, YAF2, E…	997	654	13528	1.34857	1	0.273579	18.7329
GOTERM_BP_FAT	GO:0000226~microtubule cytoskeleton organization	20	1.38889	0.0115194	TPPP3, HAUS5, CEP120, STMN3, CEP135, LOC100132288, MAP1B, CETN3, NDC80, CENPJ, BRCA1, MARK1, SMC3, BBS2, NDE1, MAPT, MAP2, TUBE1, NEFL, NEFM	997	147	13528	1.84608	1	0.273601	18.8862
GOTERM_BP_FAT	GO:0030902~hindbrain development	11	0.763889	0.0115742	ALDH1A2, HOXB1, HOXA2, HOXB2, CYP11A1, MAFB, GBX2, EN2, WNT7A, NFIB, CTNNA2	997	60	13528	2.4876	1	0.272648	18.9675
GOTERM_BP_FAT	GO:0043010~camera-type eye development	16	1.11111	0.0115921	SHROOM2, IRX5, BHLHE22, SOX2, TH, RING1, SIX5, EPHB1, THY1, ALDH1A2, CHD7, SP1, PVRL3, BCL11B, GDF11, POU4F2	997	107	13528	2.02897	1	0.270972	18.994
GOTERM_BP_FAT	GO:0031016~pancreas development	8	0.555556	0.0124979	INSM1, ALDH1A2, PCSK1, NKX6-2, GDF11, MNX1, PDE3B, SOX4	997	35	13528	3.10142	1	0.286754	20.3246
GOTERM_BP_FAT	GO:0007219~Notch signaling pathway	10	0.694444	0.0127679	MIB1, ASCL1, NOTCH1, DNER, HEY2, NOTCH4, DLL3, DLL1, JAG1, SPEN	997	52	13528	2.60937	1	0.289866	20.7173
GOTERM_BP_FAT	GO:0048729~tissue morphogenesis	23	1.59722	0.0129715	PGF, WNT3A, LMO4, VANGL2, PCDH8, ZEB2, FZD3, JAG1, ZIC2, HOXD11, RGMA, MIB1, ALDH1A2, FOXQ1, NOTCH1, HOXB2, WNT3, TIMELESS, HOXA5, ZIC5, TFAP2A, PTCH1, WNT7A	997	180	13528	1.73378	1	0.291654	21.0122
GOTERM_BP_FAT	GO:0043967~histone H4 acetylation	6	0.416667	0.0130821	ING4, YEATS4, PHF17, ING3, ACTL6A, EP400	997	20	13528	4.07061	1	0.291663	21.172
GOTERM_BP_FAT	GO:0032371~regulation of sterol transport	6	0.416667	0.0130821	APOA4, APOA1, APOC3, LIPG, APOC1, NR1H3	997	20	13528	4.07061	1	0.291663	21.172
GOTERM_BP_FAT	GO:0032374~regulation of cholesterol transport	6	0.416667	0.0130821	APOA4, APOA1, APOC3, LIPG, APOC1, NR1H3	997	20	13528	4.07061	1	0.291663	21.172
GOTERM_BP_FAT	GO:0008283~cell proliferation	46	3.19444	0.01313	CDK5R1, CEP120, PGF, NDP, WNT3A, CD70, ZEB2, BOP1, PSPH, PRPF19, STAT4, NDE1, APOA1, MCM7, DKC1, CXCR4, TGFBI, CKLF, GBX2, FRAT2, POU3F2, GNG2, MYC, HELLS, FZD9, CRIP1, IRS2, LIPA, NASP, KIF15, PIM1, CENPF, FZD3, IFI16, APPL1, ZFP37, EPS15, PROK2, ASCL1, TACSTD2, LIPG, PTCH1, ID4, PES1, FABP7, EMP1	997	436	13528	1.43156	1	0.290502	21.241
GOTERM_BP_FAT	GO:0007267~cell-cell signaling	60	4.16667	0.0132941	CGA, SYT1, CGB, CGB5, SYT4, FGF9, PGF, LTBP4, WNT3A, FGF13, CGB7, HOXD11, CD97, SLC1A4, SPRY2, SLC1A2, WNT3, DLG4, CEACAM6, KCNQ2, CHRNA3, GABRG2, STX1A, STC2, EFNB3, NUDT3, BSN, PCDH8, CTNNA2, SSTR2, CBLN1, GRB10, KIF1B, GPR56, ABAT, GAL3ST4, NDP, OPRK1, SOX2, TH, CD70, COMT, EPHB1, AMPH, PCSK1, NPTX2, SLC30A8, GAD1, SNAP25, GNRH1, MAOA, WNT7B, SLC17A6, GRIA2, CXCL13, NTRK2, CRH, SLC5A7, GDF15, …	997	600	13528	1.35687	1	0.29151	21.4773
GOTERM_BP_FAT	GO:0030324~lung development	15	1.04167	0.0134287	CEBPA, LIPA, FGF9, FOXA1, MYCN, ALDH1A2, SPRY2, NOTCH1, TIMELESS, SP1, HOXA5, HOPX, CRH, HS6ST1, NFIB	997	99	13528	2.05586	1	0.291959	21.6705
GOTERM_BP_FAT	GO:0031328~positive regulation of cellular biosynthetic process	67	4.65278	0.0141355	CHURC1, E2F3, FOXK1, ZIC3, HOXD10, FEV, APOA4, WNT1, GATA2, PSMC3IP, POU4F2, RARB, MYC, AKIRIN2, TBL1XR1, IRAK1, SATB2, IRS2, ZNF287, RB1, DDIT3, HOXD9, ASCL1, HES5, HIPK2, NCOA6, TFAP2B, GLIS3, CNBP, HMGB2, SOX2, SOX4, SOX9, SOX8, PLAGL1, HOXA2, RGMB, BCL11B, TCEA1, POU3F2, PTX3, ZNF423, NR1H3, CEBPA, BCKDHA, YEATS4, CEBPB, MAFB, CEBPG, FOXA1, NR4A2, NEUROG2, CENPK, BRCA1, HOXB1, NOTCH1, CSRNP3,…	997	685	13528	1.32716	1	0.302725	22.6781
GOTERM_BP_FAT	GO:0031133~regulation of axon diameter	3	0.208333	0.0154509	NEFL, WNT7A, NEFM	997	3	13528	13.5687	1	0.323745	24.5209
GOTERM_BP_FAT	GO:0032536~regulation of cell projection size	3	0.208333	0.0154509	NEFL, WNT7A, NEFM	997	3	13528	13.5687	1	0.323745	24.5209
GOTERM_BP_FAT	GO:0022604~regulation of cell morphogenesis	18	1.25	0.0156759	PALM, LZTS1, MAP1B, CDH4, RUFY3, THY1, NRCAM, METRN, MAPT, POU3F2, CDC42EP4, FGD5, WNT7A, NEFL, CHRNA3, NEFM, CDC42EP5, SPP1	997	131	13528	1.8644	1	0.325462	24.832
GOTERM_BP_FAT	GO:0001558~regulation of cell growth	24	1.66667	0.0157998	SOCS2, LTBP4, ABTB2, IGFBP7, IGFBP6, MAP1B, RB1, CDH4, CHPT1, IL17RB, NRCAM, NOV, PHF17, CTH, FAM107A, CDKN1B, NDRG3, HTRA1, BTG1, KAZALD1, CDKN2AIP, MAPT, MAP2K5, SPP1	997	194	13528	1.6786	1	0.325437	25.0028
GOTERM_BP_FAT	GO:0007223~Wnt receptor signaling pathway, calcium modulating pathway	6	0.416667	0.0161528	WNT1, WNT10B, WNT7B, WNT3, WNT3A, WNT7A	997	21	13528	3.87677	1	0.329252	25.4871
GOTERM_BP_FAT	GO:0008038~neuron recognition	6	0.416667	0.0161528	NRCAM, CDK5R1, EFNB3, CELSR3, GAP43, NTM	997	21	13528	3.87677	1	0.329252	25.4871
GOTERM_BP_FAT	GO:0046928~regulation of neurotransmitter secretion	6	0.416667	0.0161528	CPLX4, SNCG, STX1A, SNCAIP, NTRK2, CHRNA3	997	21	13528	3.87677	1	0.329252	25.4871
GOTERM_BP_FAT	GO:0042127~regulation of cell proliferation	75	5.20833	0.0162537	S100A6, E2F3, FGF9, PGF, IGFBP7, IGFBP6, RBM5, JAG1, PRRX2, SKAP2, WARS, EDNRB, CD47, CDCA7, HEY2, RARB, CALCRL, MYC, AKIRIN2, MAP2K5, IRS2, RBBP4, SIX5, TNFRSF14, RB1, VASH2, MYCN, CTH, SSTR2, MSX1, TIMELESS, BTG1, HIPK2, TBRG1, ING4, FGFR1, CNBP, IFITM1, SOX2, TIPIN, SOX4, CHEK1, CNTFR, COMT, ZBTB16, SOX9, VCAM1, ALDH1A2, CD9, MORC3, BCL11B, RTKN2, PTN, POU3F2, SCG2, MAFG, TXNIP, CEBPA, IL8, GN…	997	787	13528	1.29308	1	0.328816	25.6251
GOTERM_BP_FAT	GO:0001654~eye development	18	1.25	0.0168034	SHROOM2, IRX5, BHLHE22, SOX2, TH, RING1, SIX5, EPHB1, THY1, ALDH1A2, CHD7, SP1, PVRL3, BCL11B, NTRK2, GDF11, POU4F2, RARB	997	132	13528	1.85028	1	0.335746	26.3723
GOTERM_BP_FAT	GO:0006563~L-serine metabolic process	4	0.277778	0.0168284	SHMT2, SRR, PSPH, CBS	997	8	13528	6.78435	1	0.334043	26.4062
GOTERM_BP_FAT	GO:0030323~respiratory tube development	15	1.04167	0.0171518	CEBPA, LIPA, FGF9, FOXA1, MYCN, ALDH1A2, SPRY2, NOTCH1, TIMELESS, SP1, HOXA5, HOPX, CRH, HS6ST1, NFIB	997	102	13528	1.9954	1	0.33716	26.8423
GOTERM_BP_FAT	GO:0009891~positive regulation of biosynthetic process	67	4.65278	0.0186904	CHURC1, E2F3, FOXK1, ZIC3, HOXD10, FEV, APOA4, WNT1, GATA2, PSMC3IP, POU4F2, RARB, MYC, AKIRIN2, TBL1XR1, IRAK1, SATB2, IRS2, ZNF287, RB1, DDIT3, HOXD9, ASCL1, HES5, HIPK2, NCOA6, TFAP2B, GLIS3, CNBP, HMGB2, SOX2, SOX4, SOX9, SOX8, PLAGL1, HOXA2, RGMB, BCL11B, TCEA1, POU3F2, PTX3, ZNF423, NR1H3, CEBPA, BCKDHA, YEATS4, CEBPB, MAFB, CEBPG, FOXA1, NR4A2, NEUROG2, CENPK, BRCA1, HOXB1, NOTCH1, CSRNP3,…	997	695	13528	1.30806	1	0.359199	28.8838
GOTERM_BP_FAT	GO:0001763~morphogenesis of a branching structure	12	0.833333	0.0189641	SPRY2, NOTCH1, TIMELESS, PGF, CXCR4, HOXA5, FOXA1, NOTCH4, CTNND2, GBX2, HOXD11, MYCN	997	74	13528	2.20033	1	0.361221	29.2414
GOTERM_BP_FAT	GO:0042133~neurotransmitter metabolic process	6	0.416667	0.0196676	MAOA, TH, ABAT, COMT, SLC5A7, GAD1	997	22	13528	3.70056	1	0.369658	30.1525
GOTERM_BP_FAT	GO:0021766~hippocampus development	6	0.416667	0.0196676	BBS2, DLX1, WNT3A, LRP8, ZEB2, ID4	997	22	13528	3.70056	1	0.369658	30.1525
GOTERM_BP_FAT	GO:0035136~forelimb morphogenesis	6	0.416667	0.0196676	HOXD9, ALDH1A2, HOXA9, ZBTB16, WNT7A, HOXD10	997	22	13528	3.70056	1	0.369658	30.1525
GOTERM_BP_FAT	GO:0048754~branching morphogenesis of a tube	11	0.763889	0.0197587	SPRY2, NOTCH1, TIMELESS, PGF, CXCR4, HOXA5, FOXA1, NOTCH4, GBX2, HOXD11, MYCN	997	65	13528	2.29624	1	0.368837	30.2696
GOTERM_BP_FAT	GO:0007017~microtubule-based process	29	2.01389	0.0198208	TPPP3, HAUS5, CEP120, CETN3, NDE1, KLC1, MAPT, TUBE1, KIF21A, NEFL, NEFM, TUBB3, TUBB4, STMN3, CEP135, KIF17, LOC100132288, KIF15, KIF5C, MAP1B, NDC80, KIF3C, CENPJ, BRCA1, MARK1, SMC3, BBS2, KIF1B, MAP2	997	253	13528	1.55531	1	0.367599	30.3494
GOTERM_BP_FAT	GO:0032368~regulation of lipid transport	7	0.486111	0.0202279	APOA4, IRS2, APOA1, APOC3, LIPG, APOC1, NR1H3	997	30	13528	3.16603	1	0.371426	30.8701
GOTERM_BP_FAT	GO:0006338~chromatin remodeling	10	0.694444	0.0202448	KAT2A, SATB2, RBBP4, NASP, CENPV, CHD1, ACTL6A, RB1, TAF6L, HELLS	997	56	13528	2.42298	1	0.369538	30.8918
GOTERM_BP_FAT	GO:0060042~retina morphogenesis in camera-type eye	5	0.347222	0.0206941	IRX5, BHLHE22, PVRL3, SOX2, THY1	997	15	13528	4.5229	1	0.373891	31.4621
GOTERM_BP_FAT	GO:0042304~regulation of fatty acid biosynthetic process	5	0.347222	0.0206941	APOA4, APOC3, APOC1, BRCA1, NR1H3	997	15	13528	4.5229	1	0.373891	31.4621
GOTERM_BP_FAT	GO:0051094~positive regulation of developmental process	31	2.15278	0.0218951	IRX3, FGF9, SOX2, JAG1, HLA-DMA, CDH4, HOXD11, NRCAM, PRPF19, GATA2, METRN, NKX6-2, MAPT, HEY2, POU4F2, RARA, BOC, NEFL, LPL, MAP1B, FOXA1, DLL3, RB1, VASH2, WNT7B, NOTCH1, BTG1, DLX5, HOXD3, HOPX, WNT7A	997	278	13528	1.51306	1	0.388683	32.9647
GOTERM_BP_FAT	GO:0048514~blood vessel morphogenesis	25	1.73611	0.0219943	HTATIP2, PGF, FGF9, ANPEP, WARS2, PRRX2, JAG1, ZFP36L1, CXCR4, HEY2, GBX2, HS6ST1, SOX17, VEZF1, SCG2, IL8, APOLD1, THY1, PROK2, NOTCH1, BGN, MEOX2, ID1, NOTCH4, NTRK2	997	211	13528	1.60767	1	0.387902	33.0875
GOTERM_BP_FAT	GO:0010565~regulation of cellular ketone metabolic process	10	0.694444	0.0225245	APOA4, FGF19, CPT1B, IRS2, APOC3, APOC1, ACACB, COMT, BRCA1, NR1H3	997	57	13528	2.38047	1	0.393024	33.7398
GOTERM_BP_FAT	GO:0001568~blood vessel development	28	1.94444	0.0229455	HTATIP2, PGF, FGF9, WARS2, ANPEP, PRRX2, JAG1, ZFP36L1, CHD7, CXCR4, HEY2, GBX2, HS6ST1, SOX17, VEZF1, SCG2, IL8, APOLD1, THY1, PROK2, MIB1, LAMA4, NOTCH1, BGN, MEOX2, ID1, NOTCH4, NTRK2	997	245	13528	1.55071	1	0.39657	34.2535
GOTERM_BP_FAT	GO:0030534~adult behavior	13	0.902778	0.0232504	MAFG, SNCG, GABRG2, EFNB3, NR4A2, HOXD10, HOXD9, BBS2, SLC1A2, CHD7, HIPK2, ABAT, CHRNA3	997	86	13528	2.05108	1	0.398504	34.6231
GOTERM_BP_FAT	GO:0021846~cell proliferation in forebrain	4	0.277778	0.0238799	CEP120, POU3F2, ZEB2, FABP7	997	9	13528	6.03054	1	0.404671	35.3802
GOTERM_BP_FAT	GO:0001525~angiogenesis	19	1.31944	0.0241148	HTATIP2, IL8, PGF, FGF9, APOLD1, ANPEP, JAG1, THY1, PROK2, NOTCH1, MEOX2, CXCR4, ID1, NOTCH4, GBX2, HS6ST1, SOX17, VEZF1, SCG2	997	148	13528	1.74193	1	0.405594	35.6606
GOTERM_BP_FAT	GO:0000087~M phase of mitotic cell cycle	26	1.80556	0.0242884	HAUS5, KNTC1, TIPIN, LRRCC1, CETN3, NDE1, CLASP2, HELLS, TUBB3, YEATS4, DSN1, ZNF830, KIF15, CENPF, NDC80, SUGT1, MIS12, SMC3, MPHOSPH9, TIMELESS, RCC2, C14ORF106, CENPV, CLIP1, ANAPC7, PES1	997	224	13528	1.57494	1	0.405714	35.867
GOTERM_BP_FAT	GO:0032886~regulation of microtubule-based process	9	0.625	0.0254969	BBS2, CDKN1B, CEP120, MAPT, MAP2, MAP1B, CLASP2, MID1IP1, BRCA1	997	49	13528	2.49221	1	0.418942	37.2869
GOTERM_BP_FAT	GO:0031114~regulation of microtubule depolymerization	5	0.347222	0.0260214	MAPT, MAP2, MAP1B, CLASP2, MID1IP1	997	16	13528	4.24022	1	0.423326	37.8939
GOTERM_BP_FAT	GO:0007405~neuroblast proliferation	5	0.347222	0.0260214	FZD9, ASCL1, NDE1, WNT3A, ID4	997	16	13528	4.24022	1	0.423326	37.8939
GOTERM_BP_FAT	GO:0007026~negative regulation of microtubule depolymerization	5	0.347222	0.0260214	MAPT, MAP2, MAP1B, CLASP2, MID1IP1	997	16	13528	4.24022	1	0.423326	37.8939
GOTERM_BP_FAT	GO:0051297~centrosome organization	7	0.486111	0.0272564	NDE1, HAUS5, CEP135, CETN3, TUBE1, CENPJ, BRCA1	997	32	13528	2.96815	1	0.436223	39.3014
GOTERM_BP_FAT	GO:0021761~limbic system development	7	0.486111	0.0272564	BBS2, DLX1, WNT3A, LRP8, POU3F2, ZEB2, ID4	997	32	13528	2.96815	1	0.436223	39.3014
GOTERM_BP_FAT	GO:0050769~positive regulation of neurogenesis	10	0.694444	0.0276238	PRPF19, METRN, NOTCH1, MAPT, NKX6-2, SOX2, MAP1B, DLL3, NEFL, CDH4	997	59	13528	2.29978	1	0.438452	39.7143
GOTERM_BP_FAT	GO:0045666~positive regulation of neuron differentiation	6	0.416667	0.0281135	NRCAM, IRX3, HOXD3, FOXA1, SOX2, MAP1B	997	24	13528	3.39218	1	0.442082	40.2604
GOTERM_BP_FAT	GO:0010817~regulation of hormone levels	19	1.31944	0.0288257	HSD17B11, CGA, HSD3B1, RBP1, CYP11A1, HSD17B1, LTBP4, FOXA1, COMT, PCSK1, ALDH1A2, DHRS3, APOA1, DIO3, CRH, SCG5, SLC30A8, LHB, SNAP25	997	151	13528	1.70732	1	0.448221	41.0463
GOTERM_BP_FAT	GO:0010720~positive regulation of cell development	11	0.763889	0.0288602	PRPF19, METRN, NOTCH1, MAPT, NKX6-2, SOX2, MAP1B, DLL3, NEFL, CDH4, HOXD11	997	69	13528	2.16313	1	0.44647	41.0842
GOTERM_BP_FAT	GO:0045601~regulation of endothelial cell differentiation	3	0.208333	0.0293975	BTG1, NOTCH4, APOLD1	997	4	13528	10.1765	1	0.450475	41.6702
GOTERM_BP_FAT	GO:0045717~negative regulation of fatty acid biosynthetic process	3	0.208333	0.0293975	APOC3, APOC1, BRCA1	997	4	13528	10.1765	1	0.450475	41.6702
GOTERM_BP_FAT	GO:0048712~negative regulation of astrocyte differentiation	3	0.208333	0.0293975	ATF5, DLL3, ID4	997	4	13528	10.1765	1	0.450475	41.6702
GOTERM_BP_FAT	GO:0001944~vasculature development	28	1.94444	0.0301165	HTATIP2, PGF, FGF9, WARS2, ANPEP, PRRX2, JAG1, ZFP36L1, CHD7, CXCR4, HEY2, GBX2, HS6ST1, SOX17, VEZF1, SCG2, IL8, APOLD1, THY1, PROK2, MIB1, LAMA4, NOTCH1, BGN, MEOX2, ID1, NOTCH4, NTRK2	997	251	13528	1.51364	1	0.456439	42.446
GOTERM_BP_FAT	GO:0045597~positive regulation of cell differentiation	26	1.80556	0.0307582	IRX3, SOX2, JAG1, HLA-DMA, CDH4, HOXD11, NRCAM, PRPF19, METRN, NKX6-2, MAPT, POU4F2, RARA, BOC, NEFL, LPL, FOXA1, MAP1B, DLL3, RB1, WNT7B, NOTCH1, BTG1, DLX5, HOXD3, HOPX	997	229	13528	1.54055	1	0.461418	43.1301
GOTERM_BP_FAT	GO:0051129~negative regulation of cellular component organization	18	1.25	0.0318138	SHROOM2, MAP1B, APOC1, CENPF, TERF2IP, MID1IP1, BRCA1, RUFY3, THY1, IRAK3, EIF4EBP1, APOA1, MAPT, APOC3, MAP2, CLASP2, NR1H3, SPP1	997	142	13528	1.71998	1	0.470764	44.2386
GOTERM_BP_FAT	GO:0007049~cell cycle	72	5	0.0319395	E2F2, RAD51C, S100A6, E2F3, LZTS1, RPRM, KNTC1, CDT1, NDE1, MCM7, MAP3K8, PSMC3IP, PSMD5, MYC, TUBB3, TAF1L, RBBP4, DSN1, CEP110, KIF15, PIM1, MND1, RB1, NEK11, DDIT3, TIMELESS, RCC2, C14ORF106, TBRG1, CLIP1, ANAPC7, ING4, HAUS5, CEP120, LIN9, CETN3, LRRCC1, TIPIN, CHEK1, CDC34, PLAGL1, MDC1, TFDP2, TUBE1, CLASP2, LFNG, HELLS, PARD6A, TXNIP, YEATS4, IL8, CEP135, NASP, ZNF830, AK1, CENPF, DBC1, ND…	997	776	13528	1.25895	1	0.469976	44.3694
GOTERM_BP_FAT	GO:0031111~negative regulation of microtubule polymerization or depolymerization	5	0.347222	0.0320966	MAPT, MAP2, MAP1B, CLASP2, MID1IP1	997	17	13528	3.9908	1	0.469531	44.5322
GOTERM_BP_FAT	GO:0033700~phospholipid efflux	4	0.277778	0.0322803	APOA4, APOA1, APOC3, APOC1	997	10	13528	5.42748	1	0.469373	44.722
GOTERM_BP_FAT	GO:0021675~nerve development	6	0.416667	0.0330784	HOXB1, HOXB2, CHD7, HOXD3, MNX1, EPHB1	997	25	13528	3.25649	1	0.475651	45.5399
GOTERM_BP_FAT	GO:0021515~cell differentiation in spinal cord	6	0.416667	0.0330784	ASCL1, MDGA1, NKX6-2, OLIG2, HOXD10, C1ORF187	997	25	13528	3.25649	1	0.475651	45.5399
GOTERM_BP_FAT	GO:0021700~developmental maturation	14	0.972222	0.0338511	CEBPA, IRX5, FOXA1, MAP1B, NR4A2, SOX8, SYP, NRCAM, WNT1, GATA2, NOTCH1, HES5, DLG4, GDF11	997	101	13528	1.88081	1	0.481523	46.3208
GOTERM_BP_FAT	GO:0000280~nuclear division	25	1.73611	0.0340237	HAUS5, KNTC1, TIPIN, LRRCC1, CETN3, NDE1, CLASP2, TUBB3, HELLS, YEATS4, DSN1, ZNF830, KIF15, CENPF, NDC80, SUGT1, MIS12, SMC3, TIMELESS, RCC2, C14ORF106, CENPV, CLIP1, ANAPC7, PES1	997	220	13528	1.5419	1	0.48119	46.4938
GOTERM_BP_FAT	GO:0007067~mitosis	25	1.73611	0.0340237	HAUS5, KNTC1, TIPIN, LRRCC1, CETN3, NDE1, CLASP2, TUBB3, HELLS, YEATS4, DSN1, ZNF830, KIF15, CENPF, NDC80, SUGT1, MIS12, SMC3, TIMELESS, RCC2, C14ORF106, CENPV, CLIP1, ANAPC7, PES1	997	220	13528	1.5419	1	0.48119	46.4938
GOTERM_BP_FAT	GO:0000122~negative regulation of transcription from RNA polymerase II promoter	29	2.01389	0.0351983	GLIS3, SOX2, CBX4, ZNF202, SAP30, ORC2L, HOXA2, NKX6-2, HEY2, POU4F2, RARB, OLIG2, BCOR, CEBPA, TBL1XR1, SATB2, JARID2, KLF11, FOXA1, RB1, DLX1, HOXD8, MSX1, HES5, ID1, HIPK2, HOPX, PHF21A, ZFP161	997	266	13528	1.4793	1	0.490915	47.6571
GOTERM_BP_FAT	GO:0008285~negative regulation of cell proliferation	37	2.56944	0.0381285	ING4, IFITM1, IGFBP7, IGFBP6, RBM5, CHEK1, ZBTB16, COMT, SKAP2, WARS, CD9, ALDH1A2, MORC3, BCL11B, RARB, SCG2, CEBPA, RBBP4, GNRH1, IL8, JARID2, KLF11, NDFIP1, SIX5, TNFRSF14, RB1, SSTR2, CBLB, CTH, CDKN1B, MSX1, BTG1, TBRG1, GDF11, PTCH1, FABP7, NFIB	997	361	13528	1.3907	1	0.517132	50.4558
GOTERM_BP_FAT	GO:0051588~regulation of neurotransmitter transport	6	0.416667	0.0385553	CPLX4, SNCG, STX1A, SNCAIP, NTRK2, CHRNA3	997	26	13528	3.13124	1	0.519	50.8515
GOTERM_BP_FAT	GO:0009069~serine family amino acid metabolic process	6	0.416667	0.0385553	CTH, SHMT2, SRR, FPGS, PSPH, CBS	997	26	13528	3.13124	1	0.519	50.8515
GOTERM_BP_FAT	GO:0010001~glial cell differentiation	9	0.625	0.0387783	ASCL1, METRN, NOTCH1, GCM1, DNER, NKX6-2, POU3F2, OLIG2, GAP43	997	53	13528	2.30412	1	0.518956	51.057
GOTERM_BP_FAT	GO:0035116~embryonic hindlimb morphogenesis	5	0.347222	0.0389321	NOTCH1, CHD7, ZBTB16, RARB, WNT7A	997	18	13528	3.76909	1	0.518276	51.1983
GOTERM_BP_FAT	GO:0048732~gland development	17	1.18056	0.0395185	CGA, IRS2, WNT3A, FOXA1, SOX2, HOXD9, PCSK1, ALDH1A2, GATA2, APOA1, HOXA5, HOXD3, NOTCH4, CRH, HOXA9, PTCH1, POU3F2	997	135	13528	1.70865	1	0.521559	51.7334
GOTERM_BP_FAT	GO:0060041~retina development in camera-type eye	7	0.486111	0.0405404	IRX5, CHD7, BHLHE22, PVRL3, SOX2, POU4F2, THY1	997	35	13528	2.71374	1	0.528688	52.6528
GOTERM_BP_FAT	GO:0016358~dendrite development	7	0.486111	0.0405404	MAP2, MAP1B, CELSR2, DCX, SS18L1, DCLK1, CTNNA2	997	35	13528	2.71374	1	0.528688	52.6528
GOTERM_BP_FAT	GO:0031023~microtubule organizing center organization	7	0.486111	0.0405404	NDE1, HAUS5, CEP135, CETN3, TUBE1, CENPJ, BRCA1	997	35	13528	2.71374	1	0.528688	52.6528
GOTERM_BP_FAT	GO:0014014~negative regulation of gliogenesis	4	0.277778	0.0420093	ATF5, DLX1, DLL3, ID4	997	11	13528	4.93407	1	0.539536	53.9454
GOTERM_BP_FAT	GO:0007379~segment specification	4	0.277778	0.0420093	HOXA2, MEOX2, MAFB, DLL1	997	11	13528	4.93407	1	0.539536	53.9454
GOTERM_BP_FAT	GO:0021602~cranial nerve morphogenesis	4	0.277778	0.0420093	HOXB1, HOXB2, HOXD3, EPHB1	997	11	13528	4.93407	1	0.539536	53.9454
GOTERM_BP_FAT	GO:0045686~negative regulation of glial cell differentiation	4	0.277778	0.0420093	ATF5, DLX1, DLL3, ID4	997	11	13528	4.93407	1	0.539536	53.9454
GOTERM_BP_FAT	GO:0000305~response to oxygen radical	4	0.277778	0.0420093	APOA4, UCP2, TXNRD2, FANCC	997	11	13528	4.93407	1	0.539536	53.9454
GOTERM_BP_FAT	GO:0048813~dendrite morphogenesis	4	0.277778	0.0420093	CELSR2, DCX, DCLK1, CTNNA2	997	11	13528	4.93407	1	0.539536	53.9454
GOTERM_BP_FAT	GO:0009070~serine family amino acid biosynthetic process	4	0.277778	0.0420093	CTH, SRR, PSPH, CBS	997	11	13528	4.93407	1	0.539536	53.9454
GOTERM_BP_FAT	GO:0000279~M phase	34	2.36111	0.042803	RAD51C, HAUS5, CEP120, CETN3, KNTC1, TIPIN, LRRCC1, CHEK1, NDE1, PSMC3IP, CLASP2, LFNG, HELLS, TUBB3, TAF1L, YEATS4, DSN1, ZNF830, KIF15, CENPF, MND1, NDC80, RB1, SUGT1, MIS12, SMC3, MPHOSPH9, RCC2, TIMELESS, C14ORF106, CENPV, CLIP1, ANAPC7, PES1	997	329	13528	1.40224	1	0.544292	54.6299
GOTERM_BP_FAT	GO:0060429~epithelium development	25	1.73611	0.0463698	PGF, LMO4, ZEB2, JAG1, ZIC2, HOXD11, RGMA, ALDH1A2, HOXA5, MSI1, VEZF1, TXNIP, VANGL2, FOXA1, FZD3, PCDH8, MIB1, HOXB2, TIMELESS, DLX5, ZIC5, NOTCH4, TFAP2A, PTCH1, EMP1	997	227	13528	1.49435	1	0.571747	57.589
GOTERM_BP_FAT	GO:0021545~cranial nerve development	5	0.347222	0.0465323	HOXB1, HOXB2, CHD7, HOXD3, EPHB1	997	19	13528	3.57071	1	0.570955	57.7193
GOTERM_BP_FAT	GO:0045747~positive regulation of Notch signaling pathway	3	0.208333	0.0466262	ASCL1, SOX2, JAG1	997	5	13528	8.14122	1	0.569624	57.7945
GOTERM_BP_FAT	GO:0046173~polyol biosynthetic process	3	0.208333	0.0466262	GOT1, PLCG2, PTAFR	997	5	13528	8.14122	1	0.569624	57.7945
GOTERM_BP_FAT	GO:0031573~intra-S DNA damage checkpoint	3	0.208333	0.0466262	MDC1, TIPIN, NEK11	997	5	13528	8.14122	1	0.569624	57.7945
GOTERM_BP_FAT	GO:0042063~gliogenesis	10	0.694444	0.0476637	ASCL1, METRN, NOTCH1, GCM1, DNER, NKX6-2, POU3F2, VCAN, OLIG2, GAP43	997	65	13528	2.08749	1	0.575746	58.6166
GOTERM_BP_FAT	GO:0043038~amino acid activation	8	0.555556	0.0495778	IARS, WARS, TARS, YARS, CARS, SARS, AARS, WARS2	997	46	13528	2.35977	1	0.5884	60.0938
GOTERM_BP_FAT	GO:0006418~tRNA aminoacylation for protein translation	8	0.555556	0.0495778	IARS, WARS, TARS, YARS, CARS, SARS, AARS, WARS2	997	46	13528	2.35977	1	0.5884	60.0938
GOTERM_BP_FAT	GO:0043039~tRNA aminoacylation	8	0.555556	0.0495778	IARS, WARS, TARS, YARS, CARS, SARS, AARS, WARS2	997	46	13528	2.35977	1	0.5884	60.0938
GOTERM_BP_FAT	GO:0048285~organelle fission	25	1.73611	0.0504317	HAUS5, KNTC1, TIPIN, LRRCC1, CETN3, NDE1, CLASP2, TUBB3, HELLS, YEATS4, DSN1, ZNF830, KIF15, CENPF, NDC80, SUGT1, MIS12, SMC3, TIMELESS, RCC2, C14ORF106, CENPV, CLIP1, ANAPC7, PES1	997	229	13528	1.4813	1	0.592746	60.7366
GOTERM_BP_FAT	GO:0009719~response to endogenous stimulus	40	2.77778	0.0507782	ALPL, CGA, HMGB2, PGF, IGFBP7, ALDOC, TH, PDE3B, ASNS, AK3L1, AHSG, PCSK1, ALDH1A2, EIF4EBP1, SLC1A2, GOT1, GATA3, MSI1, ENO2, RARA, GNG2, GNG3, NEFL, SPP1, BCKDHA, TXNIP, IRS2, GNRH1, SOCS2, CYP11A1, MAP1B, AARS, NR4A2, APPL1, BRCA1, DDIT3, GRB10, SLC25A36, NCOA6, PTCH1	997	405	13528	1.34012	1	0.593268	60.9946
GOTERM_BP_FAT	GO:0006576~biogenic amine metabolic process	13	0.902778	0.0522503	CPT1B, ACADM, SNCAIP, MAOA, TH, NR4A2, COMT, CHPT1, MOXD1, APOA4, APOA1, SLC5A7, AMD1	997	97	13528	1.81849	1	0.601977	62.0731
GOTERM_BP_FAT	GO:0034375~high-density lipoprotein particle remodeling	4	0.277778	0.0530268	APOA4, APOC3, LIPG, APOC1	997	12	13528	4.5229	1	0.605505	62.6306
GOTERM_BP_FAT	GO:0043968~histone H2A acetylation	4	0.277778	0.0530268	YEATS4, ING3, ACTL6A, EP400	997	12	13528	4.5229	1	0.605505	62.6306
GOTERM_BP_FAT	GO:0021952~central nervous system projection neuron axonogenesis	4	0.277778	0.0530268	NR4A2, DCX, DCLK1, EPHB1	997	12	13528	4.5229	1	0.605505	62.6306
GOTERM_BP_FAT	GO:0034377~plasma lipoprotein particle assembly	4	0.277778	0.0530268	APOA4, APOA1, APOC3, APOC1	997	12	13528	4.5229	1	0.605505	62.6306
GOTERM_BP_FAT	GO:0065005~protein-lipid complex assembly	4	0.277778	0.0530268	APOA4, APOA1, APOC3, APOC1	997	12	13528	4.5229	1	0.605505	62.6306
GOTERM_BP_FAT	GO:0048638~regulation of developmental growth	8	0.555556	0.0547153	NRCAM, FGF9, MAPT, HEY2, MAP1B, HOPX, CDH4, SPP1	997	47	13528	2.30957	1	0.615318	63.8162
GOTERM_BP_FAT	GO:0034368~protein-lipid complex remodeling	5	0.347222	0.0548948	APOA4, LPL, APOC3, LIPG, APOC1	997	20	13528	3.39218	1	0.614543	63.9402
GOTERM_BP_FAT	GO:0042417~dopamine metabolic process	5	0.347222	0.0548948	SNCAIP, MAOA, TH, NR4A2, COMT	997	20	13528	3.39218	1	0.614543	63.9402
GOTERM_BP_FAT	GO:0034367~macromolecular complex remodeling	5	0.347222	0.0548948	APOA4, LPL, APOC3, LIPG, APOC1	997	20	13528	3.39218	1	0.614543	63.9402
GOTERM_BP_FAT	GO:0034369~plasma lipoprotein particle remodeling	5	0.347222	0.0548948	APOA4, LPL, APOC3, LIPG, APOC1	997	20	13528	3.39218	1	0.614543	63.9402
GOTERM_BP_FAT	GO:0016573~histone acetylation	8	0.555556	0.0601726	KAT2A, ING4, YEATS4, PHF17, ING3, ACTL6A, TAF6L, EP400	997	48	13528	2.26145	1	0.647318	67.4098
GOTERM_BP_FAT	GO:0006261~DNA-dependent DNA replication	9	0.625	0.0609997	PRIM1, RPA2, ORC2L, HMGB2, MCM7, RFC4, POLE2, TIPIN, CDC34	997	58	13528	2.10549	1	0.650503	67.9241
GOTERM_BP_FAT	GO:0006575~cellular amino acid derivative metabolic process	19	1.31944	0.0631031	CPT1B, SNCAIP, ACADM, MAOA, TH, NR4A2, COMT, CHPT1, MOXD1, CKB, APOA4, CTH, APOA1, CKMT2, ABAT, MAT2B, SLC5A7, FPGS, AMD1	997	166	13528	1.55304	1	0.661375	69.1977
GOTERM_BP_FAT	GO:0021510~spinal cord development	7	0.486111	0.0637147	ASCL1, MDGA1, NKX6-2, GDF11, OLIG2, HOXD10, C1ORF187	997	39	13528	2.43541	1	0.663064	69.5589
GOTERM_BP_FAT	GO:0042474~middle ear morphogenesis	4	0.277778	0.0652765	HOXA2, TSHZ1, PRRX2, MYC	997	13	13528	4.17499	1	0.670281	70.4633
GOTERM_BP_FAT	GO:0051258~protein polymerization	8	0.555556	0.0659519	FGB, PREX1, TUBE1, NEFL, CENPJ, WAS, TUBB3, TUBB4	997	49	13528	2.2153	1	0.672237	70.8465
GOTERM_BP_FAT	GO:0019217~regulation of fatty acid metabolic process	8	0.555556	0.0659519	APOA4, CPT1B, IRS2, APOC3, APOC1, ACACB, BRCA1, NR1H3	997	49	13528	2.2153	1	0.672237	70.8465
GOTERM_BP_FAT	GO:0010984~regulation of lipoprotein particle clearance	3	0.208333	0.0665791	APOC3, LIPG, APOC1	997	6	13528	6.78435	1	0.673888	71.1981
GOTERM_BP_FAT	GO:0045922~negative regulation of fatty acid metabolic process	3	0.208333	0.0665791	APOC3, APOC1, BRCA1	997	6	13528	6.78435	1	0.673888	71.1981
GOTERM_BP_FAT	GO:0010605~negative regulation of macromolecule metabolic process	66	4.58333	0.0668334	FOXK1, CBX4, ZEB2, ZNF202, TERF2IP, CDT1, APOA4, SAP30, EIF4EBP1, NKX6-2, HEY2, POU4F2, PSMD5, OLIG2, RARB, MYC, AKIRIN2, TBL1XR1, SATB2, RCOR2, ZHX3, RB1, SPEN, INHBB, HOXD8, MSX1, HES5, TIMELESS, HIPK2, ASB1, ANAPC7, LRCH4, CUX2, RASD1, ZFP161, ING4, GLIS3, HMGB2, SOX2, TIPIN, ZBTB16, SOX9, ZC3H8, IRAK3, HOXA2, ORC2L, TRIM66, BCOR, HELLS, ZNF423, CEBPA, PAIP2, JARID2, FOXA1, KLF11, NDFIP1, CENP…	997	734	13528	1.22007	1	0.673412	71.3396
GOTERM_BP_FAT	GO:0021953~central nervous system neuron differentiation	7	0.486111	0.0705098	ASCL1, BCL11B, NR4A2, NEUROG2, DCX, DCLK1, EPHB1	997	40	13528	2.37452	1	0.691724	73.3123
GOTERM_BP_FAT	GO:0009953~dorsal/ventral pattern formation	9	0.625	0.0717396	HOXA2, HOXB2, LHX2, NKX6-2, MNX1, CXXC4, PTCH1, WNT7A, HOXD11	997	60	13528	2.03531	1	0.696344	73.9431
GOTERM_BP_FAT	GO:0043543~protein amino acid acylation	9	0.625	0.0717396	KAT2A, ZDHHC1, ING4, YEATS4, PHF17, ING3, ACTL6A, TAF6L, EP400	997	60	13528	2.03531	1	0.696344	73.9431
GOTERM_BP_FAT	GO:0048545~response to steroid hormone stimulus	21	1.45833	0.0728471	ALPL, BCKDHA, TXNIP, HMGB2, CYP11A1, SOCS2, GNRH1, IGFBP7, MAP1B, TH, BRCA1, PCSK1, ALDH1A2, GOT1, GATA3, SLC25A36, ENO2, RARA, PTCH1, NEFL, SPP1	997	192	13528	1.48408	1	0.700227	74.499
GOTERM_BP_FAT	GO:0042446~hormone biosynthetic process	6	0.416667	0.0738139	HSD3B1, CYP11A1, DIO3, HSD17B1, CRH, LHB	997	31	13528	2.6262	1	0.703315	74.9752
GOTERM_BP_FAT	GO:0031110~regulation of microtubule polymerization or depolymerization	6	0.416667	0.0738139	CDKN1B, MAPT, MAP2, MAP1B, CLASP2, MID1IP1	997	31	13528	2.6262	1	0.703315	74.9752
GOTERM_BP_FAT	GO:0022402~cell cycle process	52	3.61111	0.0743834	RAD51C, RPRM, KNTC1, NDE1, PSMC3IP, PSMD5, MYC, TUBB3, TAF1L, DSN1, KIF15, PIM1, MND1, RB1, DDIT3, RCC2, TIMELESS, C14ORF106, TBRG1, CLIP1, ANAPC7, ING4, HAUS5, CEP120, TIPIN, LRRCC1, CETN3, CHEK1, CDC34, PLAGL1, TUBE1, CLASP2, LFNG, HELLS, YEATS4, IL8, CEP135, AK1, ZNF830, CENPF, DBC1, NDC80, SUGT1, CENPJ, BRCA1, MIS12, SMC3, MPHOSPH9, CDKN1B, CENPV, ID4, PES1	997	565	13528	1.2488	1	0.704351	75.2517
GOTERM_BP_FAT	GO:0043242~negative regulation of protein complex disassembly	7	0.486111	0.0777057	IRAK3, SHROOM2, MAPT, MAP2, MAP1B, CLASP2, MID1IP1	997	41	13528	2.31661	1	0.71883	76.8083
GOTERM_BP_FAT	GO:0055088~lipid homeostasis	8	0.555556	0.0784802	APOA4, LPL, IRS2, GOT1, APOA1, APOC3, LIPG, MTTP	997	51	13528	2.12842	1	0.720708	77.1576
GOTERM_BP_FAT	GO:0007218~neuropeptide signaling pathway	12	0.833333	0.0793266	CD97, LPHN3, PROK2, SSTR2, PENK, GPR56, GLRA2, CELSR3, BAI3, SCG5, CELSR2, NMU	997	93	13528	1.7508	1	0.722895	77.5337
GOTERM_BP_FAT	GO:0007416~synaptogenesis	6	0.416667	0.0824356	NRCAM, DNM3, SPOCK2, DNER, GLRA2, MAP1B	997	32	13528	2.54413	1	0.735312	78.8655
GOTERM_BP_FAT	GO:0009880~embryonic pattern specification	6	0.416667	0.0824356	SATB2, HOXD8, MEOX2, CXXC4, DLL1, ZBTB16	997	32	13528	2.54413	1	0.735312	78.8655
GOTERM_BP_FAT	GO:0021954~central nervous system neuron development	6	0.416667	0.0824356	ASCL1, NR4A2, NEUROG2, DCX, DCLK1, EPHB1	997	32	13528	2.54413	1	0.735312	78.8655
GOTERM_BP_FAT	GO:0006836~neurotransmitter transport	11	0.763889	0.0830905	SLC32A1, CPLX4, SYT1, STX1A, ICA1, SLC6A9, SLC17A6, SYT4, SNAP25, WNT7A, RIMS3	997	83	13528	1.79826	1	0.736464	79.1364
GOTERM_BP_FAT	GO:0006974~response to DNA damage stimulus	36	2.5	0.0835094	RAD51C, ING4, HMGB2, UNG, RAD23A, TIPIN, CHEK1, BRSK1, TERF2IP, PRPF19, RPA2, MUTYH, MCM7, POLE2, MDC1, NSMCE1, FANCC, RAD51AP1, GTF2H3, SMC6, IFI16, BRCA1, DDIT3, SMC3, NEK11, GTF2H2B, RFC4, TIMELESS, RFC2, HIPK2, GADD45G, NCOA6, ALKBH3, PARP2, ALKBH2, ASTE1	997	373	13528	1.30958	1	0.736567	79.3079
GOTERM_BP_FAT	GO:0060485~mesenchyme development	8	0.555556	0.0852283	FGF19, ALDH1A2, EDNRB, NOTCH1, HOXA5, GBX2, ZEB2, SOX9	997	52	13528	2.08749	1	0.7423	79.9979
GOTERM_BP_FAT	GO:0006473~protein amino acid acetylation	8	0.555556	0.0852283	KAT2A, ING4, YEATS4, PHF17, ING3, ACTL6A, TAF6L, EP400	997	52	13528	2.08749	1	0.7423	79.9979
GOTERM_BP_FAT	GO:0070507~regulation of microtubule cytoskeleton organization	7	0.486111	0.0852994	CDKN1B, MAPT, MAP2, MAP1B, CLASP2, MID1IP1, BRCA1	997	42	13528	2.26145	1	0.740886	80.026
GOTERM_BP_FAT	GO:0043353~enucleate erythrocyte differentiation	3	0.208333	0.0887625	SP1, CEBPG, RB1	997	7	13528	5.81516	1	0.753668	81.3489
GOTERM_BP_FAT	GO:0042772~DNA damage response, signal transduction resulting in transcription	3	0.208333	0.0887625	ING4, HIPK2, BRCA1	997	7	13528	5.81516	1	0.753668	81.3489
GOTERM_BP_FAT	GO:0006978~DNA damage response, signal transduction by p53 class mediator resulting in transcription of p21 class mediator	3	0.208333	0.0887625	ING4, HIPK2, BRCA1	997	7	13528	5.81516	1	0.753668	81.3489
GOTERM_BP_FAT	GO:0010873~positive regulation of cholesterol esterification	3	0.208333	0.0887625	APOA4, APOA1, APOC1	997	7	13528	5.81516	1	0.753668	81.3489
GOTERM_BP_FAT	GO:0021781~glial cell fate commitment	3	0.208333	0.0887625	ASCL1, GCM1, OLIG2	997	7	13528	5.81516	1	0.753668	81.3489
GOTERM_BP_FAT	GO:0009968~negative regulation of signal transduction	23	1.59722	0.0911569	SOCS2, STMN3, FGF9, SOX2, DLL3, PDE3B, CXXC4, RGS17, RGS16, DDIT4, GTF2H2B, THY1, AHSG, IRAK3, GRB10, CBLB, SOST, RGS2, HTRA1, RGS4, HIPK2, HEY2, SOX17	997	221	13528	1.41213	1	0.761585	82.2147
GOTERM_BP_FAT	GO:0014033~neural crest cell differentiation	6	0.416667	0.0915656	FGF19, ALDH1A2, EDNRB, GBX2, ZEB2, SOX9	997	33	13528	2.46704	1	0.761534	82.3587
GOTERM_BP_FAT	GO:0014032~neural crest cell development	6	0.416667	0.0915656	FGF19, ALDH1A2, EDNRB, GBX2, ZEB2, SOX9	997	33	13528	2.46704	1	0.761534	82.3587
GOTERM_BP_FAT	GO:0032369~negative regulation of lipid transport	4	0.277778	0.0931886	IRS2, APOC3, APOC1, NR1H3	997	15	13528	3.61832	1	0.76618	82.9195
GOTERM_BP_FAT	GO:0001578~microtubule bundle formation	4	0.277778	0.0931886	TPPP3, BBS2, MAP2, MAP1B	997	15	13528	3.61832	1	0.76618	82.9195
GOTERM_BP_FAT	GO:0021955~central nervous system neuron axonogenesis	4	0.277778	0.0931886	NR4A2, DCX, DCLK1, EPHB1	997	15	13528	3.61832	1	0.76618	82.9195
GOTERM_BP_FAT	GO:0051055~negative regulation of lipid biosynthetic process	4	0.277778	0.0931886	FGF19, APOC3, APOC1, BRCA1	997	15	13528	3.61832	1	0.76618	82.9195
GOTERM_BP_FAT	GO:0000097~sulfur amino acid biosynthetic process	4	0.277778	0.0931886	MRI1, CTH, MAT2B, CBS	997	15	13528	3.61832	1	0.76618	82.9195
GOTERM_BP_FAT	GO:0006641~triglyceride metabolic process	7	0.486111	0.0932865	APOA4, LPL, APOC3, APOC1, CAT, MTTP, NR1H3	997	43	13528	2.20886	1	0.764924	82.9528
GOTERM_BP_FAT	GO:0006399~tRNA metabolic process	14	0.972222	0.0935019	CARS, YARS, SARS, AARS, TYW3, WARS2, FBL, IARS, WARS, TARS, TRUB1, TSEN2, DUS4L, TRIT1	997	118	13528	1.60985	1	0.764124	83.0258
GOTERM_BP_FAT	GO:0006766~vitamin metabolic process	10	0.694444	0.0987337	NMNAT3, ALDH1A2, DHRS3, ACADM, CYP11A1, RBP1, RBP2, PNPO, TKTL1, FPGS	997	75	13528	1.80916	1	0.781805	84.7111
GOTERM_BP_FAT	GO:0032355~response to estradiol stimulus	8	0.555556	0.0996826	TXNIP, ALDH1A2, SOCS2, SLC25A36, MAP1B, ENO2, RARA, PTCH1	997	54	13528	2.01018	1	0.783581	84.9993
up-regulated biological processes in AD-iPS-26B neurons compared to H9 neurons
Category	Term	Count	%	PValue	Genes	List Total	Pop Hits	Pop Total	Fold Enrichment	Bonferroni	Benjamini	FDR
GOTERM_BP_FAT	GO:0010033~response to organic substance	108	6.75422	5.73441e-09	CGA, PTGS2, TGFB3, RPE65, PMAIP1, FOXO4, B2M, SLC2A8, APOB, APOA2, CD44, GATA3, GNG2, LOX, GNG3, DDOST, CHRNA3, F12, PLD1, IRS2, SOCS1, AARS, LIFR, MGP, DDIT3, KRT19, SERPINF2, JUN, PDGFRA, ABAT, HSPB3, COL1A1, CAV2, RBP4, IL1R1, CAV1, ENPP1, ERBB3, ALDOC, DRD4, NFKBIA, HSPA1A, ACP2, CCL5, TRH, AHSG, IRAK3, TFF3, TFF1, SPP1, HERPUD1, GNRH1, CFB, TGFBR2, EPHX1, P2RX4, HMGCS2, PLCG2, ADRA1B, TGFBR3…	1152	721	13528	1.75902	2.10623e-05	2.10623e-05	1.05585e-05
GOTERM_BP_FAT	GO:0001501~skeletal system development	58	3.62727	5.27029e-08	ARSE, PTGS2, FGF9, TUFT1, MMP9, HEXB, TGFB3, PRRX1, POSTN, DLK1, HOXD11, HOXC6, COL12A1, PITX1, GHR, IDUA, MGP, ACVR2A, CTSK, GNAQ, COL1A2, PDGFRA, GHRL, SORT1, TFAP2A, COL1A1, ALPL, WNT5A, RBP4, OSTF1, PTH1R, CYTL1, FHL2, ACP2, ATP6V1B1, SOX9, AHSG, HOXA5, PTN, GPNMB, PAPSS2, SPP1, LGALS3, TGFBR2, SPARC, FRZB, HOXB1, DLX1, HOXB7, HOXB8, KAZALD1, DLX5, GFPT1, ETS2, HOXB5, IGFBP3, IGFBP4, BMP5	1152	319	13528	2.1351	0.000193559	9.67842e-05	9.70393e-05
GOTERM_BP_FAT	GO:0009719~response to endogenous stimulus	67	4.19012	1.80499e-07	CGA, LDLR, PTGS2, IGFBP7, TGFB3, RPE65, FOXO4, SLC2A8, FOS, APOA2, ANG, GATA3, GNG2, GNG3, LOX, GHR, PLD1, STS, IRS2, CYP11A1, ATP4B, SOCS1, AARS, ADIPOR2, MGP, DDIT3, KRT19, ADM, DNAJC25, PDGFRA, GHRL, CA4, SORT1, GNB3, COL1A1, CA2, ALPL, CAV2, RBP4, CAV1, TNF, ENPP1, ERBB3, ALDOC, TH, DRD4, OXTR, FHL2, GNG12, TRH, CCL5, AHSG, PRSS8, TFF3, TFF1, THBS1, SPP1, TXNIP, BCKDHA, GNRH1, TGFBR2, CRIPAK,…	1152	405	13528	1.94268	0.000662753	0.000220967	0.000332344
GOTERM_BP_FAT	GO:0009611~response to wounding	81	5.06567	2.57903e-07	ELF3, S100A8, F2RL1, S100A9, TGFB3, PRDX5, CD97, FOS, APOA2, CD44, CD46, TICAM2, SOX15, CFI, LOX, CFD, TFPI2, KNG1, IRAK2, F12, F10, WAS, PLAUR, PROK2, ADM, GNAQ, SERPINF2, F3, SPRR3, PDGFRA, VCAN, PLLP, GAP43, PTAFR, CXCL1, TF, TNF, ERBB3, CXCL2, AFAP1L2, C1R, C1S, CXCL6, CCL5, AHSG, IL17C, IL17D, CD9, FGG, ANXA8, IL17B, FGA, FGB, IL10RB, ITGB6, KRT1, THBS1, PAPSS2, SPP1, SCG2, NOX4, KLK6, CEBPB…	1152	530	13528	1.79469	0.000946828	0.000236791	0.000474862
GOTERM_BP_FAT	GO:0032368~regulation of lipid transport	14	0.875547	3.46808e-07	IRS2, TSPO, APOC1, NFKBIA, APOA4, NR1H2, P2RX4, APOA2, APOA1, ITGAV, APOC3, LIPG, THBS1, NR1H3	1152	30	13528	5.48009	0.00127301	0.000254732	0.000638558
GOTERM_BP_FAT	GO:0007565~female pregnancy	28	1.75109	3.48914e-07	PTGS2, IGFBP7, TGFB3, OXTR, FCGRT, COMT, FOS, PAPPA, LAMB1, SPP1, MUC1, STS, GNRH1, TGFBR2, PSG2, ADIPOR2, TEAD3, COL16A1, IL11RA, PSG9, ADM, PSG7, PSG5, GRN, PSG4, GHRL, EPOR, HPGD, PLAU	1152	110	13528	2.98914	0.00128074	0.000213571	0.000642437
GOTERM_BP_FAT	GO:0009725~response to hormone stimulus	61	3.81488	5.82202e-07	CGA, LDLR, PTGS2, IGFBP7, TGFB3, RPE65, FOXO4, SLC2A8, FOS, APOA2, ANG, GATA3, GNG2, GNG3, LOX, GHR, PLD1, STS, IRS2, CYP11A1, SOCS1, ADIPOR2, MGP, KRT19, ADM, DNAJC25, PDGFRA, GHRL, SORT1, CA4, GNB3, COL1A1, CA2, ALPL, CAV2, RBP4, CAV1, TNF, ENPP1, ERBB3, TH, FHL2, OXTR, GNG12, TRH, CCL5, AHSG, PRSS8, TFF3, TFF1, THBS1, SPP1, TXNIP, BCKDHA, GNRH1, TGFBR2, CRIPAK, APPL1, STAT1, HMGCS2, TGFBR3	1152	367	13528	1.95184	0.00213614	0.000305443	0.00107197
GOTERM_BP_FAT	GO:0010035~response to inorganic substance	40	2.50156	1.36233e-06	D2HGDH, CAV1, PTGS2, TNNC1, PRDX5, HVCN1, KCNIP1, ADA, APOA4, SLC11A2, FOS, APOB, FGG, FGA, FGB, NDRG1, CAT, TFF1, THBS1, CHRNA3, TXNIP, S100A16, CYP11A1, MGP, MYH7, ITPR3, STAT1, DDIT3, MT1X, TNNT2, UCP2, JUN, PLCG2, PDGFRA, CYBRD1, ABAT, TXNRD2, CA2, COL1A1, PRNP	1152	205	13528	2.29133	0.00499135	0.000625285	0.00250837
GOTERM_BP_FAT	GO:0007155~cell adhesion	96	6.00375	2.69251e-06	CLDN7, CLDN9, MPZL2, LYPD3, CADM4, COL21A1, CLDN3, IGFBP7, NPNT, CLDN5, POSTN, CXCL12, CD97, APOA4, NRCAM, CD47, S1PR1, SRPX, CD44, FXC1, TGFBI, COL12A1, CSF3R, CNTNAP1, SPON1, CLCA2, EGFL6, COL22A1, MGP, CPXM2, CD164, CERCAM, SIRPA, RND3, PGM5, HES5, HAS1, LAMC3, GPR56, CLDN1, LAMC2, VCAN, TGFB1I1, MFAP4, CLDN18, TNF, EPDR1, TNFRSF12A, PCDH20, PTK7, ASTN1, CDH1, IL32, CX3CL1, SOX9, CCL5, CLDN15,…	1152	700	13528	1.61048	0.00984085	0.00109824	0.00495747
GOTERM_BP_FAT	GO:0022610~biological adhesion	96	6.00375	2.87609e-06	CLDN7, CLDN9, MPZL2, LYPD3, CADM4, COL21A1, CLDN3, IGFBP7, NPNT, CLDN5, POSTN, CXCL12, CD97, APOA4, NRCAM, CD47, S1PR1, SRPX, CD44, FXC1, TGFBI, COL12A1, CSF3R, CNTNAP1, SPON1, CLCA2, EGFL6, COL22A1, MGP, CPXM2, CD164, CERCAM, SIRPA, RND3, PGM5, HES5, HAS1, LAMC3, GPR56, CLDN1, LAMC2, VCAN, TGFB1I1, MFAP4, CLDN18, TNF, EPDR1, TNFRSF12A, PCDH20, PTK7, ASTN1, CDH1, IL32, CX3CL1, SOX9, CCL5, CLDN15,…	1152	701	13528	1.60818	0.0105083	0.00105583	0.00529546
GOTERM_BP_FAT	GO:0032101~regulation of response to external stimulus	32	2.00125	9.64654e-06	CAV1, PTGS2, F2RL1, TSPAN8, CX3CL1, CCL5, CXCL12, ADA, AHSG, GPX2, AGTR1, S1PR1, KRT1, THBS1, NT5E, SCG2, SPP1, KNG1, ZFP36, F12, ADAM10, IL8, TGFBR2, NDFIP1, NDEL1, SERPINF1, NPY, SERPINF2, F3, GHRL, FABP7, PLAU	1152	159	13528	2.36338	0.0348115	0.0032159	0.0177602
GOTERM_BP_FAT	GO:0048545~response to steroid hormone stimulus	36	2.25141	1.2473e-05	ALPL, CAV2, CAV1, TNF, LDLR, PTGS2, IGFBP7, TH, TGFB3, OXTR, TRH, CCL5, PRSS8, FOS, APOA2, GATA3, LOX, TFF1, THBS1, GHR, SPP1, BCKDHA, TXNIP, STS, GNRH1, CYP11A1, SOCS1, TGFBR2, CRIPAK, KRT19, ADM, PDGFRA, GHRL, CA4, COL1A1, CA2	1152	192	13528	2.20182	0.0447799	0.00381051	0.0229634
GOTERM_BP_FAT	GO:0006954~inflammatory response	52	3.25203	1.33535e-05	S100A8, ELF3, S100A9, PRDX5, CD97, FOS, APOA2, CD44, CD46, TICAM2, CFI, CFD, KNG1, IRAK2, F12, PROK2, SERPINF2, F3, PTAFR, CXCL1, TF, TNF, CXCL2, C1R, AFAP1L2, CXCL6, C1S, CCL5, AHSG, IL17C, IL17D, IL17B, IL10RB, ITGB6, KRT1, THBS1, SCG2, SPP1, NOX4, LIPA, CEBPB, IL8, CFB, EPHX2, SELS, CD55, NUPR1, IRF7, ALOX5, PLA2G4C, CD14, IGFBP4	1152	325	13528	1.87889	0.0478643	0.00376579	0.0245843
GOTERM_BP_FAT	GO:0006952~defense response	84	5.25328	1.44586e-05	KYNU, ELF3, S100A8, S100A9, PRDX5, TAPBP, CD97, APOA4, FOS, TMEM173, APOA2, HIST1H2BK, CD44, GATA3, CD46, TICAM2, CSF3R, CFI, MX1, CFD, IRAK2, KNG1, F12, PLD1, CST3, HLA-B, WAS, PROK2, CD83, PSG9, PSG7, SERPINF2, HIST2H2BE, F3, PSG4, PTAFR, CLEC1B, CXCL1, TF, IFIH1, IL1R1, TNF, DRD4, CXCL2, AFAP1L2, IL32, C1R, C1S, CXCL6, CX3CL1, CCL5, LEAP2, CD74, AHSG, IL17C, IL17D, LGALS3BP, IL17B, IL10RB, TAP…	1152	615	13528	1.60393	0.0517213	0.00378616	0.0266186
GOTERM_BP_FAT	GO:0008285~negative regulation of cell proliferation	56	3.50219	1.49357e-05	RARRES3, PTGS2, IGFBP7, IGFBP6, TGFB3, FOXO4, PTGES, ANG, LTB, SIX5, TNFRSF14, CD164, MXD4, ADM, BTG1, JUN, TBRG1, GHRL, ADAMTS1, TGFB1I1, EMP3, PMP22, CXCL1, RBP4, CAV2, CAV1, TNF, IFITM1, PTH1R, COMT, TIMP2, CD9, KRT5, OVOL2, SFTPD, KRT4, THBS1, GPNMB, B4GALT7, QSOX1, SCG2, CEBPA, NOX4, IL8, GNRH1, TGFBR2, S100A11, NDFIP1, CDKN1C, CBLB, NUPR1, TGFBR3, FABP7, IGFBP3, KLF4, NFIB	1152	361	13528	1.82164	0.0533817	0.00365061	0.0274969
GOTERM_BP_FAT	GO:0032371~regulation of sterol transport	10	0.625391	1.60376e-05	NR1H2, APOA4, APOA2, TSPO, APOA1, APOC3, LIPG, APOC1, NFKBIA, NR1H3	1152	20	13528	5.87153	0.0572053	0.0036749	0.0295252
GOTERM_BP_FAT	GO:0032374~regulation of cholesterol transport	10	0.625391	1.60376e-05	NR1H2, APOA4, APOA2, TSPO, APOA1, APOC3, LIPG, APOC1, NFKBIA, NR1H3	1152	20	13528	5.87153	0.0572053	0.0036749	0.0295252
GOTERM_BP_FAT	GO:0009991~response to extracellular stimulus	39	2.43902	1.93996e-05	ALPL, RBP4, KYNU, CAV1, PTGS2, HSD17B2, IGFBP7, SOX2, GSDMD, BMPR2, ASGR1, FOS, ACSL1, CD44, MAP1LC3A, HSPA5, OGT, GHR, SPP1, BCKDHA, MUC1, CYP11A1, CFB, TGFBR2, ADIPOR2, MGP, STAT1, SLC10A3, DDIT3, NPY, HMGCS2, ADM, JUN, LIPG, GHRL, CTSD, COL1A1, ALOX5, KLF4	1152	220	13528	2.08172	0.0687761	0.00418273	0.0357136
GOTERM_BP_FAT	GO:0031667~response to nutrient levels	36	2.25141	2.21086e-05	ALPL, RBP4, KYNU, CAV1, HSD17B2, PTGS2, IGFBP7, SOX2, BMPR2, ACSL1, CD44, MAP1LC3A, HSPA5, OGT, GHR, SPP1, BCKDHA, MUC1, CYP11A1, CFB, TGFBR2, ADIPOR2, MGP, STAT1, SLC10A3, DDIT3, NPY, HMGCS2, ADM, JUN, LIPG, GHRL, CTSD, COL1A1, ALOX5, KLF4	1152	197	13528	2.14594	0.0779959	0.00450126	0.0406996
GOTERM_BP_FAT	GO:0010038~response to metal ion	27	1.68856	2.70846e-05	D2HGDH, CAV1, PTGS2, TNNC1, HVCN1, KCNIP1, SLC11A2, APOB, FGG, FGA, FGB, NDRG1, TFF1, THBS1, TXNIP, S100A16, CYP11A1, MGP, ITPR3, MT1X, TNNT2, PLCG2, CYBRD1, ABAT, TXNRD2, CA2, PRNP	1152	129	13528	2.45785	0.0946947	0.00522227	0.0498578
GOTERM_BP_FAT	GO:0009100~glycoprotein metabolic process	36	2.25141	3.81413e-05	GYPC, GCNT4, GCNT3, APH1A, LDLR, GALNT6, B3GALT4, ALG3, MAN1B1, CYTL1, TSPAN7, TSPAN8, ST8SIA2, ST6GALNAC5, ST3GAL1, C4ORF31, ST6GALNAC6, POMGNT1, ST6GALNAC3, FBXO6, FUT4, CHST13, FUT2, OGT, B4GALT7, DDOST, AGA, KLK6, LIPA, B3GALT1, FBXO2, GLCE, MANBA, ADAMTS9, BGN, CHST7	1152	202	13528	2.09282	0.130725	0.0069803	0.0702043
GOTERM_BP_FAT	GO:0042127~regulation of cell proliferation	100	6.25391	4.17043e-05	RARRES3, S100A6, CDX2, PTGS2, ATP6AP1, TGFB3, MMP7, FOXO4, CD47, AGTR1, S1PR1, EBI3, IRS2, LIFR, TNFRSF14, SIX5, VEGFB, JUN, F3, TBRG1, PDGFRA, ADAMTS1, TGFB1I1, PMP22, EMP3, RBP4, CAV2, CAV1, IFITM1, ERBB3, PTH1R, SOX2, BMPR2, NFKBIA, TIMP2, SOX9, ADA, TIMP1, OVOL2, RAC2, SFTPD, LAMB1, B4GALT7, MAFG, GNRH1, CRIP2, TGFBR2, NDFIP1, S100A11, CDKN1C, CBLB, NOTCH1, DLX5, TGFBR3, CFDP1, FABP7, KLF4, P…	1152	787	13528	1.49213	0.142027	0.0072679	0.0767603
GOTERM_BP_FAT	GO:0030198~extracellular matrix organization	23	1.4384	5.1276e-05	ELF3, LGALS3, SPOCK2, MMP9, ADAMTSL4, CST3, OLFML2A, POSTN, COL5A1, C4ORF31, CRISPLD2, KAZALD1, TGFBI, COL1A2, PDGFRA, COL6A2, COL12A1, BCL3, LOX, COL1A1, ADAMTS3, COL8A2, B4GALT7	1152	104	13528	2.59702	0.171668	0.00852443	0.0943698
GOTERM_BP_FAT	GO:0060541~respiratory system development	23	1.4384	9.31418e-05	WNT5A, CEBPA, RBP4, CAV2, LIPA, EPAS1, FGF9, SOX2, FOXA1, TGFBR2, BMPR2, TGFB3, MGP, ADA, ASCL1, NOTCH1, HOXA5, GATA6, CRISPLD2, PDGFRA, SFTPD, LOX, NFIB	1152	108	13528	2.50084	0.289741	0.014765	0.171359
GOTERM_BP_FAT	GO:0032369~negative regulation of lipid transport	8	0.500313	0.000110699	NR1H2, APOA2, IRS2, ITGAV, APOC3, APOC1, THBS1, NR1H3	1152	15	13528	6.26296	0.334104	0.0167999	0.203629
GOTERM_BP_FAT	GO:0007584~response to nutrient	27	1.68856	0.000114947	ALPL, RBP4, CAV1, KYNU, HSD17B2, PTGS2, IGFBP7, SOX2, ACSL1, CD44, OGT, SPP1, MUC1, BCKDHA, CYP11A1, CFB, TGFBR2, ADIPOR2, MGP, STAT1, SLC10A3, DDIT3, HMGCS2, LIPG, COL1A1, ALOX5, KLF4	1152	140	13528	2.26473	0.344414	0.0167472	0.211435
GOTERM_BP_FAT	GO:0030324~lung development	21	1.31332	0.000214798	WNT5A, CEBPA, RBP4, CAV2, LIPA, EPAS1, FGF9, FOXA1, TGFBR2, BMPR2, TGFB3, MGP, ADA, NOTCH1, HOXA5, GATA6, CRISPLD2, PDGFRA, SFTPD, LOX, NFIB	1152	99	13528	2.49095	0.545718	0.0298917	0.394758
GOTERM_BP_FAT	GO:0065005~protein-lipid complex assembly	7	0.437774	0.000220805	APOA4, APOA2, APOB, APOA1, DGAT1, APOC3, APOC1	1152	12	13528	6.85012	0.555633	0.0295942	0.405776
GOTERM_BP_FAT	GO:0034377~plasma lipoprotein particle assembly	7	0.437774	0.000220805	APOA4, APOA2, APOB, APOA1, DGAT1, APOC3, APOC1	1152	12	13528	6.85012	0.555633	0.0295942	0.405776
GOTERM_BP_FAT	GO:0034097~response to cytokine stimulus	18	1.1257	0.000286226	IRAK2, IRAK1, KYNU, IL1R1, ADAM10, PTGS2, SOCS1, LIFR, OXTR, CCL5, STAT1, STAT6, IRAK3, FOS, JUN, PDGFRA, DDOST, GHR	1152	79	13528	2.67563	0.650572	0.0368557	0.525702
GOTERM_BP_FAT	GO:0030323~respiratory tube development	21	1.31332	0.000325937	WNT5A, CEBPA, RBP4, CAV2, LIPA, EPAS1, FGF9, FOXA1, TGFBR2, BMPR2, TGFB3, MGP, ADA, NOTCH1, HOXA5, GATA6, CRISPLD2, PDGFRA, SFTPD, LOX, NFIB	1152	102	13528	2.41769	0.69801	0.0404476	0.598432
GOTERM_BP_FAT	GO:0001568~blood vessel development	38	2.37649	0.000426531	CAV1, HTATIP2, CDX2, TNFRSF12A, FGF9, PRRX1, CSPG4, WARS2, ANPEP, ENPEP, CXCL12, ZFP36L1, SEMA5A, APOB, S1PR1, CD44, ANG, ITGAV, LOX, THBS1, PPAP2B, C1GALT1, SCG2, EPAS1, IL8, TGFBR2, COL15A1, COL5A1, PROK2, NOTCH1, BGN, JUN, NTRK2, COL1A2, ADRA1B, TGFBR3, COL1A1, PLAU	1152	245	13528	1.82137	0.791326	0.050892	0.782441
GOTERM_BP_FAT	GO:0060348~bone development	23	1.4384	0.000641724	OSTF1, PTGS2, TUFT1, FGF9, PTH1R, TGFB3, FHL2, MGP, SPARC, ATP6V1B1, SOX9, HOXD11, AHSG, CTSK, KAZALD1, PTN, SORT1, COL1A1, GPNMB, IGFBP3, BMP5, SPP1, GHR	1152	123	13528	2.19586	0.905372	0.0732378	1.175
GOTERM_BP_FAT	GO:0048706~embryonic skeletal system development	17	1.06316	0.00064501	RBP4, FGF9, TGFBR2, PRRX1, TGFB3, DLK1, HOXC6, ACVR2A, DLX1, HOXB1, HOXB7, HOXA5, HOXB8, GFPT1, HOXB5, TFAP2A, COL1A1	1152	77	13528	2.59262	0.906509	0.0713831	1.18098
GOTERM_BP_FAT	GO:0006639~acylglycerol metabolic process	13	0.813008	0.000647557	CAV1, APOC1, MTTP, APOA4, NR1H2, APOB, AGPAT6, APOA2, DGAT1, ANG, APOC3, CAT, NR1H3	1152	49	13528	3.1155	0.90738	0.0695606	1.18562
GOTERM_BP_FAT	GO:0051241~negative regulation of multicellular organismal process	28	1.75109	0.000649597	RBP4, CAV1, TNF, PTGS2, APOC1, BMPR2, TSPAN8, SOX9, ADA, AHSG, IRAK3, APOA1, APOC3, KRT1, THBS1, KNG1, F12, TGFBR2, NDFIP1, CST3, SELS, CD83, P2RX4, NOTCH1, TNNT1, ADM, GHRL, PLAU	1152	164	13528	2.00491	0.908071	0.0677911	1.18933
GOTERM_BP_FAT	GO:0048771~tissue remodeling	14	0.875547	0.000678299	CAV1, LIPA, ENPP1, EPAS1, ELF3, ERBB3, PTH1R, TGFB3, CSPG4, CTSK, BGN, RAC2, TPP1, ADRA1B	1152	56	13528	2.93576	0.917275	0.0687307	1.24157
GOTERM_BP_FAT	GO:0001944~vasculature development	38	2.37649	0.000681562	CAV1, HTATIP2, CDX2, TNFRSF12A, FGF9, PRRX1, CSPG4, WARS2, ANPEP, ENPEP, CXCL12, ZFP36L1, SEMA5A, APOB, S1PR1, CD44, ANG, ITGAV, LOX, THBS1, PPAP2B, C1GALT1, SCG2, EPAS1, IL8, TGFBR2, COL15A1, COL5A1, PROK2, NOTCH1, BGN, JUN, NTRK2, COL1A2, ADRA1B, TGFBR3, COL1A1, PLAU	1152	251	13528	1.77783	0.918262	0.0671977	1.24751
GOTERM_BP_FAT	GO:0007398~ectoderm development	32	2.00125	0.000713287	KRT6A, ELF3, PTGS2, RBP2, SPRR2F, SOX9, DCT, FOXQ1, COL17A1, KRT5, COL7A1, PLOD1, KRT1, AHNAK2, LTB, TXNIP, STS, AARS, KRT13, WAS, COL5A1, NOTCH1, KRT17, KRT16, KRT15, COL1A2, SPRR3, TFAP2A, LAMC2, COL1A1, KLF4, EMP1	1152	199	13528	1.88833	0.927258	0.068383	1.30522
GOTERM_BP_FAT	GO:0006641~triglyceride metabolic process	12	0.750469	0.000726882	NR1H2, APOA4, APOA2, CAV1, APOB, AGPAT6, DGAT1, APOC3, APOC1, CAT, MTTP, NR1H3	1152	43	13528	3.27713	0.930804	0.0678714	1.32994
GOTERM_BP_FAT	GO:0006955~immune response	84	5.25328	0.000728135	KYNU, VTCN1, IFI44L, HLA-DMB, CXCL12, HLA-DMA, TAPBP, MBP, B2M, CD97, APOA4, TMEM173, CD46, TICAM2, CFI, CFD, GNL1, LTB, EBI3, TRPM4, HLA-H, F12, BST2, HLA-A, EOMES, TNFRSF14, HLA-B, CD164, HLA-E, WAS, HLA-F, BCAP31, CD83, AICDA, GBP3, PTAFR, GBP2, LCP1, GBP1, PSMB10, CXCL1, IFIH1, IL1R1, TNF, CXCL5, ENPP1, IFITM3, CXCL2, FCGRT, IL32, C1R, C1S, CXCL6, CX3CL1, CCL5, ADA, CD74, IFI35, IL17B, IL10RB…	1152	690	13528	1.42959	0.931122	0.0663003	1.33221
GOTERM_BP_FAT	GO:0006638~neutral lipid metabolic process	13	0.813008	0.000787108	CAV1, APOC1, MTTP, APOA4, NR1H2, APOB, AGPAT6, APOA2, DGAT1, ANG, APOC3, CAT, NR1H3	1152	50	13528	3.05319	0.944545	0.0697525	1.43937
GOTERM_BP_FAT	GO:0008544~epidermis development	30	1.87617	0.000863309	ELF3, PTGS2, RBP2, SPRR2F, SOX9, DCT, FOXQ1, COL17A1, PLOD1, COL7A1, KRT5, KRT1, AHNAK2, LTB, TXNIP, STS, AARS, KRT13, WAS, COL5A1, NOTCH1, KRT17, KRT16, KRT15, COL1A2, SPRR3, LAMC2, COL1A1, KLF4, EMP1	1152	184	13528	1.91463	0.958093	0.0744557	1.57768
GOTERM_BP_FAT	GO:0006662~glycerol ether metabolic process	13	0.813008	0.0009509	CAV1, APOC1, MTTP, APOA4, NR1H2, APOB, AGPAT6, APOA2, DGAT1, ANG, APOC3, CAT, NR1H3	1152	51	13528	2.99333	0.969631	0.0798311	1.73643
GOTERM_BP_FAT	GO:0051051~negative regulation of transport	24	1.50094	0.000983189	IRS2, TNF, CRYAA, ENPP1, PTGS2, ERBB3, DRD4, NDFIP1, APOC1, NFKBIA, TRH, ADA, NR1H2, APOA2, APOA1, PACSIN3, ITGAV, APOC3, GHRL, PDE8B, THBS1, LTB, ARL6IP5, NR1H3	1152	135	13528	2.08765	0.97303	0.0805908	1.79489
GOTERM_BP_FAT	GO:0014070~response to organic cyclic substance	22	1.37586	0.00125791	TF, STS, PTGS2, ALDOC, IGFBP7, DRD4, TGFBR2, OXTR, EPHX1, COMT, TRH, STAT1, CD83, FOS, ACSL1, CD44, PLIN2, JUN, ADRA1B, ABAT, CHRNA3, GHR	1152	121	13528	2.1351	0.990179	0.099741	2.29093
GOTERM_BP_FAT	GO:0043627~response to estrogen stimulus	20	1.25078	0.00126543	TXNIP, CAV2, CAV1, STS, LDLR, CYP11A1, PTGS2, SOCS1, TGFBR2, TGFB3, OXTR, CRIPAK, APOA2, KRT19, GATA3, PDGFRA, GHRL, TFF1, CA2, GHR	1152	105	13528	2.23677	0.990447	0.0981913	2.30449
GOTERM_BP_FAT	GO:0006631~fatty acid metabolic process	31	1.93871	0.00135791	TYRP1, PTGS2, ACOT2, ECHDC2, ACOT1, CD74, CRYL1, AGPAT6, ACSL1, ELOVL5, PTGES, ALOX5AP, ETFDH, SCD5, ACSL3, GHR, CPT1C, PTGR1, LIPA, ADIPOR2, EPHX2, FADS3, OXSM, ACSM3, PTGDS, SLC27A6, ALOX5, PLA2G4C, SLC27A3, HPGD, MGST2	1152	198	13528	1.83856	0.993201	0.102821	2.47092
GOTERM_BP_FAT	GO:0018904~organic ether metabolic process	13	0.813008	0.00136407	CAV1, APOC1, MTTP, APOA4, NR1H2, APOB, AGPAT6, APOA2, DGAT1, ANG, APOC3, CAT, NR1H3	1152	53	13528	2.88037	0.993353	0.101181	2.48199
GOTERM_BP_FAT	GO:0010873~positive regulation of cholesterol esterification	5	0.312695	0.00147946	APOA4, AGTR1, APOA2, APOA1, APOC1	1152	7	13528	8.3879	0.995652	0.107111	2.68925
GOTERM_BP_FAT	GO:0042060~wound healing	30	1.87617	0.00156635	ERBB3, F2RL1, TGFB3, CD9, ANXA8, FGG, FGA, CD44, FGB, SOX15, LOX, TFPI2, PAPSS2, KNG1, KLK6, F12, F10, EFEMP2, TGFBR2, WAS, COL5A1, PLAUR, NOTCH1, PLSCR4, GNAQ, F3, PDGFRA, SPRR3, GAP43, PLAU	1152	191	13528	1.84446	0.996842	0.110864	2.84505
GOTERM_BP_FAT	GO:0048584~positive regulation of response to stimulus	35	2.18887	0.00164122	TNF, F2RL1, NFKBIA, C1R, C1S, CX3CL1, CCL5, CXCL12, HLA-DMA, ADA, B2M, IRAK3, AGTR1, S1PR1, CD46, KRT1, CFI, CFD, THBS1, SCG2, IRAK2, IRAK1, ADAM10, IL8, CFB, CD55, NDEL1, NPY, HPX, IRF7, F3, PLCG2, IKBKG, SEMA4C, GHRL	1152	236	13528	1.74155	0.997602	0.113667	2.9791
GOTERM_BP_FAT	GO:0048002~antigen processing and presentation of peptide antigen	9	0.562852	0.00177795	HLA-H, HLA-A, HLA-B, HLA-E, HLA-DMA, CD74, TAPBP, B2M, HLA-F	1152	28	13528	3.77455	0.99855	0.120289	3.22348
GOTERM_BP_FAT	GO:0048878~chemical homeostasis	64	4.0025	0.00179434	SLC9A9, LDLR, F2RL1, HEXB, CXCL12, MBP, APOA4, AGTR1, APOA2, APOB, APOA1, S1PR1, GNG3, CHRNA3, IDUA, KNG1, IRS2, ATP4A, PROK2, ADM, GNAQ, JUN, CLDN1, GHRL, PLLP, PRNP, PMP22, SLC40A1, CLN5, TF, RBP4, CAV1, ENPP1, PRND, DRD4, PTH1R, OXTR, ATP6V1B1, CCL5, SLC11A2, CD9, APOC3, SFTPD, MAFG, KLK6, HERPUD1, EPAS1, FOXA1, EPHX2, NDFIP1, MAL, ITPR3, ABCB6, MTTP, P2RX4, CD55, HPX, PLSCR3, MT2A, PLCG2, LIP…	1152	512	13528	1.46788	0.998635	0.11914	3.25272
GOTERM_BP_FAT	GO:0009101~glycoprotein biosynthetic process	26	1.62602	0.00179674	GYPC, GCNT4, GCNT3, LDLR, GALNT6, B3GALT4, ALG3, CYTL1, MAN1B1, TSPAN7, TSPAN8, ST8SIA2, ST3GAL1, ST6GALNAC5, ST6GALNAC6, ST6GALNAC3, POMGNT1, FUT4, CHST13, FUT2, OGT, DDOST, LIPA, B3GALT1, GLCE, CHST7	1152	158	13528	1.9324	0.998647	0.117176	3.25701
GOTERM_BP_FAT	GO:0008202~steroid metabolic process	31	1.93871	0.00186712	GC, TSPO, CYB5R1, HSD3B1, CYB5R2, LDLR, HSD17B2, HSD17B14, APOC1, COMT, APOA4, ACBD3, APOB, APOA2, APOA1, INSIG1, APOC3, CAT, HSD17B8, OSBP2, STS, LIPA, CYP46A1, CYP11A1, AFP, HMGCS2, CYP27A1, ADM, SDR42E1, AKR1B10, IDI1	1152	202	13528	1.80215	0.998956	0.11937	3.38251
GOTERM_BP_FAT	GO:0009615~response to virus	20	1.25078	0.00199201	IFIH1, TNF, BST2, IFI44, IFI16, IVNS1ABP, CCL5, STAT1, CXCL12, TRIM22, ZNF175, IFI35, STAT2, IRF9, IRAK3, CCDC130, ISG15, IRF7, BCL3, MX1	1152	109	13528	2.15469	0.99934	0.124677	3.60486
GOTERM_BP_FAT	GO:0021700~developmental maturation	19	1.18824	0.00200408	CEBPA, PTGS2, EPAS1, PICK1, FOXA1, PTH1R, SOX8, TIMP1, CDKN1C, NRCAM, SYP, AGPAT6, NOTCH1, REC8, GNAQ, HES5, CD44, ANG, CLN5	1152	101	13528	2.20909	0.999369	0.123289	3.62633
GOTERM_BP_FAT	GO:0002474~antigen processing and presentation of peptide antigen via MHC class I	7	0.437774	0.00203961	HLA-H, HLA-A, HLA-B, HLA-E, TAPBP, B2M, HLA-F	1152	17	13528	4.83538	0.999446	0.123277	3.68949
GOTERM_BP_FAT	GO:0051605~protein maturation by peptide bond cleavage	17	1.06316	0.0022105	F12, APH1A, CFB, SEC11A, C1R, C1S, CD55, BACE2, F3, CD46, DNER, PRSS3, KRT1, SCG5, CFI, ADAMTS3, CFD	1152	86	13528	2.3213	0.999705	0.130764	3.99269
GOTERM_BP_FAT	GO:0070498~interleukin-1-mediated signaling pathway	4	0.250156	0.00230135	IRAK2, IRAK1, IRAK3, IL1R1	1152	4	13528	11.7431	0.999789	0.133622	4.15352
GOTERM_BP_FAT	GO:0032103~positive regulation of response to external stimulus	14	0.875547	0.00249627	ADAM10, IL8, F2RL1, CX3CL1, CCL5, CXCL12, AGTR1, S1PR1, NDEL1, NPY, F3, GHRL, THBS1, SCG2	1152	64	13528	2.56879	0.999897	0.141874	4.49773
GOTERM_BP_FAT	GO:0046486~glycerolipid metabolic process	26	1.62602	0.00254893	CAV1, APOC1, NR1H2, APOA4, SERINC2, APOA2, PIGL, APOB, AGPAT6, APOA1, ANG, PLCH2, APOC3, PIGC, CAT, AGPAT2, NR1H3, PGAP3, PLD1, PIGQ, PIGP, CHPT1, MTTP, PLAUR, DGAT1, PLA2G4C	1152	162	13528	1.88469	0.999915	0.142449	4.5905
GOTERM_BP_FAT	GO:0043413~biopolymer glycosylation	22	1.37586	0.0025793	GYPC, GCNT4, GCNT3, LIPA, LDLR, GALNT6, B3GALT1, B3GALT4, ALG3, MAN1B1, TSPAN7, TSPAN8, ST8SIA2, ST6GALNAC5, ST3GAL1, ST6GALNAC6, ST6GALNAC3, POMGNT1, FUT4, OGT, FUT2, DDOST	1152	128	13528	2.01834	0.999924	0.14187	4.64398
GOTERM_BP_FAT	GO:0070085~glycosylation	22	1.37586	0.0025793	GYPC, GCNT4, GCNT3, LIPA, LDLR, GALNT6, B3GALT1, B3GALT4, ALG3, MAN1B1, TSPAN7, TSPAN8, ST8SIA2, ST6GALNAC5, ST3GAL1, ST6GALNAC6, ST6GALNAC3, POMGNT1, FUT4, OGT, FUT2, DDOST	1152	128	13528	2.01834	0.999924	0.14187	4.64398
GOTERM_BP_FAT	GO:0006486~protein amino acid glycosylation	22	1.37586	0.0025793	GYPC, GCNT4, GCNT3, LIPA, LDLR, GALNT6, B3GALT1, B3GALT4, ALG3, MAN1B1, TSPAN7, TSPAN8, ST8SIA2, ST6GALNAC5, ST3GAL1, ST6GALNAC6, ST6GALNAC3, POMGNT1, FUT4, OGT, FUT2, DDOST	1152	128	13528	2.01834	0.999924	0.14187	4.64398
GOTERM_BP_FAT	GO:0030193~regulation of blood coagulation	10	0.625391	0.00259102	KNG1, F12, CAV1, SERPINF2, F3, F2RL1, KRT1, TSPAN8, THBS1, PLAU	1152	36	13528	3.26196	0.999927	0.140373	4.66461
GOTERM_BP_FAT	GO:0006937~regulation of muscle contraction	15	0.938086	0.00266502	CAV1, MYL5, PTGS2, TNNC2, TNNC1, MYL3, OXTR, SDC4, ADA, P2RX4, TNNT3, PROK2, TNNT1, MYBPH, CHRNA3	1152	72	13528	2.44647	0.999945	0.142	4.79475
GOTERM_BP_FAT	GO:0016485~protein processing	20	1.25078	0.00274427	KLK6, F12, APH1A, CFB, SEC11A, APH1B, C1R, C1S, IMMP2L, CD55, BACE2, F3, CD46, DNER, PRSS3, KRT1, SCG5, CFI, ADAMTS3, CFD	1152	112	13528	2.09697	0.999959	0.143829	4.93396
GOTERM_BP_FAT	GO:0010872~regulation of cholesterol esterification	5	0.312695	0.00275997	APOA4, AGTR1, APOA2, APOA1, APOC1	1152	8	13528	7.33941	0.999961	0.142564	4.96152
GOTERM_BP_FAT	GO:0043062~extracellular structure organization	26	1.62602	0.00277408	ELF3, SPOCK2, ADAMTSL4, MMP9, POSTN, CDH1, NRCAM, C4ORF31, CRISPLD2, DNER, TGFBI, COL6A2, COL12A1, BCL3, LOX, B4GALT7, COL8A2, LGALS3, CST3, OLFML2A, COL5A1, KAZALD1, COL1A2, PDGFRA, COL1A1, ADAMTS3	1152	163	13528	1.87313	0.999963	0.14126	4.98628
GOTERM_BP_FAT	GO:0019915~lipid storage	7	0.437774	0.0028415	CAV1, TNF, APOA1, PLIN2, GM2A, ENPP1, HEXB	1152	18	13528	4.56674	0.999971	0.142472	5.10447
GOTERM_BP_FAT	GO:0006979~response to oxidative stress	26	1.62602	0.00301587	PTGS2, PRDX5, PDLIM1, CCL5, ADA, SLC11A2, GPX2, APOA4, FOS, KRT1, ETFDH, CYGB, GPX7, CAT, TXNIP, CYP11A1, EPAS1, MYH7, STAT1, DDIT3, UCP2, JUN, TXNRD2, COL1A1, PRNP, SRXN1	1152	164	13528	1.8617	0.999985	0.148523	5.40955
GOTERM_BP_FAT	GO:0030301~cholesterol transport	10	0.625391	0.00316998	APOA4, APOA2, CAV1, APOB, STX12, APOA1, LDLR, APOC3, LIPG, APOC1	1152	37	13528	3.1738	0.999991	0.15346	5.67841
GOTERM_BP_FAT	GO:0015918~sterol transport	10	0.625391	0.00316998	APOA4, APOA2, CAV1, APOB, STX12, APOA1, LDLR, APOC3, LIPG, APOC1	1152	37	13528	3.1738	0.999991	0.15346	5.67841
GOTERM_BP_FAT	GO:0033559~unsaturated fatty acid metabolic process	12	0.750469	0.00321108	PTGR1, PTGS2, PTGDS, PTGES, ALOX5AP, EPHX2, FADS3, ALOX5, PLA2G4C, HPGD, CD74, MGST2	1152	51	13528	2.76307	0.999993	0.153279	5.74999
GOTERM_BP_FAT	GO:0051604~protein maturation	21	1.31332	0.00325236	KLK6, AGA, F12, APH1A, CFB, SEC11A, APH1B, C1R, C1S, IMMP2L, CD55, BACE2, F3, CD46, DNER, PRSS3, KRT1, SCG5, CFI, ADAMTS3, CFD	1152	122	13528	2.02135	0.999994	0.153111	5.82183
GOTERM_BP_FAT	GO:0051216~cartilage development	15	0.938086	0.00346853	WNT5A, FGF9, PTH1R, CYTL1, PRRX1, MGP, SOX9, HOXD11, HOXA5, GFPT1, GHRL, COL1A1, PITX1, BMP5, GHR	1152	74	13528	2.38035	0.999997	0.160394	6.19719
GOTERM_BP_FAT	GO:0010876~lipid localization	25	1.56348	0.00348181	RBP4, CAV1, TNF, ENPP1, GM2A, LDLR, HEXB, DRD4, APOC1, SLCO2A1, APOA4, APOA2, APOB, STX12, APOA1, PLIN2, APOC3, GLTPD1, C11ORF2, OSBP2, PSAP, MTTP, LIPG, SLC27A6, SPNS1	1152	157	13528	1.86991	0.999997	0.158965	6.22021
GOTERM_BP_FAT	GO:0035295~tube development	32	2.00125	0.00361925	WNT5A, RBP4, CAV2, FGF9, WNT3A, BMPR2, TGFB3, PTK7, CXCL12, ADA, ZIC3, HOXD11, ZIC2, SEMA5A, OVOL2, CD44, HOXA5, GATA6, CRISPLD2, SFTPD, LOX, CEBPA, LIPA, EPAS1, TGFBR2, FOXA1, MGP, FZD6, NOTCH1, PDGFRA, TFAP2A, NFIB	1152	220	13528	1.70808	0.999998	0.162696	6.45807
GOTERM_BP_FAT	GO:0001503~ossification	20	1.25078	0.00372081	OSTF1, PTGS2, TUFT1, FGF9, PTH1R, TGFB3, FHL2, MGP, SPARC, ATP6V1B1, AHSG, CTSK, KAZALD1, PTN, SORT1, COL1A1, GPNMB, IGFBP3, BMP5, SPP1	1152	115	13528	2.04227	0.999999	0.164862	6.63347
GOTERM_BP_FAT	GO:0042632~cholesterol homeostasis	10	0.625391	0.00384613	APOA4, APOA2, CAV1, APOB, APOA1, LDLR, PLSCR3, APOC3, LIPG, MTTP	1152	38	13528	3.09028	0.999999	0.167914	6.84947
GOTERM_BP_FAT	GO:0055092~sterol homeostasis	10	0.625391	0.00384613	APOA4, APOA2, CAV1, APOB, APOA1, LDLR, PLSCR3, APOC3, LIPG, MTTP	1152	38	13528	3.09028	0.999999	0.167914	6.84947
GOTERM_BP_FAT	GO:0000038~very-long-chain fatty acid metabolic process	7	0.437774	0.00385769	PTGS2, ACOT2, SLC27A6, ACOT1, ALOX5, PLA2G4C, HPGD	1152	19	13528	4.32639	0.999999	0.166406	6.86939
GOTERM_BP_FAT	GO:0033344~cholesterol efflux	7	0.437774	0.00385769	APOA4, APOA2, CAV1, STX12, APOA1, APOC3, APOC1	1152	19	13528	4.32639	0.999999	0.166406	6.86939
GOTERM_BP_FAT	GO:0070482~response to oxygen levels	23	1.4384	0.00390539	TF, CAV1, EPAS1, CLDN3, ALDOC, TH, TGFB3, OXTR, PDLIM1, TRH, ADA, ITPR2, SLC2A8, SLC11A2, PLOD1, ADM, PLOD2, ANG, PDGFRA, ABAT, THBS1, DPP4, PLAU	1152	141	13528	1.91553	0.999999	0.166342	6.95146
GOTERM_BP_FAT	GO:0048469~cell maturation	15	0.938086	0.00393875	CEBPA, EPAS1, PICK1, FOXA1, PTH1R, SOX8, TIMP1, NRCAM, CDKN1C, REC8, AGPAT6, GNAQ, HES5, ANG, CLN5	1152	75	13528	2.34861	0.999999	0.165727	7.00881
GOTERM_BP_FAT	GO:0050795~regulation of behavior	11	0.68793	0.0045863	ADAM10, S1PR1, PTGDS, IL8, F3, F2RL1, GHRL, THBS1, CXCL12, ADA, SCG2	1152	46	13528	2.80812	1	0.188156	8.11566
GOTERM_BP_FAT	GO:0045940~positive regulation of steroid metabolic process	6	0.375235	0.00460841	APOA4, AGTR1, APOA2, TNF, APOA1, APOC1	1152	14	13528	5.03274	1	0.186899	8.15322
GOTERM_BP_FAT	GO:0031099~regeneration	14	0.875547	0.00494467	KLK6, ALDOC, SOCS1, LIFR, PLAUR, AFP, APOA2, NOTCH1, ADM, FGA, SOX15, VCAN, PLAU, GAP43	1152	69	13528	2.38265	1	0.196967	8.72285
GOTERM_BP_FAT	GO:0006928~cell motion	58	3.62727	0.00496439	CTHRC1, LYPD3, PTGS2, S100A9, MYLIP, ENPEP, CXCL12, NRCAM, CD97, APOB, NDE1, APOA1, CD44, ANG, SPINT2, SEMA3B, ROBO3, EFNB3, EMX2, PSG2, CERCAM, PLAUR, ASCL1, NDEL1, BTG1, VCAN, GAP43, CAV2, SHROOM2, TNF, TNFRSF12A, ASTN1, CX3CL1, CCL5, VCAM1, SEMA5A, CD9, DNALI1, OVOL2, DNER, KAL1, LHX2, PRSS3, SFTPD, THBS1, PPAP2B, ARHGDIB, SCG2, S100P, IL8, NEUROG2, COL5A1, FEZF2, NPY, TGFBR3, MESP1, PLAU, FEZ1	1152	475	13528	1.43389	1	0.195564	8.75614
GOTERM_BP_FAT	GO:0032496~response to lipopolysaccharide	15	0.938086	0.00503459	IRAK1, PTGS2, ATP4B, SOCS1, NFKBIA, COMT, CCL5, STAT1, IRAK3, FOS, ADM, JUN, PLCG2, PTAFR, CD14	1152	77	13528	2.28761	1	0.195957	8.8746
GOTERM_BP_FAT	GO:0034367~macromolecular complex remodeling	7	0.437774	0.00511993	APOA4, AGTR1, APOA2, APOB, APOC3, LIPG, APOC1	1152	20	13528	4.11007	1	0.196863	9.0184
GOTERM_BP_FAT	GO:0034368~protein-lipid complex remodeling	7	0.437774	0.00511993	APOA4, AGTR1, APOA2, APOB, APOC3, LIPG, APOC1	1152	20	13528	4.11007	1	0.196863	9.0184
GOTERM_BP_FAT	GO:0032570~response to progesterone stimulus	7	0.437774	0.00511993	TXNIP, FOS, CAV1, SOCS1, TGFB3, OXTR, THBS1	1152	20	13528	4.11007	1	0.196863	9.0184
GOTERM_BP_FAT	GO:0034369~plasma lipoprotein particle remodeling	7	0.437774	0.00511993	APOA4, AGTR1, APOA2, APOB, APOC3, LIPG, APOC1	1152	20	13528	4.11007	1	0.196863	9.0184
GOTERM_BP_FAT	GO:0010647~positive regulation of cell communication	43	2.68918	0.00515025	CAV2, CAV1, SLC44A2, TNF, PTGS2, FGF9, ERBB3, SOX2, TGFB3, PRRX1, PINK1, OXTR, AFAP1L2, ADA, TMEM9B, TICAM2, RHOC, TMEM101, CAT, NENF, THBS1, LTB, AGPAT2, GHR, KLK6, CFLAR, F10, LTBR, BST2, LGALS1, NDFIP1, CDKN1C, ASCL1, P2RX4, ACVR2A, C18ORF32, HPX, F3, NTRK2, SEMA4C, GHRL, ZRANB1, TGFB1I1	1152	329	13528	1.53481	1	0.195872	9.06945
GOTERM_BP_FAT	GO:0051240~positive regulation of multicellular organismal process	34	2.12633	0.00521965	TF, CAV1, TNF, PTGS2, FGF9, BMPR2, TGFB3, PINK1, OXTR, AFAP1L2, CCL5, ADA, AHSG, BCL3, THBS1, LTB, AGPAT2, GHR, SPP1, F12, EPHX2, PROK2, ACVR2A, CD83, ADM, SERPINF2, F3, NTRK2, ADRA1B, LIPG, GHRL, CA2, ALOX5, CD14	1152	244	13528	1.63633	1	0.196222	9.18617
GOTERM_BP_FAT	GO:0050817~coagulation	18	1.1257	0.00537419	KNG1, F12, F10, EFEMP2, F2RL1, WAS, PLAUR, CD9, FGG, ANXA8, GNAQ, PLSCR4, FGA, FGB, F3, TFPI2, PAPSS2, PLAU	1152	102	13528	2.0723	1	0.199396	9.44558
GOTERM_BP_FAT	GO:0007596~blood coagulation	18	1.1257	0.00537419	KNG1, F12, F10, EFEMP2, F2RL1, WAS, PLAUR, CD9, FGG, ANXA8, GNAQ, PLSCR4, FGA, FGB, F3, TFPI2, PAPSS2, PLAU	1152	102	13528	2.0723	1	0.199396	9.44558
GOTERM_BP_FAT	GO:0043434~response to peptide hormone stimulus	24	1.50094	0.00558283	RBP4, CAV2, PLD1, STS, IRS2, ENPP1, ERBB3, SOCS1, OXTR, RPE65, FOXO4, STAT1, CCL5, APPL1, AHSG, SLC2A8, PRSS8, HMGCS2, ADM, SORT1, TFF3, COL1A1, TFF1, GHR	1152	154	13528	1.83009	1	0.204258	9.79469
GOTERM_BP_FAT	GO:0002237~response to molecule of bacterial origin	16	1.00063	0.00563273	IRAK1, PTGS2, ATP4B, SOCS1, NFKBIA, COMT, CCL5, STAT1, B2M, IRAK3, FOS, ADM, JUN, PLCG2, PTAFR, CD14	1152	86	13528	2.18475	1	0.203872	9.87801
GOTERM_BP_FAT	GO:0043009~chordate embryonic development	43	2.68918	0.00572478	RBP4, CDX2, FGF9, WNT3A, TGFB3, PRRX1, PTK7, CDH1, DLK1, SOX8, ADA, ZIC2, HOXC6, APOB, LY6E, OVOL2, HOXA5, GATA6, KAT2A, CEBPA, MAFG, ADAM10, CEBPB, EPAS1, ZNF830, TGFBR2, EOMES, DLL1, MYH6, FZD6, ACVR2A, HOXB1, DLX1, NDEL1, HOXB7, HOXB8, HOXB5, GRN, GFPT1, PDGFRA, TGFBR3, TFAP2A, COL1A1	1152	331	13528	1.52553	1	0.20484	10.0315
GOTERM_BP_FAT	GO:0051592~response to calcium ion	12	0.750469	0.00590258	TXNIP, TNNT2, FGG, CAV1, D2HGDH, S100A16, FGA, FGB, MGP, ITPR3, THBS1, KCNIP1	1152	55	13528	2.56212	1	0.208489	10.3273
GOTERM_BP_FAT	GO:0051346~negative regulation of hydrolase activity	11	0.68793	0.00630326	TNNT2, APOA2, HERPUD1, APOA1, APOC3, CST3, APOC1, SORT1, HSPA5, GCHFR, IFI6	1152	48	13528	2.69112	1	0.218919	10.9904
GOTERM_BP_FAT	GO:0009967~positive regulation of signal transduction	39	2.43902	0.00650945	CAV2, CAV1, SLC44A2, TNF, FGF9, ERBB3, SOX2, TGFB3, PRRX1, AFAP1L2, ADA, TMEM9B, TICAM2, RHOC, TMEM101, CAT, NENF, THBS1, LTB, AGPAT2, GHR, KLK6, CFLAR, F10, LTBR, BST2, LGALS1, NDFIP1, CDKN1C, ASCL1, ACVR2A, P2RX4, C18ORF32, HPX, F3, SEMA4C, GHRL, ZRANB1, TGFB1I1	1152	295	13528	1.55247	1	0.223143	11.3299
GOTERM_BP_FAT	GO:0016477~cell migration	37	2.31395	0.00653559	CAV2, CTHRC1, SHROOM2, TNF, TNFRSF12A, S100A9, ASTN1, ENPEP, CX3CL1, CCL5, CXCL12, NRCAM, VCAM1, NDE1, APOA1, CD44, OVOL2, ANG, DNER, PRSS3, SFTPD, THBS1, PPAP2B, SCG2, S100P, IL8, EMX2, PSG2, NEUROG2, COL5A1, ASCL1, NDEL1, BTG1, TGFBR3, VCAN, MESP1, PLAU	1152	276	13528	1.57425	1	0.22188	11.3728
GOTERM_BP_FAT	GO:0050818~regulation of coagulation	10	0.625391	0.00656574	KNG1, F12, CAV1, SERPINF2, F3, F2RL1, KRT1, TSPAN8, THBS1, PLAU	1152	41	13528	2.86416	1	0.220761	11.4223
GOTERM_BP_FAT	GO:0048520~positive regulation of behavior	9	0.562852	0.00657902	ADAM10, S1PR1, IL8, F3, F2RL1, GHRL, THBS1, CXCL12, SCG2	1152	34	13528	3.10846	1	0.219167	11.4441
GOTERM_BP_FAT	GO:0009792~embryonic development ending in birth or egg hatching	43	2.68918	0.00668722	RBP4, CDX2, FGF9, WNT3A, TGFB3, PRRX1, PTK7, CDH1, DLK1, SOX8, ADA, ZIC2, HOXC6, APOB, LY6E, OVOL2, HOXA5, GATA6, KAT2A, CEBPA, MAFG, ADAM10, CEBPB, EPAS1, ZNF830, TGFBR2, EOMES, DLL1, MYH6, FZD6, ACVR2A, HOXB1, DLX1, NDEL1, HOXB7, HOXB8, HOXB5, GRN, GFPT1, PDGFRA, TGFBR3, TFAP2A, COL1A1	1152	334	13528	1.51183	1	0.22037	11.6216
GOTERM_BP_FAT	GO:0009612~response to mechanical stimulus	12	0.750469	0.00679477	TXNIP, FOS, CAV1, TNF, SLC12A2, JUN, SOX2, TGFBR2, MGP, COL1A1, STAT1, LTB	1152	56	13528	2.51637	1	0.221529	11.7976
GOTERM_BP_FAT	GO:0042157~lipoprotein metabolic process	15	0.938086	0.00712638	PGAP3, ZDHHC1, LDLR, APOC1, PIGQ, PIGP, MTTP, PLAUR, APOA4, APOA2, APOB, PIGL, APOA1, APOC3, PIGC	1152	80	13528	2.20182	1	0.229016	12.3382
GOTERM_BP_FAT	GO:0033700~phospholipid efflux	5	0.312695	0.00720886	APOA4, APOA2, APOA1, APOC3, APOC1	1152	10	13528	5.87153	1	0.229357	12.4722
GOTERM_BP_FAT	GO:0046546~development of primary male sexual characteristics	13	0.813008	0.00800981	RBP4, FGF9, ZFP42, SOX2, BCL2L2, SOX9, AHSG, GJB2, ACVR2A, ASB1, PDGFRA, SOX15, BIK	1152	65	13528	2.34861	1	0.249324	13.7633
GOTERM_BP_FAT	GO:0003007~heart morphogenesis	14	0.875547	0.0080511	RBP4, TNNC1, MYL3, WNT3A, TH, MYH7, MYH6, COL5A1, ZIC3, TNNT2, LY6E, TGFBR3, ADAMTS1, MESP1	1152	73	13528	2.25209	1	0.248357	13.8294
GOTERM_BP_FAT	GO:0046661~male sex differentiation	14	0.875547	0.0080511	AMHR2, RBP4, FGF9, ZFP42, SOX2, BCL2L2, SOX9, AHSG, GJB2, ACVR2A, ASB1, PDGFRA, SOX15, BIK	1152	73	13528	2.25209	1	0.248357	13.8294
GOTERM_BP_FAT	GO:0044057~regulation of system process	40	2.50156	0.0082671	TF, CAV1, TNF, MYL5, PTGS2, TNNC2, MYL3, TNNC1, TH, DRD4, BMPR2, PINK1, OXTR, SDC4, ADA, APOA4, SYP, AGTR1, APOA2, APOA1, MYBPH, LTB, CHRNA3, STX1A, S100P, EPAS1, EPHX2, MYH7, MYH6, TNNT2, TNNT3, PROK2, P2RX4, TNNT1, ADM, GRM8, NTRK2, ADRA1B, GHRL, ALOX5	1152	309	13528	1.52014	1	0.25203	14.1742
GOTERM_BP_FAT	GO:0002526~acute inflammatory response	17	1.06316	0.00829676	TF, F12, CEBPB, CFB, EPHX2, C1R, C1S, AHSG, APOA2, CD55, NUPR1, SERPINF2, CD46, F3, KRT1, CFI, CFD	1152	98	13528	2.03706	1	0.250755	14.2215
GOTERM_BP_FAT	GO:0055010~ventricular cardiac muscle morphogenesis	7	0.437774	0.00851055	TNNT2, LY6E, MYL3, TNNC1, TGFBR3, MYH7, MYH6	1152	22	13528	3.73643	1	0.254271	14.5613
GOTERM_BP_FAT	GO:0016338~calcium-independent cell-cell adhesion	7	0.437774	0.00851055	CLDN7, CLDN18, CLDN9, CLDN3, CLDN5, CLDN1, CLDN15	1152	22	13528	3.73643	1	0.254271	14.5613
GOTERM_BP_FAT	GO:0032870~cellular response to hormone stimulus	21	1.31332	0.00867343	CGA, IRS2, ENPP1, ERBB3, IGFBP7, ADIPOR2, RPE65, GNG12, FOXO4, TRH, STAT1, APPL1, AHSG, SLC2A8, FOS, DNAJC25, GHRL, GNG2, GNB3, GNG3, GHR	1152	133	13528	1.85417	1	0.256409	14.8194
GOTERM_BP_FAT	GO:0034381~lipoprotein particle clearance	6	0.375235	0.008713	APOA2, APOB, APOA1, LDLR, APOC3, APOC1	1152	16	13528	4.40365	1	0.255387	14.882
GOTERM_BP_FAT	GO:0001959~regulation of cytokine-mediated signaling pathway	6	0.375235	0.008713	IRAK2, IRAK1, IRAK3, CAV1, HPX, AGPAT2	1152	16	13528	4.40365	1	0.255387	14.882
GOTERM_BP_FAT	GO:0007507~heart development	30	1.87617	0.00877459	RBP4, ERBB3, TNNC1, MYL3, WNT3A, TH, OXTR, SOX9, ZIC3, LY6E, OSR1, OVOL2, GATA6, TCF25, CHRNA3, RXRB, TGFBR2, ADIPOR2, MYH7, MYH6, COL5A1, TNNT2, NOTCH1, GNAQ, ADM, ADRA1B, TGFBR3, EPOR, ADAMTS1, MESP1	1152	215	13528	1.63857	1	0.254936	14.9793
GOTERM_BP_FAT	GO:0007162~negative regulation of cell adhesion	10	0.625391	0.00906855	KNG1, ADAM10, ERBB3, TGFBI, SIPA1, COL1A1, CD164, FXYD5, THBS1, ARHGDIB	1152	43	13528	2.73094	1	0.260254	15.4423
GOTERM_BP_FAT	GO:0042493~response to drug	30	1.87617	0.00933852	CAV2, CAV1, PTGS2, ERBB3, OXTR, CDH1, COMT, CCL5, SLC47A2, PRSS8, SLC2A8, FOS, APOA2, ACSL1, PLIN2, LOX, CHRNA3, TXNIP, ATP4A, TGFBR2, EMX2, SOCS1, STAT1, DDIT3, HMGCS2, JUN, ABAT, CA4, MVP, BCAR3	1152	216	13528	1.63098	1	0.264859	15.8655
GOTERM_BP_FAT	GO:0050921~positive regulation of chemotaxis	8	0.500313	0.00934816	ADAM10, S1PR1, IL8, F3, F2RL1, THBS1, CXCL12, SCG2	1152	29	13528	3.23946	1	0.263087	15.8806
GOTERM_BP_FAT	GO:0001666~response to hypoxia	21	1.31332	0.00940529	TF, CAV1, EPAS1, CLDN3, ALDOC, TH, TGFB3, PDLIM1, TRH, ADA, ITPR2, SLC2A8, SLC11A2, PLOD1, ADM, PLOD2, ANG, ABAT, THBS1, DPP4, PLAU	1152	134	13528	1.84033	1	0.262483	15.9699
GOTERM_BP_FAT	GO:0007599~hemostasis	18	1.1257	0.00954247	KNG1, F12, F10, EFEMP2, F2RL1, WAS, PLAUR, CD9, FGG, ANXA8, GNAQ, PLSCR4, FGA, FGB, F3, TFPI2, PAPSS2, PLAU	1152	108	13528	1.95718	1	0.263791	16.1839
GOTERM_BP_FAT	GO:0055088~lipid homeostasis	11	0.68793	0.00976765	APOA4, APOA2, CAV1, IRS2, APOB, APOA1, LDLR, PLSCR3, APOC3, LIPG, MTTP	1152	51	13528	2.53282	1	0.26714	16.534
GOTERM_BP_FAT	GO:0007626~locomotory behavior	36	2.25141	0.0099379	CXCL1, CXCL5, DRD4, S100A9, HEXB, TH, CXCL2, ASTN1, CXCL6, CX3CL1, TRH, CCL5, CXCL12, MCOLN3, RAC2, KAL1, SFTPD, ROBO3, CHRNA3, SCG2, PLD1, EFNB3, IL8, PLAUR, PROK2, FEZF2, CXCL14, PTGDS, HOXB8, ADRA1B, CMTM8, ABAT, CMTM7, RASD2, PLAU, PTAFR	1152	274	13528	1.54288	1	0.269147	16.7978
GOTERM_BP_FAT	GO:0048729~tissue morphogenesis	26	1.62602	0.0100287	TNNC1, MYL3, WNT3A, BMPR2, PTK7, ZIC2, HOXD11, FOXQ1, OVOL2, CD44, LY6E, HOXA5, EOMES, MYH7, MYH6, FZD6, TNNT2, NOTCH1, COL1A2, TFAP2A, TGFBR3, COL1A1, CA2, TGFB1I1, MESP1, KLF4	1152	180	13528	1.69622	1	0.269291	16.9382
GOTERM_BP_FAT	GO:0000302~response to reactive oxygen species	14	0.875547	0.0100947	TXNIP, CYP11A1, PRDX5, MYH7, STAT1, DDIT3, ADA, APOA4, FOS, UCP2, JUN, TXNRD2, COL1A1, CAT	1152	75	13528	2.19204	1	0.268869	17.0402
GOTERM_BP_FAT	GO:0006766~vitamin metabolic process	14	0.875547	0.0100947	NMNAT3, SCPEP1, GC, RBP4, KYNU, PDXK, CYP11A1, RBP2, GIF, RPE65, C9ORF95, TPK1, DHRS3, PNPO	1152	75	13528	2.19204	1	0.268869	17.0402
GOTERM_BP_FAT	GO:0034379~very-low-density lipoprotein particle assembly	4	0.250156	0.0100976	APOB, DGAT1, APOC3, APOC1	1152	6	13528	7.8287	1	0.267023	17.0446
GOTERM_BP_FAT	GO:0008610~lipid biosynthetic process	41	2.5641	0.0102325	CYB5R1, HSD3B1, CYB5R2, PTGS2, HSD17B2, HEXB, CD74, ACBD3, ST6GALNAC6, AGPAT6, PIGL, APOA2, APOA1, ELOVL5, ANG, ALOX5AP, PIGC, SCD5, ACSL3, AGPAT2, HSD17B8, PGAP3, PLD1, CYP11A1, FADS3, PIGQ, CERCAM, LPCAT3, CHPT1, PIGP, OXSM, PLAUR, ACSM3, DGAT1, PTGDS, HMGCS2, ADM, SDR42E1, ALOX5, IDI1, MGST2	1152	323	13528	1.4906	1	0.268172	17.2525
GOTERM_BP_FAT	GO:0032370~positive regulation of lipid transport	5	0.312695	0.0105739	NR1H2, P2RX4, LIPG, NFKBIA, NR1H3	1152	11	13528	5.33775	1	0.273878	17.7764
GOTERM_BP_FAT	GO:0042592~homeostatic process	83	5.19074	0.0107031	SLC9A9, LDLR, HEXB, F2RL1, PRDX5, PDIA5, CXCL12, MBP, APOA4, GPX2, AGTR1, APOB, APOA2, APOA1, S1PR1, ANG, TPP1, GNG3, DEDD2, CHRNA3, IDUA, KNG1, IRS2, ATP4A, DDIT3, PROK2, CTSK, GNAQ, ADM, JUN, CLDN1, GHRL, TXNRD2, PLLP, PRNP, PMP22, SLC40A1, CLN5, TF, RBP4, CAV1, ENPP1, PRND, DRD4, PTH1R, OXTR, ATP6V1B1, CCL5, TIMP1, SLC11A2, CD9, RAC2, APOC3, SFTPD, TFF1, QSOX1, KLK6, MAFG, HERPUD1, LIPA, EPAS1…	1152	751	13528	1.29783	1	0.274822	17.974
GOTERM_BP_FAT	GO:0048568~embryonic organ development	25	1.56348	0.0108674	RBP4, TSHZ1, FGF9, WNT3A, TH, SOX2, PRRX1, TGFB3, ADA, OVOL2, HOXA5, CEBPA, CEBPB, EPAS1, TGFBR2, EOMES, DDIT3, FZD6, HOXB1, HOXB7, HOXB8, GFPT1, DLX5, HOXB5, TFAP2A	1152	172	13528	1.70684	1	0.276507	18.2244
GOTERM_BP_FAT	GO:0016125~sterol metabolic process	17	1.06316	0.011023	CYB5R1, LIPA, CYB5R2, CYP11A1, CYP46A1, LDLR, APOC1, APOA4, APOA2, APOB, APOA1, CYP27A1, HMGCS2, APOC3, INSIG1, CAT, IDI1	1152	101	13528	1.97655	1	0.277977	18.4609
GOTERM_BP_FAT	GO:0006869~lipid transport	22	1.37586	0.0110582	RBP4, CAV1, OSBP2, GM2A, LDLR, PSAP, DRD4, APOC1, MTTP, SLCO2A1, APOA4, APOA2, APOB, APOA1, STX12, PLIN2, APOC3, LIPG, SLC27A6, SPNS1, GLTPD1, C11ORF2	1152	145	13528	1.7817	1	0.27686	18.5144
GOTERM_BP_FAT	GO:0031214~biomineral formation	9	0.562852	0.0111506	ALPL, PTGS2, ENPP1, TUFT1, PTH1R, PTN, COL1A1, GPNMB, SPP1	1152	37	13528	2.85642	1	0.276968	18.6545
GOTERM_BP_FAT	GO:0007566~embryo implantation	8	0.500313	0.0113185	PTGS2, IGFBP7, GRN, TGFBR2, LAMB1, IL11RA, PLAU, SPP1	1152	30	13528	3.13148	1	0.278656	18.9084
GOTERM_BP_FAT	GO:0051004~regulation of lipoprotein lipase activity	6	0.375235	0.0114936	NR1H2, APOA4, APOC3, APOC1, SORT1, NR1H3	1152	17	13528	4.14461	1	0.280465	19.1724
GOTERM_BP_FAT	GO:0032890~regulation of organic acid transport	6	0.375235	0.0114936	P2RX4, IRS2, TNF, TRH, THBS1, LTB	1152	17	13528	4.14461	1	0.280465	19.1724
GOTERM_BP_FAT	GO:0030155~regulation of cell adhesion	21	1.31332	0.0119033	KNG1, ADAM10, TNF, IL8, ERBB3, SIPA1, DLL1, CX3CL1, FXYD5, CD164, SERPINI1, ADA, CD47, C4ORF31, S1PR1, TGFBI, COL1A1, THBS1, DPP4, SPP1, ARHGDIB	1152	137	13528	1.80003	1	0.287042	19.7871
GOTERM_BP_FAT	GO:0031960~response to corticosteroid stimulus	15	0.938086	0.0120931	BCKDHA, ALPL, CAV1, TNF, PTGS2, GNRH1, IGFBP7, CCL5, TRH, PRSS8, FOS, APOA2, ADM, COL1A1, GHR	1152	85	13528	2.0723	1	0.289038	20.0703
GOTERM_BP_FAT	GO:0048514~blood vessel morphogenesis	29	1.81363	0.0122108	CAV1, HTATIP2, TNFRSF12A, FGF9, PRRX1, CSPG4, ANPEP, WARS2, ENPEP, CXCL12, ZFP36L1, SEMA5A, APOB, S1PR1, ANG, THBS1, C1GALT1, SCG2, IL8, EPAS1, TGFBR2, COL15A1, PROK2, NOTCH1, BGN, JUN, NTRK2, ADRA1B, PLAU	1152	211	13528	1.61397	1	0.289557	20.2454
GOTERM_BP_FAT	GO:0050920~regulation of chemotaxis	8	0.500313	0.0135727	ADAM10, S1PR1, IL8, F3, F2RL1, THBS1, CXCL12, SCG2	1152	31	13528	3.03047	1	0.314356	22.2459
GOTERM_BP_FAT	GO:0007610~behavior	55	3.43965	0.013657	PTGS2, GM2A, HEXB, S100A9, CXCL12, FOS, MCOLN3, ROBO3, CHRNA3, PLD1, STS, EFNB3, CYP11A1, PLAUR, PROK2, GNAQ, PTGDS, JUN, ABAT, GHRL, PTAFR, RASD2, CXCL1, CXCL5, CXCL2, TH, DRD4, ASTN1, OXTR, CXCL6, COMT, CX3CL1, TRH, CCL5, ADA, RAC2, KAL1, SFTPD, PTN, SCG2, FZD9, MAFG, S100P, IL8, MAOA, FEZF2, CXCL14, PENK, NPY, HOXB8, NTRK2, CMTM8, ADRA1B, CMTM7, PLAU	1152	469	13528	1.37712	1	0.314033	22.3682
GOTERM_BP_FAT	GO:0048660~regulation of smooth muscle cell proliferation	10	0.625391	0.0140929	TNF, S1PR1, PTGS2, ANG, JUN, TGFBR2, COMT, STAT1, IGFBP3, KLF4	1152	46	13528	2.55284	1	0.320338	22.9975
GOTERM_BP_FAT	GO:0006941~striated muscle contraction	10	0.625391	0.0140929	TNNT3, TNNT1, TNNC2, MYL3, TNNC1, MYH3, MYL1, MYH7, MYH6, MYOM1	1152	46	13528	2.55284	1	0.320338	22.9975
GOTERM_BP_FAT	GO:0019221~cytokine-mediated signaling pathway	13	0.813008	0.0143156	IRAK2, CEBPA, IRAK1, IL1R1, TNF, SOCS1, LIFR, CX3CL1, STAT1, STAT6, IRAK4, IRAK3, JAK1	1152	70	13528	2.18085	1	0.32255	23.317
GOTERM_BP_FAT	GO:0034375~high-density lipoprotein particle remodeling	5	0.312695	0.0148081	APOA4, APOA2, APOC3, LIPG, APOC1	1152	12	13528	4.89294	1	0.329665	24.0195
GOTERM_BP_FAT	GO:0006516~glycoprotein catabolic process	6	0.375235	0.0148213	AGA, ADAMTS9, APH1A, FBXO2, FBXO6, MANBA	1152	18	13528	3.91435	1	0.327959	24.0382
GOTERM_BP_FAT	GO:0006959~humoral immune response	14	0.875547	0.0153752	PSMB10, TNF, BST2, CFB, C1R, C1S, CD83, CD55, CD46, KRT1, BCL3, CFI, CFD, EBI3	1152	79	13528	2.08105	1	0.335977	24.8208
GOTERM_BP_FAT	GO:0006690~icosanoid metabolic process	10	0.625391	0.0161538	PTGR1, PTGS2, PTGDS, PTGES, ALOX5AP, ALOX5, PLA2G4C, HPGD, CD74, MGST2	1152	47	13528	2.49852	1	0.34771	25.9078
GOTERM_BP_FAT	GO:0006493~protein amino acid O-linked glycosylation	7	0.437774	0.0162277	GYPC, GCNT4, POMGNT1, GCNT3, LDLR, GALNT6, OGT	1152	25	13528	3.28806	1	0.347009	26.0102
GOTERM_BP_FAT	GO:0060192~negative regulation of lipase activity	4	0.250156	0.0165612	APOA2, APOC3, APOC1, SORT1	1152	7	13528	6.71032	1	0.350766	26.4707
GOTERM_BP_FAT	GO:0032376~positive regulation of cholesterol transport	4	0.250156	0.0165612	NR1H2, LIPG, NFKBIA, NR1H3	1152	7	13528	6.71032	1	0.350766	26.4707
GOTERM_BP_FAT	GO:0032373~positive regulation of sterol transport	4	0.250156	0.0165612	NR1H2, LIPG, NFKBIA, NR1H3	1152	7	13528	6.71032	1	0.350766	26.4707
GOTERM_BP_FAT	GO:0045017~glycerolipid biosynthetic process	14	0.875547	0.0169757	PGAP3, PLD1, PIGQ, PIGP, CHPT1, PLAUR, APOA2, PIGL, AGPAT6, DGAT1, APOA1, ANG, PIGC, AGPAT2	1152	80	13528	2.05503	1	0.355816	27.0393
GOTERM_BP_FAT	GO:0050926~regulation of positive chemotaxis	6	0.375235	0.0187369	S1PR1, IL8, F3, F2RL1, CXCL12, SCG2	1152	19	13528	3.70833	1	0.382733	29.4089
GOTERM_BP_FAT	GO:0050927~positive regulation of positive chemotaxis	6	0.375235	0.0187369	S1PR1, IL8, F3, F2RL1, CXCL12, SCG2	1152	19	13528	3.70833	1	0.382733	29.4089
GOTERM_BP_FAT	GO:0002684~positive regulation of immune system process	31	1.93871	0.0190714	F2RL1, NFKBIA, C1R, C1S, HLA-DMA, CXCL12, ADA, CD74, B2M, VCAM1, STAT6, CD47, IRAK3, CD46, KRT1, CFI, CFD, THBS1, IL13RA1, EBI3, IRAK2, IRAK1, ADAM10, CFB, TGFBR2, CD83, CD55, CBLB, HPX, PLCG2, IKBKG	1152	238	13528	1.52956	1	0.386003	29.8507
GOTERM_BP_FAT	GO:0051674~localization of cell	38	2.37649	0.0194099	CAV2, CTHRC1, SHROOM2, TNF, TNFRSF12A, S100A9, ASTN1, ENPEP, CX3CL1, CCL5, CXCL12, NRCAM, VCAM1, NDE1, APOB, APOA1, CD44, OVOL2, ANG, DNER, PRSS3, SFTPD, THBS1, PPAP2B, SCG2, S100P, IL8, EMX2, PSG2, NEUROG2, COL5A1, ASCL1, NDEL1, BTG1, TGFBR3, VCAN, MESP1, PLAU	1152	307	13528	1.45354	1	0.389274	30.2951
GOTERM_BP_FAT	GO:0048870~cell motility	38	2.37649	0.0194099	CAV2, CTHRC1, SHROOM2, TNF, TNFRSF12A, S100A9, ASTN1, ENPEP, CX3CL1, CCL5, CXCL12, NRCAM, VCAM1, NDE1, APOB, APOA1, CD44, OVOL2, ANG, DNER, PRSS3, SFTPD, THBS1, PPAP2B, SCG2, S100P, IL8, EMX2, PSG2, NEUROG2, COL5A1, ASCL1, NDEL1, BTG1, TGFBR3, VCAN, MESP1, PLAU	1152	307	13528	1.45354	1	0.389274	30.2951
GOTERM_BP_FAT	GO:0051094~positive regulation of developmental process	35	2.18887	0.02003	TNF, CDX2, TNFRSF12A, FGF9, SOX2, BMPR2, TGFB3, OXTR, CCL5, HLA-DMA, ADA, CD74, HOXD11, NRCAM, AGTR1, APOB, GATA6, THBS1, FNDC3B, FOXA1, TGFBR2, EOMES, ACVR2A, CD83, NOTCH1, NDEL1, SERPINF1, BTG1, JUN, DLX5, F3, GHRL, TGFB1I1, CA2, IGFBP3	1152	278	13528	1.47844	1	0.396831	31.1023
GOTERM_BP_FAT	GO:0002700~regulation of production of molecular mediator of immune response	9	0.562852	0.0204261	STAT6, IRAK3, RBP4, APOA2, TNF, APOA1, HPX, NDFIP1, IL13RA1	1152	41	13528	2.57774	1	0.40081	31.6132
GOTERM_BP_FAT	GO:0010903~negative regulation of very-low-density lipoprotein particle remodeling	3	0.187617	0.0204711	APOA2, APOA1, APOC3	1152	3	13528	11.7431	1	0.399426	31.671
GOTERM_BP_FAT	GO:0050801~ion homeostasis	48	3.00188	0.0208723	SLC9A9, TF, CAV1, ENPP1, PTH1R, DRD4, F2RL1, PRND, HEXB, OXTR, CCL5, ATP6V1B1, CXCL12, MBP, SLC11A2, CD9, AGTR1, S1PR1, GNG3, CHRNA3, KLK6, KNG1, MAFG, HERPUD1, ATP4A, EPHX2, NDFIP1, MAL, ITPR3, ABCB6, PROK2, P2RX4, CD55, ADM, GNAQ, HPX, JUN, PLCG2, MT2A, CLDN1, GHRL, PLLP, EPOR, PRNP, PMP22, SLC40A1, IFI6, CLN5	1152	409	13528	1.37816	1	0.403397	32.1845
GOTERM_BP_FAT	GO:0008217~regulation of blood pressure	16	1.00063	0.0215998	PTGS2, BMPR2, EPHX2, OXTR, MYH6, POMC, ACSM3, P2RX4, AGTR1, ACTG2, CHGA, NPY, COL1A2, ADRA1B, ABAT, GNB3	1152	100	13528	1.87889	1	0.412078	33.1062
GOTERM_BP_FAT	GO:0006584~catecholamine metabolic process	8	0.500313	0.0222362	DDC, LY6E, EPAS1, MAOA, TH, DRD4, COMT, MOXD1	1152	34	13528	2.76307	1	0.419224	33.9029
GOTERM_BP_FAT	GO:0034311~diol metabolic process	8	0.500313	0.0222362	DDC, LY6E, EPAS1, MAOA, TH, DRD4, COMT, MOXD1	1152	34	13528	2.76307	1	0.419224	33.9029
GOTERM_BP_FAT	GO:0009712~catechol metabolic process	8	0.500313	0.0222362	DDC, LY6E, EPAS1, MAOA, TH, DRD4, COMT, MOXD1	1152	34	13528	2.76307	1	0.419224	33.9029
GOTERM_BP_FAT	GO:0033273~response to vitamin	12	0.750469	0.0225819	ALPL, MUC1, RBP4, KYNU, HSD17B2, PTGS2, CD44, IGFBP7, SOX2, SLC10A3, KLF4, SPP1	1152	66	13528	2.1351	1	0.422085	34.3318
GOTERM_BP_FAT	GO:0055008~cardiac muscle tissue morphogenesis	7	0.437774	0.0234577	TNNT2, LY6E, MYL3, TNNC1, TGFBR3, MYH7, MYH6	1152	27	13528	3.0445	1	0.432291	35.4068
GOTERM_BP_FAT	GO:0060415~muscle tissue morphogenesis	7	0.437774	0.0234577	TNNT2, LY6E, MYL3, TNNC1, TGFBR3, MYH7, MYH6	1152	27	13528	3.0445	1	0.432291	35.4068
GOTERM_BP_FAT	GO:0060343~trabecula formation	4	0.250156	0.0248419	RBP4, TGFBR3, ADAMTS1, COL1A1	1152	8	13528	5.87153	1	0.449049	37.072
GOTERM_BP_FAT	GO:0018958~phenol metabolic process	8	0.500313	0.0258186	DDC, LY6E, EPAS1, MAOA, TH, DRD4, COMT, MOXD1	1152	35	13528	2.68413	1	0.459835	38.2225
GOTERM_BP_FAT	GO:0001525~angiogenesis	21	1.31332	0.0258431	HTATIP2, EPAS1, IL8, TNFRSF12A, FGF9, TGFBR2, CSPG4, COL15A1, ANPEP, ENPEP, CXCL12, SEMA5A, PROK2, NOTCH1, S1PR1, ANG, JUN, THBS1, C1GALT1, PLAU, SCG2	1152	148	13528	1.66624	1	0.458031	38.251
GOTERM_BP_FAT	GO:0003013~circulatory system process	25	1.56348	0.0261172	CAV2, CAV1, PTGS2, TNNC1, MYL3, MYL1, BMPR2, OXTR, POMC, CXCL12, AGTR1, ACTG2, KNG1, EPHX2, MYH6, STAT1, ACSM3, P2RX4, CHGA, ADM, NPY, ADRA1B, COL1A2, ABAT, GNB3	1152	186	13528	1.57837	1	0.459473	38.5701
GOTERM_BP_FAT	GO:0008015~blood circulation	25	1.56348	0.0261172	CAV2, CAV1, PTGS2, TNNC1, MYL3, MYL1, BMPR2, OXTR, POMC, CXCL12, AGTR1, ACTG2, KNG1, EPHX2, MYH6, STAT1, ACSM3, P2RX4, CHGA, ADM, NPY, ADRA1B, COL1A2, ABAT, GNB3	1152	186	13528	1.57837	1	0.459473	38.5701
GOTERM_BP_FAT	GO:0019884~antigen processing and presentation of exogenous antigen	5	0.312695	0.0261211	PSME1, HLA-DMA, CD74, TAPBP, B2M	1152	14	13528	4.19395	1	0.457429	38.5747
GOTERM_BP_FAT	GO:0050727~regulation of inflammatory response	13	0.813008	0.0261864	ZFP36, F12, PTGS2, NDFIP1, CX3CL1, CCL5, ADA, AHSG, GPX2, AGTR1, SERPINF1, GHRL, NT5E	1152	76	13528	2.00868	1	0.456189	38.6505
GOTERM_BP_FAT	GO:0006873~cellular ion homeostasis	44	2.75172	0.0262448	TF, CAV1, ENPP1, PTH1R, DRD4, F2RL1, PRND, HEXB, OXTR, CCL5, CXCL12, MBP, CD9, AGTR1, S1PR1, GNG3, CHRNA3, KNG1, MAFG, KLK6, HERPUD1, EPHX2, NDFIP1, MAL, ITPR3, ABCB6, PROK2, P2RX4, CD55, GNAQ, ADM, HPX, JUN, PLCG2, MT2A, CLDN1, GHRL, PLLP, EPOR, PRNP, PMP22, SLC40A1, IFI6, CLN5	1152	374	13528	1.38154	1	0.454874	38.7182
GOTERM_BP_FAT	GO:0002541~activation of plasma proteins involved in acute inflammatory response	9	0.562852	0.0266893	CD55, CFB, F3, CD46, KRT1, C1R, C1S, CFI, CFD	1152	43	13528	2.45785	1	0.458463	39.2312
GOTERM_BP_FAT	GO:0048705~skeletal system morphogenesis	17	1.06316	0.0274199	TGFBR2, PRRX1, TGFB3, MGP, SOX9, HOXD11, HOXB1, HOXB7, HOXA5, HOXB8, GFPT1, HOXB5, PDGFRA, TFAP2A, COL1A1, GHR, IDUA	1152	112	13528	1.78243	1	0.465542	40.0656
GOTERM_BP_FAT	GO:0046474~glycerophospholipid biosynthetic process	12	0.750469	0.0276314	PGAP3, APOA2, PIGL, PLD1, AGPAT6, APOA1, PIGC, PIGQ, PIGP, CHPT1, AGPAT2, PLAUR	1152	68	13528	2.0723	1	0.466104	40.3052
GOTERM_BP_FAT	GO:0046849~bone remodeling	6	0.375235	0.0284682	CTSK, RAC2, ENPP1, TPP1, PTH1R, TGFB3	1152	21	13528	3.35516	1	0.474242	41.244
GOTERM_BP_FAT	GO:0001890~placenta development	11	0.68793	0.0289046	CEBPA, CEBPB, CDX2, PTGS2, EPAS1, ANG, EOMES, GHRL, EPOR, ADA, SPP1	1152	60	13528	2.15289	1	0.477423	41.728
GOTERM_BP_FAT	GO:0055080~cation homeostasis	35	2.18887	0.029044	SLC9A9, TF, CAV1, PTH1R, PRND, HEXB, F2RL1, DRD4, OXTR, CCL5, ATP6V1B1, CXCL12, SLC11A2, AGTR1, S1PR1, GNG3, KNG1, MAFG, HERPUD1, ATP4A, EPHX2, NDFIP1, ITPR3, ABCB6, PROK2, CD55, ADM, HPX, PLCG2, MT2A, GHRL, EPOR, PRNP, SLC40A1, CLN5	1152	286	13528	1.43709	1	0.477042	41.8818
GOTERM_BP_FAT	GO:0030005~cellular di-, tri-valent inorganic cation homeostasis	29	1.81363	0.0294836	TF, CAV1, PTH1R, PRND, HEXB, F2RL1, DRD4, OXTR, CCL5, CXCL12, AGTR1, S1PR1, GNG3, KNG1, HERPUD1, NDFIP1, EPHX2, ITPR3, ABCB6, PROK2, CD55, ADM, HPX, MT2A, PLCG2, GHRL, EPOR, PRNP, SLC40A1	1152	227	13528	1.50021	1	0.480193	42.3645
GOTERM_BP_FAT	GO:0019218~regulation of steroid metabolic process	8	0.500313	0.0297757	APOA4, AGTR1, APOA2, APOB, TNF, APOA1, IGFBP7, APOC1	1152	36	13528	2.60957	1	0.481579	42.683
GOTERM_BP_FAT	GO:0031348~negative regulation of defense response	8	0.500313	0.0297757	ZFP36, GPX2, IRAK3, SERPINF1, NDFIP1, GHRL, NT5E, ADA	1152	36	13528	2.60957	1	0.481579	42.683
GOTERM_BP_FAT	GO:0006935~chemotaxis	22	1.37586	0.0303653	CXCL1, PLD1, CXCL5, IL8, CXCL2, S100A9, CXCL6, CX3CL1, CCL5, CXCL12, PLAUR, PROK2, CXCL14, RAC2, KAL1, CMTM8, SFTPD, CMTM7, ROBO3, PLAU, PTAFR, SCG2	1152	160	13528	1.61467	1	0.486361	43.3209
GOTERM_BP_FAT	GO:0042330~taxis	22	1.37586	0.0303653	CXCL1, PLD1, CXCL5, IL8, CXCL2, S100A9, CXCL6, CX3CL1, CCL5, CXCL12, PLAUR, PROK2, CXCL14, RAC2, KAL1, CMTM8, SFTPD, CMTM7, ROBO3, PLAU, PTAFR, SCG2	1152	160	13528	1.61467	1	0.486361	43.3209
GOTERM_BP_FAT	GO:0007548~sex differentiation	21	1.31332	0.0312323	AMHR2, CGA, RBP4, FGF9, DMRT3, SOX2, ZFP42, BCL2L2, SOX9, DMRTA1, AHSG, GJB2, AFP, ACVR2A, OSR1, ANG, PDGFRA, ASB1, SOX15, BIK, ADAMTS1	1152	151	13528	1.63314	1	0.49417	44.2469
GOTERM_BP_FAT	GO:0045597~positive regulation of cell differentiation	29	1.81363	0.0325548	CDX2, TNFRSF12A, SOX2, BMPR2, TGFB3, CCL5, HLA-DMA, ADA, CD74, HOXD11, NRCAM, AGTR1, APOB, GATA6, FNDC3B, TGFBR2, FOXA1, EOMES, ACVR2A, CD83, NOTCH1, NDEL1, SERPINF1, BTG1, JUN, DLX5, CA2, TGFB1I1, IGFBP3	1152	229	13528	1.48711	1	0.506762	45.6318
GOTERM_BP_FAT	GO:0055082~cellular chemical homeostasis	44	2.75172	0.0327621	TF, CAV1, ENPP1, PTH1R, DRD4, F2RL1, PRND, HEXB, OXTR, CCL5, CXCL12, MBP, CD9, AGTR1, S1PR1, GNG3, CHRNA3, KNG1, MAFG, KLK6, HERPUD1, EPHX2, NDFIP1, MAL, ITPR3, ABCB6, PROK2, P2RX4, CD55, GNAQ, ADM, HPX, JUN, PLCG2, MT2A, CLDN1, GHRL, PLLP, EPOR, PRNP, PMP22, SLC40A1, IFI6, CLN5	1152	380	13528	1.35972	1	0.506991	45.8458
GOTERM_BP_FAT	GO:0055066~di-, tri-valent inorganic cation homeostasis	30	1.87617	0.0327816	TF, CAV1, PTH1R, PRND, HEXB, F2RL1, DRD4, OXTR, CCL5, CXCL12, SLC11A2, AGTR1, S1PR1, GNG3, KNG1, HERPUD1, NDFIP1, EPHX2, ITPR3, ABCB6, PROK2, CD55, ADM, HPX, MT2A, PLCG2, GHRL, EPOR, PRNP, SLC40A1	1152	239	13528	1.47402	1	0.505195	45.866
GOTERM_BP_FAT	GO:0048562~embryonic organ morphogenesis	19	1.18824	0.03282	RBP4, TSHZ1, FGF9, WNT3A, SOX2, TH, TGFBR2, PRRX1, TGFB3, FZD6, HOXB1, HOXB7, OVOL2, HOXA5, HOXB8, HOXB5, DLX5, GFPT1, TFAP2A	1152	133	13528	1.67758	1	0.503615	45.9055
GOTERM_BP_FAT	GO:0042304~regulation of fatty acid biosynthetic process	5	0.312695	0.03328	NR1H2, APOA4, APOC3, APOC1, NR1H3	1152	15	13528	3.91435	1	0.506558	46.3773
GOTERM_BP_FAT	GO:0045806~negative regulation of endocytosis	5	0.312695	0.03328	NR1H2, PACSIN3, APOC3, APOC1, NR1H3	1152	15	13528	3.91435	1	0.506558	46.3773
GOTERM_BP_FAT	GO:0007267~cell-cell signaling	65	4.06504	0.0337492	CGA, MPZL1, SYT4, FGF9, LTBP4, WNT3A, S100A9, FGF11, ENPEP, KCNIP1, HOXD11, MBP, CD97, ISG15, SEMA3B, WNT6, LTB, CHRNA3, HTR1E, STX1A, STX4, ADAM10, BST2, EFNB3, BSN, NAALAD2, DGAT1, ADM, GRM8, GPR56, GHRL, ABAT, PMP22, WNT5A, CAV2, CXCL5, SOX2, DRD4, TH, OXTR, CXCL6, COMT, TRH, CCL5, POMC, IL17C, SEMA5A, SYPL1, IL17B, NPTX2, TMED1, GCHFR, GNRH1, MAOA, SNAI2, GJB2, P2RX4, SLC17A6, CXCL14, NPY, PN…	1152	600	13528	1.27216	1	0.509552	46.8545
GOTERM_BP_FAT	GO:0044236~multicellular organismal metabolic process	8	0.500313	0.0341215	APOA4, KLK6, MMP9, MMP7, COL1A1, ADAMTS3, COL5A1, GHR	1152	37	13528	2.53904	1	0.511485	47.2303
GOTERM_BP_FAT	GO:0009895~negative regulation of catabolic process	8	0.500313	0.0341215	IRAK3, APOA2, TNF, APOC3, ADRA1B, CST3, APOC1, TIMP1	1152	37	13528	2.53904	1	0.511485	47.2303
GOTERM_BP_FAT	GO:0022407~regulation of cell-cell adhesion	6	0.375235	0.0343381	CD47, TNF, CX3CL1, FXYD5, DPP4, ADA	1152	22	13528	3.20265	1	0.511778	47.4477
GOTERM_BP_FAT	GO:0009395~phospholipid catabolic process	6	0.375235	0.0343381	APOA2, PLD1, SMPDL3A, PLCG2, LIPG, PLA2G4C	1152	22	13528	3.20265	1	0.511778	47.4477
GOTERM_BP_FAT	GO:0042133~neurotransmitter metabolic process	6	0.375235	0.0343381	NAALAD2, MAOA, TH, ABAT, COMT, GCHFR	1152	22	13528	3.20265	1	0.511778	47.4477
GOTERM_BP_FAT	GO:0042445~hormone metabolic process	16	1.00063	0.0344815	KLK6, SCPEP1, CGA, RBP4, HSD3B1, CYP11A1, FOXA1, COMT, AFP, DHRS3, APOA1, ADM, BACE2, SCG5, DIO1, HSD17B8	1152	106	13528	1.77254	1	0.511312	47.5911
GOTERM_BP_FAT	GO:0051170~nuclear import	14	0.875547	0.0346564	HTATIP2, TNF, FGF9, ATP6AP1, TGFB3, NFKBIA, IPO8, CBLB, CRY2, CEP57, PRICKLE1, JUN, BCL3, TNPO2	1152	88	13528	1.86821	1	0.511176	47.7657
GOTERM_BP_FAT	GO:0033275~actin-myosin filament sliding	4	0.250156	0.0349454	TNNT2, MYL1, MYH7, MYH6	1152	9	13528	5.21914	1	0.512206	48.0529
GOTERM_BP_FAT	GO:0070252~actin-mediated cell contraction	4	0.250156	0.0349454	TNNT2, MYL1, MYH7, MYH6	1152	9	13528	5.21914	1	0.512206	48.0529
GOTERM_BP_FAT	GO:0030049~muscle filament sliding	4	0.250156	0.0349454	TNNT2, MYL1, MYH7, MYH6	1152	9	13528	5.21914	1	0.512206	48.0529
GOTERM_BP_FAT	GO:0042135~neurotransmitter catabolic process	4	0.250156	0.0349454	NAALAD2, MAOA, ABAT, COMT	1152	9	13528	5.21914	1	0.512206	48.0529
GOTERM_BP_FAT	GO:0009968~negative regulation of signal transduction	28	1.75109	0.0356253	CAV1, ELF1, ENPP1, ERBB3, FGF9, SOX2, FSTL3, TGFB3, NFKBIA, ADA, AHSG, IRAK3, RGS11, OVOL2, HTRA1, THBS1, PHLDA3, SOCS1, RGS16, FRZB, DKK2, DKK3, CBLB, DKK1, RGS4, TGFB1I1, TNFAIP3, IGFBP3	1152	221	13528	1.48781	1	0.517167	48.7227
GOTERM_BP_FAT	GO:0019725~cellular homeostasis	52	3.25203	0.0365782	F2RL1, HEXB, PRDX5, PDIA5, CXCL12, MBP, AGTR1, S1PR1, GNG3, CHRNA3, DEDD2, KNG1, DDIT3, PROK2, ADM, GNAQ, JUN, CLDN1, TXNRD2, GHRL, PLLP, PMP22, PRNP, SLC40A1, CLN5, TF, CAV1, ENPP1, DRD4, PRND, PTH1R, OXTR, CCL5, CD9, QSOX1, MAFG, KLK6, HERPUD1, SLC12A2, EPHX2, NDFIP1, MAL, ITPR3, ABCB6, SELS, P2RX4, CD55, HPX, PLCG2, MT2A, EPOR, IFI6	1152	466	13528	1.31038	1	0.524725	49.6476
GOTERM_BP_FAT	GO:0000041~transition metal ion transport	12	0.750469	0.0366562	SLC11A2, TF, TTYH1, SLC25A28, SFXN4, GIF, CCS, SLC39A6, SLC39A5, TCN2, SLC40A1, SLC39A2	1152	71	13528	1.98474	1	0.523577	49.7226
GOTERM_BP_FAT	GO:0016051~carbohydrate biosynthetic process	16	1.00063	0.0370779	RBP4, UAP1, B3GALT1, ST8SIA2, CERCAM, PMM1, GLCE, PGM3, PPP1R3C, CHST7, HAS1, GFPT1, PLCG2, CHST13, B4GALT7, PTAFR	1152	107	13528	1.75597	1	0.525791	50.1262
GOTERM_BP_FAT	GO:0042476~odontogenesis	10	0.625391	0.0371219	DLX1, TUFT1, ERBB3, COL1A2, PDGFRA, TGFB3, CA2, COL1A1, LAMB1, ZNF22	1152	54	13528	2.17464	1	0.524323	50.1682
GOTERM_BP_FAT	GO:0040017~positive regulation of locomotion	15	0.938086	0.0374419	IRS2, PLD1, F10, ADAM10, IL8, MMP9, F2RL1, CXCL12, PRR5, S1PR1, F3, PDGFRA, THBS1, LAMB1, SCG2	1152	98	13528	1.79741	1	0.52553	50.4723
GOTERM_BP_FAT	GO:0003006~reproductive developmental process	32	2.00125	0.0378346	CGA, RBP4, PTGS2, FGF9, SOX2, ZFP42, TGFB3, BCL2L2, SOX9, CXCL12, DMRTA1, AHSG, OSR1, CEP57, ANG, SOX15, SPP1, AMHR2, DMRT3, FOXA1, SIX5, GJB2, AFP, ACVR2A, REC8, PDGFRA, ASB1, GHRL, PRM1, EPOR, ADAMTS1, BIK	1152	262	13528	1.43427	1	0.527418	50.843
GOTERM_BP_FAT	GO:0030500~regulation of bone mineralization	7	0.437774	0.0378921	ACVR2A, ENPP1, BMPR2, TGFB3, MGP, SOX9, AHSG	1152	30	13528	2.74005	1	0.526098	50.8971
GOTERM_BP_FAT	GO:0007623~circadian rhythm	9	0.562852	0.0384012	DDC, PROK2, CRY2, PTGDS, ERBB3, JUN, HEBP1, GHRL, ADA	1152	46	13528	2.29755	1	0.529059	51.3733
GOTERM_BP_FAT	GO:0045834~positive regulation of lipid metabolic process	9	0.562852	0.0384012	NR1H2, APOA4, AGTR1, APOA2, IRS2, TNF, APOA1, APOC1, NR1H3	1152	46	13528	2.29755	1	0.529059	51.3733
GOTERM_BP_FAT	GO:0002739~regulation of cytokine secretion during immune response	3	0.187617	0.0386408	APOA2, TNF, APOA1	1152	4	13528	8.80729	1	0.529457	51.5959
GOTERM_BP_FAT	GO:0002740~negative regulation of cytokine secretion during immune response	3	0.187617	0.0386408	APOA2, TNF, APOA1	1152	4	13528	8.80729	1	0.529457	51.5959
GOTERM_BP_FAT	GO:0001818~negative regulation of cytokine production	8	0.500313	0.0388687	CD83, IRAK3, TNF, APOA1, NDFIP1, GHRL, THBS1, SELS	1152	38	13528	2.47222	1	0.529741	51.8067
GOTERM_BP_FAT	GO:0007266~Rho protein signal transduction	8	0.500313	0.0388687	ARHGEF3, APOA1, APOC3, ARHGAP1, COL1A2, CDC42EP4, CDC42EP5, ARHGDIB	1152	38	13528	2.47222	1	0.529741	51.8067
GOTERM_BP_FAT	GO:0042552~myelination	8	0.500313	0.0388687	KLK6, CD9, HEXB, CLDN1, PLLP, MAL, PMP22, MBP	1152	38	13528	2.47222	1	0.529741	51.8067
GOTERM_BP_FAT	GO:0045137~development of primary sexual characteristics	18	1.1257	0.0408233	CGA, RBP4, FGF9, ZFP42, SOX2, BCL2L2, SOX9, AHSG, GJB2, AFP, ACVR2A, OSR1, ANG, PDGFRA, ASB1, SOX15, ADAMTS1, BIK	1152	127	13528	1.66437	1	0.545759	53.5797
GOTERM_BP_FAT	GO:0042364~water-soluble vitamin biosynthetic process	6	0.375235	0.0409037	TPK1, NMNAT3, KYNU, PDXK, PNPO, C9ORF95	1152	23	13528	3.06341	1	0.544636	53.6513
GOTERM_BP_FAT	GO:0030048~actin filament-based movement	6	0.375235	0.0409037	TNNT2, MYH3, MYL1, MYH7, MYH6, WAS	1152	23	13528	3.06341	1	0.544636	53.6513
GOTERM_BP_FAT	GO:0030003~cellular cation homeostasis	31	1.93871	0.041355	TF, CAV1, PTH1R, PRND, HEXB, F2RL1, DRD4, OXTR, CCL5, CXCL12, AGTR1, S1PR1, GNG3, KNG1, MAFG, HERPUD1, NDFIP1, EPHX2, ITPR3, ABCB6, PROK2, CD55, ADM, HPX, MT2A, PLCG2, GHRL, EPOR, PRNP, SLC40A1, CLN5	1152	254	13528	1.43321	1	0.54682	54.0512
GOTERM_BP_FAT	GO:0032088~negative regulation of NF-kappaB transcription factor activity	5	0.312695	0.041469	IRAK2, IRAK1, IRAK3, NFKBIA, CAT	1152	16	13528	3.6697	1	0.546003	54.1517
GOTERM_BP_FAT	GO:0030282~bone mineralization	5	0.312695	0.041469	PTGS2, TUFT1, PTH1R, PTN, GPNMB	1152	16	13528	3.6697	1	0.546003	54.1517
GOTERM_BP_FAT	GO:0043691~reverse cholesterol transport	5	0.312695	0.041469	APOA4, APOA2, APOA1, APOC3, LIPG	1152	16	13528	3.6697	1	0.546003	54.1517
GOTERM_BP_FAT	GO:0043462~regulation of ATPase activity	5	0.312695	0.041469	TNNT2, TNNT3, MYL3, TNNC1, MYH6	1152	16	13528	3.6697	1	0.546003	54.1517
GOTERM_BP_FAT	GO:0055114~oxidation reduction	68	4.25266	0.0420637	CYB5R1, D2HGDH, CYB5R2, HTATIP2, PTGS2, CYP2C18, PRDX5, PDIA5, ADH1A, HIBADH, GPX2, PLOD1, P4HA2, PLOD2, CAT, PDHA1, SCD5, GPX7, LOX, CYP11A1, DECR2, NDUFA10, MOXD1, DHRS3, CYP27A1, AKR1B10, CYBRD1, TXNRD2, DUS2L, SRXN1, PRODH, TYRP1, HSD3B1, HSD17B2, ADHFE1, HSD17B14, TH, RSAD1, ALDH1A1, FMO4, NPHP3, FMO1, NMRAL1, ETFDH, PNPO, CCS, QSOX1, ETFB, HSD17B8, NOX4, BCKDHA, PTGR1, CYP46A1, MAOA, DHRS11…	1152	639	13528	1.24965	1	0.549406	54.6726
GOTERM_BP_FAT	GO:0030855~epithelial cell differentiation	19	1.18824	0.0422684	TXNIP, ELF3, FOXA1, PTK7, SPRR2F, AGPAT6, S1PR1, KRT5, GATA6, JUN, HOXB5, DLX5, UPK1A, SPRR3, AHNAK2, KRT4, TGFB1I1, EMP1, UPK2	1152	137	13528	1.6286	1	0.549378	54.8506
GOTERM_BP_FAT	GO:0050728~negative regulation of inflammatory response	7	0.437774	0.0437288	ZFP36, GPX2, SERPINF1, NDFIP1, GHRL, NT5E, ADA	1152	31	13528	2.65166	1	0.560082	56.1016
GOTERM_BP_FAT	GO:0014706~striated muscle tissue development	17	1.06316	0.0446617	RBP4, CAV2, CAV1, RXRB, TNNC1, MYL3, ERBB3, MYLPF, MYH7, MYH6, TNNT2, LY6E, GATA6, DNER, VAMP5, TGFBR3, PITX1	1152	119	13528	1.67758	1	0.56609	56.8835
GOTERM_BP_FAT	GO:0010740~positive regulation of protein kinase cascade	22	1.37586	0.0452781	CFLAR, F10, TNF, LTBR, SLC44A2, BST2, ERBB3, FGF9, LGALS1, NDFIP1, C18ORF32, TMEM9B, HPX, F3, TICAM2, SEMA4C, TMEM101, RHOC, CAT, NENF, LTB, GHR	1152	167	13528	1.54699	1	0.569376	57.3928
GOTERM_BP_FAT	GO:0030194~positive regulation of blood coagulation	4	0.250156	0.0468325	F12, SERPINF2, F3, THBS1	1152	10	13528	4.69722	1	0.580148	58.6521
GOTERM_BP_FAT	GO:0002690~positive regulation of leukocyte chemotaxis	4	0.250156	0.0468325	ADAM10, F2RL1, THBS1, CXCL12	1152	10	13528	4.69722	1	0.580148	58.6521
GOTERM_BP_FAT	GO:0032891~negative regulation of organic acid transport	4	0.250156	0.0468325	IRS2, TNF, THBS1, LTB	1152	10	13528	4.69722	1	0.580148	58.6521
GOTERM_BP_FAT	GO:0008203~cholesterol metabolic process	14	0.875547	0.0472624	CYP11A1, CYP46A1, LDLR, APOC1, APOA4, APOA2, APOB, APOA1, CYP27A1, HMGCS2, APOC3, INSIG1, CAT, IDI1	1152	92	13528	1.78699	1	0.581768	58.9941
GOTERM_BP_FAT	GO:0019882~antigen processing and presentation	13	0.813008	0.0476238	HLA-H, HLA-A, FCGRT, HLA-B, HLA-E, HLA-DMB, HLA-DMA, PSMB8, CD74, HLA-F, TAPBP, B2M, PSME1	1152	83	13528	1.83927	1	0.582832	59.2796
GOTERM_BP_FAT	GO:0007033~vacuole organization	8	0.500313	0.0496079	AKTIP, MAP1LC3A, TPP1, HEXB, CTSD, ACP2, CLN5, IDUA	1152	40	13528	2.34861	1	0.59635	60.8136
GOTERM_BP_FAT	GO:0042246~tissue regeneration	7	0.437774	0.0500975	KLK6, NOTCH1, FGA, SOX15, GAP43, PLAU, PLAUR	1152	32	13528	2.56879	1	0.598267	61.1837
GOTERM_BP_FAT	GO:0001936~regulation of endothelial cell proliferation	7	0.437774	0.0500975	CAV2, CAV1, ANG, F3, GHRL, THBS1, SCG2	1152	32	13528	2.56879	1	0.598267	61.1837
GOTERM_BP_FAT	GO:0070167~regulation of biomineral formation	7	0.437774	0.0500975	ACVR2A, ENPP1, BMPR2, TGFB3, MGP, SOX9, AHSG	1152	32	13528	2.56879	1	0.598267	61.1837
GOTERM_BP_FAT	GO:0048704~embryonic skeletal system morphogenesis	10	0.625391	0.0501313	HOXB1, HOXB7, HOXB8, HOXA5, GFPT1, HOXB5, TGFBR2, PRRX1, TGFB3, TFAP2A	1152	57	13528	2.06019	1	0.596755	61.209
GOTERM_BP_FAT	GO:0048738~cardiac muscle tissue development	10	0.625391	0.0501313	TNNT2, RBP4, LY6E, MYL3, TNNC1, GATA6, RXRB, TGFBR3, MYH7, MYH6	1152	57	13528	2.06019	1	0.596755	61.209
GOTERM_BP_FAT	GO:0070555~response to interleukin-1	5	0.312695	0.0506922	IRAK2, IRAK1, IRAK3, IL1R1, GHR	1152	17	13528	3.45384	1	0.599182	61.6287
GOTERM_BP_FAT	GO:0007167~enzyme linked receptor protein signaling pathway	39	2.43902	0.0537348	MPZL1, FGF9, ERBB3, ATP6AP1, BMPR2, TGFB3, RPE65, FOXO4, SLC2A8, FOS, CEP57, PTN, CHRNA3, GHR, CSF1R, AMHR2, TXNIP, IRAK1, IRS2, CAMLG, EFNB3, PTPRG, TGFBR2, PICK1, LIFR, APPL1, ACVR2A, JUN, NTRK2, COL1A2, PDGFRA, JAK1, TGFBR3, SORT1, TGFB1I1, GDF15, BAMBI, HPGD, GFRA2	1152	342	13528	1.33912	1	0.619413	63.831
GOTERM_BP_FAT	GO:0010817~regulation of hormone levels	20	1.25078	0.0545253	SCPEP1, KLK6, CGA, RBP4, HSD3B1, CYP11A1, LTBP4, FOXA1, COMT, AFP, DHRS3, APOA1, DGAT1, LY6E, ADM, BACE2, GHRL, SCG5, DIO1, HSD17B8	1152	151	13528	1.55537	1	0.623189	64.3833
GOTERM_BP_FAT	GO:0002253~activation of immune response	14	0.875547	0.0546266	IRAK2, IRAK1, CFB, NFKBIA, C1R, C1S, IRAK3, CD55, CD46, PLCG2, IKBKG, KRT1, CFI, CFD	1152	94	13528	1.74897	1	0.622152	64.4535
GOTERM_BP_FAT	GO:0042158~lipoprotein biosynthetic process	10	0.625391	0.0550585	PGAP3, ZDHHC1, PIGL, APOB, APOA1, PIGC, PIGQ, PIGP, PLAUR, MTTP	1152	58	13528	2.02466	1	0.623401	64.7514
GOTERM_BP_FAT	GO:0007040~lysosome organization	6	0.375235	0.0561644	AKTIP, TPP1, HEXB, ACP2, CLN5, IDUA	1152	25	13528	2.81833	1	0.629206	65.5032
GOTERM_BP_FAT	GO:0010743~regulation of foam cell differentiation	6	0.375235	0.0561644	NR1H2, AGTR1, APOB, ITGAV, NFKBIA, NR1H3	1152	25	13528	2.81833	1	0.629206	65.5032
GOTERM_BP_FAT	GO:0051952~regulation of amine transport	7	0.437774	0.0570053	TNF, DRD4, OXTR, PINK1, TRH, LTB, CHRNA3	1152	33	13528	2.49095	1	0.633121	66.0647
GOTERM_BP_FAT	GO:0032526~response to retinoic acid	7	0.437774	0.0570053	MUC1, RBP4, HSD17B2, IGFBP7, SOX2, SLC10A3, KLF4	1152	33	13528	2.49095	1	0.633121	66.0647
GOTERM_BP_FAT	GO:0006775~fat-soluble vitamin metabolic process	7	0.437774	0.0570053	GC, SCPEP1, RBP4, DHRS3, CYP11A1, RBP2, RPE65	1152	33	13528	2.49095	1	0.633121	66.0647
GOTERM_BP_FAT	GO:0043583~ear development	14	0.875547	0.0585858	DFNA5, SHROOM2, TSHZ1, FGF9, WNT3A, SOX2, TGFB3, PRRX1, DLL1, FZD6, HES5, MCOLN3, DLX5, PDGFRA	1152	95	13528	1.73056	1	0.641779	67.0969
GOTERM_BP_FAT	GO:0032102~negative regulation of response to external stimulus	9	0.562852	0.0587451	ZFP36, GPX2, SERPINF1, NDFIP1, GHRL, FABP7, NT5E, ADA, SPP1	1152	50	13528	2.11375	1	0.64111	67.1992
GOTERM_BP_FAT	GO:0016055~Wnt receptor signaling pathway	18	1.1257	0.0588045	FZD9, WNT5A, TBL1XR1, WNT10A, NKD2, WNT5B, WNT3A, FRZB, FZD6, DKK2, DKK3, DKK1, RSPO1, RSPO3, RSPO2, ZRANB1, TGFB1I1, WNT6	1152	133	13528	1.58929	1	0.639801	67.2373
GOTERM_BP_FAT	GO:0006606~protein import into nucleus	13	0.813008	0.0597183	TNF, FGF9, ATP6AP1, TGFB3, NFKBIA, IPO8, CBLB, CRY2, PRICKLE1, CEP57, JUN, BCL3, TNPO2	1152	86	13528	1.77511	1	0.643966	67.8181
GOTERM_BP_FAT	GO:0034754~cellular hormone metabolic process	10	0.625391	0.0602896	SCPEP1, AFP, RBP4, DHRS3, APOA1, HSD3B1, CYP11A1, ADM, COMT, HSD17B8	1152	59	13528	1.99035	1	0.645902	68.1762
GOTERM_BP_FAT	GO:0002688~regulation of leukocyte chemotaxis	4	0.250156	0.0604295	ADAM10, F2RL1, THBS1, CXCL12	1152	11	13528	4.2702	1	0.645114	68.2633
GOTERM_BP_FAT	GO:0044058~regulation of digestive system process	4	0.250156	0.0604295	APOA4, APOA2, APOA1, OXTR	1152	11	13528	4.2702	1	0.645114	68.2633
GOTERM_BP_FAT	GO:0008593~regulation of Notch signaling pathway	4	0.250156	0.0604295	ASCL1, OVOL2, SOX2, NFKBIA	1152	11	13528	4.2702	1	0.645114	68.2633
GOTERM_BP_FAT	GO:0031663~lipopolysaccharide-mediated signaling pathway	4	0.250156	0.0604295	IRAK2, IRAK1, NFKBIA, STAT1	1152	11	13528	4.2702	1	0.645114	68.2633
GOTERM_BP_FAT	GO:0002478~antigen processing and presentation of exogenous peptide antigen	4	0.250156	0.0604295	HLA-DMA, CD74, TAPBP, B2M	1152	11	13528	4.2702	1	0.645114	68.2633
GOTERM_BP_FAT	GO:0002313~mature B cell differentiation during immune response	3	0.187617	0.0608088	PLCG2, BCL3, ADA	1152	5	13528	7.04583	1	0.645828	68.4984
GOTERM_BP_FAT	GO:0032715~negative regulation of interleukin-6 production	3	0.187617	0.0608088	IRAK3, TNF, SELS	1152	5	13528	7.04583	1	0.645828	68.4984
GOTERM_BP_FAT	GO:0010901~regulation of very-low-density lipoprotein particle remodeling	3	0.187617	0.0608088	APOA2, APOA1, APOC3	1152	5	13528	7.04583	1	0.645828	68.4984
GOTERM_BP_FAT	GO:0060056~mammary gland involution	3	0.187617	0.0608088	CAV1, ELF3, ERBB3	1152	5	13528	7.04583	1	0.645828	68.4984
GOTERM_BP_FAT	GO:0045780~positive regulation of bone resorption	3	0.187617	0.0608088	CA2, AHSG, SPP1	1152	5	13528	7.04583	1	0.645828	68.4984
GOTERM_BP_FAT	GO:0051005~negative regulation of lipoprotein lipase activity	3	0.187617	0.0608088	APOC3, APOC1, SORT1	1152	5	13528	7.04583	1	0.645828	68.4984
GOTERM_BP_FAT	GO:0002312~B cell activation during immune response	3	0.187617	0.0608088	PLCG2, BCL3, ADA	1152	5	13528	7.04583	1	0.645828	68.4984
GOTERM_BP_FAT	GO:0046852~positive regulation of bone remodeling	3	0.187617	0.0608088	CA2, AHSG, SPP1	1152	5	13528	7.04583	1	0.645828	68.4984
GOTERM_BP_FAT	GO:0042551~neuron maturation	5	0.312695	0.060941	CDKN1C, NRCAM, GNAQ, PICK1, CLN5	1152	18	13528	3.26196	1	0.645	68.58
GOTERM_BP_FAT	GO:0048701~embryonic cranial skeleton morphogenesis	5	0.312695	0.060941	GFPT1, TGFBR2, PRRX1, TGFB3, TFAP2A	1152	18	13528	3.26196	1	0.645	68.58
GOTERM_BP_FAT	GO:0002285~lymphocyte activation during immune response	5	0.312695	0.060941	PLCG2, EOMES, BCL3, ADA, LCP1	1152	18	13528	3.26196	1	0.645	68.58
GOTERM_BP_FAT	GO:0050654~chondroitin sulfate proteoglycan metabolic process	5	0.312695	0.060941	C4ORF31, BGN, CHST7, CYTL1, CHST13	1152	18	13528	3.26196	1	0.645	68.58
GOTERM_BP_FAT	GO:0001937~negative regulation of endothelial cell proliferation	5	0.312695	0.060941	CAV2, CAV1, GHRL, THBS1, SCG2	1152	18	13528	3.26196	1	0.645	68.58
GOTERM_BP_FAT	GO:0033189~response to vitamin A	8	0.500313	0.0620569	MUC1, RBP4, HSD17B2, CD44, IGFBP7, SOX2, SLC10A3, KLF4	1152	42	13528	2.23677	1	0.650241	69.2603
GOTERM_BP_FAT	GO:0008366~axon ensheathment	8	0.500313	0.0620569	KLK6, CD9, HEXB, CLDN1, PLLP, MAL, PMP22, MBP	1152	42	13528	2.23677	1	0.650241	69.2603
GOTERM_BP_FAT	GO:0007272~ensheathment of neurons	8	0.500313	0.0620569	KLK6, CD9, HEXB, CLDN1, PLLP, MAL, PMP22, MBP	1152	42	13528	2.23677	1	0.650241	69.2603
GOTERM_BP_FAT	GO:0006956~complement activation	8	0.500313	0.0620569	CD55, CFB, CD46, KRT1, C1R, C1S, CFI, CFD	1152	42	13528	2.23677	1	0.650241	69.2603
GOTERM_BP_FAT	GO:0009894~regulation of catabolic process	14	0.875547	0.0627336	IRS2, TNF, APOC1, NDFIP1, CST3, TIMP1, APOA4, IRAK3, APOA2, CBLB, PPP1R3C, PACSIN3, APOC3, ADRA1B	1152	96	13528	1.71253	1	0.65272	69.6661
GOTERM_BP_FAT	GO:0060191~regulation of lipase activity	13	0.813008	0.0641653	PTH1R, APOC1, APOA4, NR1H2, AGTR1, P2RY6, APOA2, S1PR1, GNAQ, ANG, APOC3, SORT1, NR1H3	1152	87	13528	1.75471	1	0.659653	70.508
GOTERM_BP_FAT	GO:0000060~protein import into nucleus, translocation	7	0.437774	0.0644558	TNF, CEP57, ATP6AP1, JUN, TGFB3, NFKBIA, BCL3	1152	34	13528	2.41769	1	0.659747	70.6762
GOTERM_BP_FAT	GO:0002573~myeloid leukocyte differentiation	7	0.437774	0.0644558	IL17C, CEBPA, TNF, MMP9, TGFBR2, IRF4, IFI16	1152	34	13528	2.41769	1	0.659747	70.6762
GOTERM_BP_FAT	GO:0006636~unsaturated fatty acid biosynthetic process	7	0.437774	0.0644558	PTGS2, PTGDS, ALOX5AP, FADS3, ALOX5, CD74, MGST2	1152	34	13528	2.41769	1	0.659747	70.6762
GOTERM_BP_FAT	GO:0060537~muscle tissue development	17	1.06316	0.0646419	RBP4, CAV2, CAV1, RXRB, TNNC1, MYL3, ERBB3, MYLPF, MYH7, MYH6, TNNT2, LY6E, GATA6, DNER, VAMP5, TGFBR3, PITX1	1152	125	13528	1.59706	1	0.659228	70.7834
GOTERM_BP_FAT	GO:0009166~nucleotide catabolic process	9	0.562852	0.0647199	ENPP1, NUDT9, UPP1, PDE8B, MYH7, MYH6, NT5E, ADA, NT5C	1152	51	13528	2.0723	1	0.65808	70.8282
GOTERM_BP_FAT	GO:0002637~regulation of immunoglobulin production	6	0.375235	0.0648662	STAT6, RBP4, TNF, HPX, NDFIP1, IL13RA1	1152	26	13528	2.70994	1	0.657337	70.9121
GOTERM_BP_FAT	GO:0050994~regulation of lipid catabolic process	6	0.375235	0.0648662	APOA4, APOA2, IRS2, TNF, APOC3, APOC1	1152	26	13528	2.70994	1	0.657337	70.9121
GOTERM_BP_FAT	GO:0031100~organ regeneration	6	0.375235	0.0648662	AFP, APOA2, ADM, ALDOC, SOCS1, LIFR	1152	26	13528	2.70994	1	0.657337	70.9121
GOTERM_BP_FAT	GO:0051384~response to glucocorticoid stimulus	12	0.750469	0.0652719	ALPL, BCKDHA, FOS, APOA2, CAV1, TNF, PTGS2, ADM, IGFBP7, TRH, CCL5, GHR	1152	78	13528	1.80662	1	0.658112	71.1436
GOTERM_BP_FAT	GO:0007179~transforming growth factor beta receptor signaling pathway	10	0.625391	0.0658282	AMHR2, FOS, JUN, TGFBR2, COL1A2, TGFB3, TGFBR3, GDF15, BAMBI, HPGD	1152	60	13528	1.95718	1	0.659749	71.4581
GOTERM_BP_FAT	GO:0006576~biogenic amine metabolic process	14	0.875547	0.0670723	DDC, KYNU, EPAS1, MAOA, DRD4, TH, COMT, CHPT1, MOXD1, APOA4, APOA2, AGPAT6, APOA1, LY6E	1152	97	13528	1.69487	1	0.665277	72.15
GOTERM_BP_FAT	GO:0007243~protein kinase cascade	41	2.5641	0.0687958	WNT5A, CAV1, TNF, STK38, ERBB3, DRD4, TGFB3, NFKBIA, RPS6KB2, PINK1, OXTR, CD74, IRAK4, TICAM2, BCL3, GNG3, THBS1, SIK1, CDC42EP5, SCG2, GHR, ZFP36, IRAK2, IRAK1, ARHGEF6, SOCS1, STAT1, NEK11, STAT2, CARD10, PROK2, MAPK13, RGS4, GADD45G, IKBKG, ADRA1B, JAK1, GHRL, TGFBR3, MAP3K13, MAP3K12	1152	370	13528	1.30126	1	0.673329	73.0822
GOTERM_BP_FAT	GO:0001824~blastocyst development	8	0.500313	0.068934	CDX2, NDEL1, ZNF830, GRN, EOMES, TGFBR3, CDH1, ADA	1152	43	13528	2.18475	1	0.67253	73.1557
GOTERM_BP_FAT	GO:0001775~cell activation	33	2.06379	0.0690686	TNF, ELF4, CX3CL1, HLA-DMA, CXCL12, CD74, ADA, VCAM1, CD9, FGG, FGA, FGB, BCL11A, BCL3, NDRG1, DDOST, LTB, DPP4, ADAM10, BST2, IL8, TGFBR2, EOMES, WAS, P2RX4, CBLB, CCND3, PLCG2, PDGFRA, IRF1, AICDA, IRF4, LCP1	1152	287	13528	1.35025	1	0.671717	73.227
GOTERM_BP_FAT	GO:0043122~regulation of I-kappaB kinase/NF-kappaB cascade	15	0.938086	0.0693547	CFLAR, LTBR, SLC44A2, TNF, BST2, LGALS1, NDFIP1, C18ORF32, TMEM9B, SQSTM1, TICAM2, RHOC, TMEM101, TNFAIP3, LTB	1152	107	13528	1.64622	1	0.671738	73.3782
GOTERM_BP_FAT	GO:0019748~secondary metabolic process	12	0.750469	0.0702863	DCT, SCPEP1, NMNAT3, RBP4, TYRP1, DHRS3, KYNU, SILV, RPE65, IDI1, HIBADH, IDH3A	1152	79	13528	1.78376	1	0.675256	73.8646
GOTERM_BP_FAT	GO:0048839~inner ear development	12	0.750469	0.0702863	DFNA5, MCOLN3, HES5, FGF9, DLX5, WNT3A, SOX2, PRRX1, PDGFRA, TGFB3, DLL1, FZD6	1152	79	13528	1.78376	1	0.675256	73.8646
GOTERM_BP_FAT	GO:0006633~fatty acid biosynthetic process	12	0.750469	0.0702863	ACSM3, PTGS2, PTGDS, ELOVL5, ALOX5AP, FADS3, ALOX5, SCD5, ACSL3, CD74, MGST2, OXSM	1152	79	13528	1.78376	1	0.675256	73.8646
GOTERM_BP_FAT	GO:0007219~Notch signaling pathway	9	0.562852	0.0710579	ASCL1, NOTCH1, ADAM10, APH1A, DNER, APH1B, DLL1, MESP1, CFD	1152	52	13528	2.03245	1	0.677861	74.2611
GOTERM_BP_FAT	GO:0009755~hormone-mediated signaling	9	0.562852	0.0710579	DNAJC25, ADIPOR2, GHRL, GNG2, GNG12, GNG3, GNB3, TRH, GHR	1152	52	13528	2.03245	1	0.677861	74.2611
GOTERM_BP_FAT	GO:0008584~male gonad development	9	0.562852	0.0710579	ACVR2A, RBP4, FGF9, ZFP42, SOX15, BCL2L2, BIK, SOX9, AHSG	1152	52	13528	2.03245	1	0.677861	74.2611
GOTERM_BP_FAT	GO:0031329~regulation of cellular catabolic process	10	0.625391	0.0716769	APOA4, IRS2, PPP1R3C, TNF, PACSIN3, APOC3, ADRA1B, CST3, APOC1, TIMP1	1152	61	13528	1.92509	1	0.679622	74.575
GOTERM_BP_FAT	GO:0030100~regulation of endocytosis	10	0.625391	0.0716769	NR1H2, CAV1, PACSIN3, ATP6AP1, APOC3, SFTPD, APOC1, CD63, AHSG, NR1H3	1152	61	13528	1.92509	1	0.679622	74.575
GOTERM_BP_FAT	GO:0006693~prostaglandin metabolic process	5	0.312695	0.0721955	PTGS2, PTGDS, PTGES, HPGD, CD74	1152	19	13528	3.09028	1	0.680835	74.8353
GOTERM_BP_FAT	GO:0006692~prostanoid metabolic process	5	0.312695	0.0721955	PTGS2, PTGDS, PTGES, HPGD, CD74	1152	19	13528	3.09028	1	0.680835	74.8353
GOTERM_BP_FAT	GO:0006984~ER-nuclear signaling pathway	7	0.437774	0.0724497	HERPUD1, INSIG1, AARS, CRIPAK, HSPA5, DDIT3, SELS	1152	35	13528	2.34861	1	0.680656	74.962
GOTERM_BP_FAT	GO:0060429~epithelium development	27	1.68856	0.0732328	ELF3, PTK7, SPRR2F, ZIC2, HOXD11, AGPAT6, S1PR1, OVOL2, KRT5, CD44, HOXA5, GATA6, UPK1A, AHNAK2, KRT4, UPK2, TXNIP, FOXA1, FZD6, JUN, DLX5, HOXB5, SPRR3, TFAP2A, CA2, TGFB1I1, EMP1	1152	227	13528	1.39675	1	0.683223	75.3483
GOTERM_BP_FAT	GO:0030335~positive regulation of cell migration	13	0.813008	0.0736983	IRS2, PLD1, ADAM10, F10, MMP9, F2RL1, CXCL12, PRR5, S1PR1, F3, PDGFRA, THBS1, LAMB1	1152	89	13528	1.71528	1	0.684125	75.5753
GOTERM_BP_FAT	GO:0007618~mating	6	0.375235	0.0742772	ACVR2A, CYP11A1, HEXB, TH, ABAT, OXTR	1152	27	13528	2.60957	1	0.685596	75.8548
GOTERM_BP_FAT	GO:0008283~cell proliferation	47	2.93934	0.0745437	CXCL1, RBP4, TSPO, CEP120, ELF4, WNT3A, SIPA1, BCL2L2, ENPEP, CLK1, CXCL12, CD74, GPC4, NDE1, APOA1, TGFBI, INSIG1, GNG2, RAPGEF3, COL8A2, CSF1R, FZD9, CRIP1, IRS2, PDXK, LIPA, BST2, RXRB, EMX2, IFI16, APPL1, VEGFB, PROK2, ACVR2A, ASCL1, NDEL1, SERPINF1, CCND3, NPY, TACSTD2, KRT16, ADRA1B, LIPG, TGFBR3, FABP7, EMP1, IGFBP4	1152	436	13528	1.26588	1	0.685469	75.9825
GOTERM_BP_FAT	GO:0010648~negative regulation of cell communication	29	1.81363	0.0748886	CAV1, ELF1, ENPP1, PTGS2, ERBB3, FGF9, SOX2, FSTL3, TGFB3, NFKBIA, ADA, AHSG, IRAK3, RGS11, OVOL2, HTRA1, THBS1, PHLDA3, SOCS1, RGS16, FRZB, DKK2, DKK3, CBLB, DKK1, RGS4, TGFB1I1, TNFAIP3, IGFBP3	1152	248	13528	1.37318	1	0.685739	76.1468
GOTERM_BP_FAT	GO:0006650~glycerophospholipid metabolic process	16	1.00063	0.0753906	PGAP3, PLD1, PIGQ, PIGP, CHPT1, PLAUR, APOA4, SERINC2, APOA2, PIGL, AGPAT6, APOA1, PLCH2, PIGC, PLA2G4C, AGPAT2	1152	118	13528	1.59228	1	0.686797	76.384
GOTERM_BP_FAT	GO:0010745~negative regulation of foam cell differentiation	4	0.250156	0.0756366	NR1H2, ITGAV, NFKBIA, NR1H3	1152	12	13528	3.91435	1	0.686566	76.4994
GOTERM_BP_FAT	GO:0003009~skeletal muscle contraction	4	0.250156	0.0756366	TNNT3, TNNT1, TNNC2, TNNC1	1152	12	13528	3.91435	1	0.686566	76.4994
GOTERM_BP_FAT	GO:0046503~glycerolipid catabolic process	4	0.250156	0.0756366	APOA2, APOB, APOC3, PLA2G4C	1152	12	13528	3.91435	1	0.686566	76.4994
GOTERM_BP_FAT	GO:0010888~negative regulation of lipid storage	4	0.250156	0.0756366	NR1H2, ITGAV, NFKBIA, NR1H3	1152	12	13528	3.91435	1	0.686566	76.4994
GOTERM_BP_FAT	GO:0010039~response to iron ion	4	0.250156	0.0756366	SLC11A2, CYBRD1, ABAT, TFF1	1152	12	13528	3.91435	1	0.686566	76.4994
GOTERM_BP_FAT	GO:0010627~regulation of protein kinase cascade	29	1.81363	0.0778521	CAV1, TNF, SLC44A2, ERBB3, FGF9, TIMP2, PDCD4, TMEM9B, SQSTM1, TICAM2, TMEM101, RHOC, CAT, NENF, LTB, PHLDA3, GHR, CFLAR, F10, LTBR, BST2, LGALS1, SOCS1, NDFIP1, C18ORF32, HPX, F3, SEMA4C, TNFAIP3	1152	249	13528	1.36767	1	0.696016	77.5151
GOTERM_BP_FAT	GO:0030182~neuron differentiation	47	2.93934	0.0790905	S100A6, ERBB3, WNT3A, SOX2, TH, CDH1, RPE65, BRSK1, RTN1, CXCL12, SEMA5A, NRCAM, S1PR1, MCOLN3, CD44, KAL1, LHX2, NGRN, SEMA3B, ROBO3, LAMB1, DFNA5, CEBPB, EFNB3, EMX2, FOXA1, PICK1, LIFR, NEUROG2, CDKN1C, FEZF2, ASCL1, DLX1, NOTCH1, NDEL1, HES5, GNAQ, ADM, ULK2, DLX5, NTRK2, GHRL, VCAN, SMARCA1, GAP43, CLN5, FEZ1	1152	438	13528	1.2601	1	0.700518	78.0647
GOTERM_BP_FAT	GO:0046634~regulation of alpha-beta T cell activation	7	0.437774	0.0809845	CD83, CBLB, TGFBR2, TNFRSF14, IRF4, ADA, EBI3	1152	36	13528	2.28337	1	0.707978	78.8806
GOTERM_BP_FAT	GO:0032868~response to insulin stimulus	14	0.875547	0.0812531	RBP4, IRS2, ENPP1, ERBB3, RPE65, APPL1, STAT1, CCL5, FOXO4, AHSG, SLC2A8, ADM, SORT1, GHR	1152	100	13528	1.64403	1	0.707796	78.994
GOTERM_BP_FAT	GO:0048585~negative regulation of response to stimulus	14	0.875547	0.0812531	ZFP36, ENPP1, SOCS1, NDFIP1, ADA, AHSG, STAT6, GPX2, IRAK3, SERPINF1, GHRL, FABP7, NT5E, SPP1	1152	100	13528	1.64403	1	0.707796	78.994
GOTERM_BP_FAT	GO:0046890~regulation of lipid biosynthetic process	8	0.500313	0.0839987	NR1H2, APOA4, APOB, TNF, IGFBP7, APOC3, APOC1, NR1H3	1152	45	13528	2.08765	1	0.718814	80.1202
GOTERM_BP_FAT	GO:0042440~pigment metabolic process	8	0.500313	0.0839987	DCT, TYRP1, TSPO, HPX, SILV, SOX2, IDI1, ADA	1152	45	13528	2.08765	1	0.718814	80.1202
GOTERM_BP_FAT	GO:0001894~tissue homeostasis	10	0.625391	0.0843112	P2RX4, RBP4, CTSK, LIPA, RAC2, EPAS1, TPP1, PTH1R, SFTPD, TFF1	1152	63	13528	1.86398	1	0.718797	80.2447
GOTERM_BP_FAT	GO:0009110~vitamin biosynthetic process	6	0.375235	0.0843871	TPK1, NMNAT3, KYNU, PDXK, PNPO, C9ORF95	1152	28	13528	2.51637	1	0.717736	80.2749
GOTERM_BP_FAT	GO:0032963~collagen metabolic process	6	0.375235	0.0843871	KLK6, MMP9, MMP7, COL1A1, ADAMTS3, COL5A1	1152	28	13528	2.51637	1	0.717736	80.2749
GOTERM_BP_FAT	GO:0002685~regulation of leukocyte migration	5	0.312695	0.0844254	ADAM10, F2RL1, THBS1, CXCL12, ADA	1152	20	13528	2.93576	1	0.716513	80.2901
GOTERM_BP_FAT	GO:0006044~N-acetylglucosamine metabolic process	5	0.312695	0.0844254	PGM3, UAP1, GNPDA1, CHST7, HEXB	1152	20	13528	2.93576	1	0.716513	80.2901
GOTERM_BP_FAT	GO:0060349~bone morphogenesis	5	0.312695	0.0844254	TGFB3, COL1A1, SOX9, GHR, HOXD11	1152	20	13528	2.93576	1	0.716513	80.2901
GOTERM_BP_FAT	GO:0031330~negative regulation of cellular catabolic process	5	0.312695	0.0844254	APOC3, ADRA1B, CST3, APOC1, TIMP1	1152	20	13528	2.93576	1	0.716513	80.2901
GOTERM_BP_FAT	GO:0006041~glucosamine metabolic process	5	0.312695	0.0844254	PGM3, UAP1, GNPDA1, CHST7, HEXB	1152	20	13528	2.93576	1	0.716513	80.2901
GOTERM_BP_FAT	GO:0016064~immunoglobulin mediated immune response	9	0.562852	0.0848282	CD55, CD46, BCL3, C1R, AICDA, C1S, CFI, HLA-DMA, CD74	1152	54	13528	1.95718	1	0.716903	80.4491
GOTERM_BP_FAT	GO:0019228~regulation of action potential in neuron	9	0.562852	0.0848282	KLK6, P2RX4, CD9, HEXB, CLDN1, PLLP, MAL, PMP22, MBP	1152	54	13528	1.95718	1	0.716903	80.4491
GOTERM_BP_FAT	GO:0006644~phospholipid metabolic process	23	1.4384	0.0853849	PGAP3, PLD1, HEXB, PIGQ, LPCAT3, PIGP, CHPT1, PLAUR, APOA4, SERINC2, APOA2, PIGL, AGPAT6, APOA1, SMPDL3A, GATA6, PLCH2, PLCG2, LIPG, PIGC, PLA2G4C, PPAP2B, AGPAT2	1152	190	13528	1.42153	1	0.717965	80.6669
GOTERM_BP_FAT	GO:0060347~heart trabecula formation	3	0.187617	0.0861645	RBP4, TGFBR3, ADAMTS1	1152	6	13528	5.87153	1	0.719982	80.9681
GOTERM_BP_FAT	GO:0010984~regulation of lipoprotein particle clearance	3	0.187617	0.0861645	APOC3, LIPG, APOC1	1152	6	13528	5.87153	1	0.719982	80.9681
GOTERM_BP_FAT	GO:0030300~regulation of intestinal cholesterol absorption	3	0.187617	0.0861645	APOA4, APOA2, APOA1	1152	6	13528	5.87153	1	0.719982	80.9681
GOTERM_BP_FAT	GO:0010875~positive regulation of cholesterol efflux	3	0.187617	0.0861645	NR1H2, NFKBIA, NR1H3	1152	6	13528	5.87153	1	0.719982	80.9681
GOTERM_BP_FAT	GO:0002335~mature B cell differentiation	3	0.187617	0.0861645	PLCG2, BCL3, ADA	1152	6	13528	5.87153	1	0.719982	80.9681
GOTERM_BP_FAT	GO:0042415~norepinephrine metabolic process	3	0.187617	0.0861645	LY6E, EPAS1, TH	1152	6	13528	5.87153	1	0.719982	80.9681
GOTERM_BP_FAT	GO:0060351~cartilage development involved in endochondral bone morphogenesis	3	0.187617	0.0861645	COL1A1, GHR, HOXD11	1152	6	13528	5.87153	1	0.719982	80.9681
GOTERM_BP_FAT	GO:0060443~mammary gland morphogenesis	3	0.187617	0.0861645	CAV1, ELF3, ERBB3	1152	6	13528	5.87153	1	0.719982	80.9681
GOTERM_BP_FAT	GO:0002755~MyD88-dependent toll-like receptor signaling pathway	3	0.187617	0.0861645	IRAK2, IRAK1, IRAK3	1152	6	13528	5.87153	1	0.719982	80.9681
GOTERM_BP_FAT	GO:0002544~chronic inflammatory response	3	0.187617	0.0861645	TNF, THBS1, CCL5	1152	6	13528	5.87153	1	0.719982	80.9681
GOTERM_BP_FAT	GO:0006824~cobalt ion transport	3	0.187617	0.0861645	SLC11A2, GIF, TCN2	1152	6	13528	5.87153	1	0.719982	80.9681
GOTERM_BP_FAT	GO:0001817~regulation of cytokine production	22	1.37586	0.0896992	ELF1, TNF, CEBPB, NDFIP1, AFAP1L2, SELS, CD83, IRAK3, APOA2, APOA1, TICAM2, SFTPD, IRF1, ASB1, BCL3, GHRL, IRF4, THBS1, LTB, AGPAT2, EBI3, CD14	1152	181	13528	1.42733	1	0.733549	82.2789
GOTERM_BP_FAT	GO:0002521~leukocyte differentiation	17	1.06316	0.0899319	CEBPA, TNF, MMP9, TGFBR2, EOMES, IFI16, HLA-DMA, CD74, ADA, IL17C, VCAM1, BCL11A, PLCG2, IRF1, BCL3, AICDA, IRF4	1152	131	13528	1.52391	1	0.733158	82.3621
GOTERM_BP_FAT	GO:0050878~regulation of body fluid levels	18	1.1257	0.0903471	KNG1, F12, F10, EFEMP2, F2RL1, WAS, PLAUR, CD9, FGG, ANXA8, GNAQ, PLSCR4, FGA, FGB, F3, TFPI2, PAPSS2, PLAU	1152	141	13528	1.49911	1	0.733518	82.5097
GOTERM_BP_FAT	GO:0008654~phospholipid biosynthetic process	14	0.875547	0.0916905	PGAP3, PLD1, HEXB, PIGQ, PIGP, CHPT1, LPCAT3, PLAUR, APOA2, PIGL, AGPAT6, APOA1, PIGC, AGPAT2	1152	102	13528	1.61179	1	0.737631	82.9792
GOTERM_BP_FAT	GO:0030111~regulation of Wnt receptor signaling pathway	8	0.500313	0.0921829	DKK2, DKK3, DKK1, FGF9, SOX2, ZRANB1, FRZB, PPAP2B	1152	46	13528	2.04227	1	0.738277	83.1483
GOTERM_BP_FAT	GO:0021543~pallium development	8	0.500313	0.0921829	ASCL1, NDE1, DLX1, CEP120, WNT3A, EMX2, SOX2, AHSG	1152	46	13528	2.04227	1	0.738277	83.1483
GOTERM_BP_FAT	GO:0051048~negative regulation of secretion	9	0.562852	0.0922595	APOA2, TNF, APOA1, ERBB3, DRD4, GHRL, PDE8B, TRH, ADA	1152	55	13528	1.92159	1	0.737261	83.1745
GOTERM_BP_FAT	GO:0050820~positive regulation of coagulation	4	0.250156	0.0923352	F12, SERPINF2, F3, THBS1	1152	13	13528	3.61325	1	0.736246	83.2003
GOTERM_BP_FAT	GO:0046697~decidualization	4	0.250156	0.0923352	PTGS2, GHRL, EPOR, SPP1	1152	13	13528	3.61325	1	0.736246	83.2003
GOTERM_BP_FAT	GO:0050995~negative regulation of lipid catabolic process	4	0.250156	0.0923352	APOA2, TNF, APOC3, APOC1	1152	13	13528	3.61325	1	0.736246	83.2003
GOTERM_BP_FAT	GO:0019216~regulation of lipid metabolic process	15	0.938086	0.0931481	IRS2, CAV1, TNF, RBL2, IGFBP7, APOC1, NR1H2, APOA4, AGTR1, APOA2, APOB, ACSL1, APOA1, APOC3, NR1H3	1152	112	13528	1.57273	1	0.738166	83.4752
GOTERM_BP_FAT	GO:0030900~forebrain development	19	1.18824	0.09491	CEP120, WNT3A, EMX2, SOX2, OXTR, CDH1, NEUROG2, AHSG, ASCL1, FEZF2, NDE1, NOTCH1, DLX1, DKK1, GNAQ, LHX2, FABP7, PITX1, NFIB	1152	152	13528	1.46788	1	0.743754	84.0564
GOTERM_BP_FAT	GO:0030199~collagen fibril organization	6	0.375235	0.0951808	COL1A2, COL12A1, COL1A1, LOX, ADAMTS3, COL5A1	1152	29	13528	2.4296	1	0.743505	84.144
GOTERM_BP_FAT	GO:0043588~skin development	6	0.375235	0.0951808	STS, AARS, COL1A2, COL1A1, LTB, COL5A1	1152	29	13528	2.4296	1	0.743505	84.144
GOTERM_BP_FAT	GO:0006826~iron ion transport	6	0.375235	0.0951808	SLC11A2, TF, TTYH1, SLC25A28, SFXN4, SLC40A1	1152	29	13528	2.4296	1	0.743505	84.144
GOTERM_BP_FAT	GO:0007218~neuropeptide signaling pathway	13	0.813008	0.0953628	GPR126, GPR64, POMC, SORCS2, CD97, PROK2, PNOC, PENK, NPY, GPR56, NPFFR2, SORT1, SCG5	1152	93	13528	1.6415	1	0.742916	84.2026
GOTERM_BP_FAT	GO:0042035~regulation of cytokine biosynthetic process	11	0.68793	0.0956729	APOA2, CEBPB, TNF, SFTPD, ASB1, IRF1, BCL3, GHRL, IRF4, LTB, EBI3	1152	74	13528	1.74559	1	0.742822	84.302
GOTERM_BP_FAT	GO:0009617~response to bacterium	23	1.4384	0.0969654	IRAK1, PLD1, TNF, PTGS2, ATP4B, SOCS1, NFKBIA, COMT, STAT1, CCL5, LEAP2, B2M, GPX2, IRAK3, FOS, ADM, HIST1H2BK, HIST2H2BE, JUN, PLCG2, BCL3, CD14, PTAFR	1152	193	13528	1.39943	1	0.746465	84.71
GOTERM_BP_FAT	GO:0007178~transmembrane receptor protein serine/threonine kinase signaling pathway	14	0.875547	0.0972064	AMHR2, IRAK1, TGFBR2, TGFB3, BMPR2, FOS, ACVR2A, JUN, COL1A2, TGFBR3, TGFB1I1, BAMBI, GDF15, HPGD	1152	103	13528	1.59614	1	0.746102	84.785
GOTERM_BP_FAT	GO:0010883~regulation of lipid storage	5	0.312695	0.0975918	NR1H2, APOB, ITGAV, NFKBIA, NR1H3	1152	21	13528	2.79597	1	0.746285	84.9041
GOTERM_BP_FAT	GO:0007223~Wnt receptor signaling pathway, calcium modulating pathway	5	0.312695	0.0975918	WNT5A, WNT10A, WNT5B, WNT3A, WNT6	1152	21	13528	2.79597	1	0.746285	84.9041
GOTERM_BP_FAT	GO:0006024~glycosaminoglycan biosynthetic process	5	0.312695	0.0975918	CHST7, HAS1, CHST13, B4GALT7, GLCE	1152	21	13528	2.79597	1	0.746285	84.9041
GOTERM_BP_FAT	GO:0046470~phosphatidylcholine metabolic process	5	0.312695	0.0975918	APOA4, APOA2, AGPAT6, APOA1, CHPT1	1152	21	13528	2.79597	1	0.746285	84.9041
GOTERM_BP_FAT	GO:0040007~growth	22	1.37586	0.0977913	KLK6, CGA, PTGS2, RXRB, ZNF830, TGFB3, PLAUR, HOXD11, NOTCH1, NDEL1, NUPR1, LY6E, FGA, HOXA5, ADRA1B, SOX15, TGFBR3, EMP3, EMP1, GAP43, BMP5, PLAU	1152	183	13528	1.41173	1	0.74577	84.9655
GOTERM_BP_FAT	GO:0021537~telencephalon development	10	0.625391	0.0981954	ASCL1, NDE1, DLX1, CEP120, LHX2, WNT3A, EMX2, SOX2, OXTR, AHSG	1152	65	13528	1.80662	1	0.746023	85.089
GOTERM_BP_FAT	GO:0006936~muscle contraction	19	1.18824	0.0994668	KNG1, TNNC2, TNNC1, MYL3, MYH3, MYL1, OXTR, MYH7, MYH6, MYH8, TNNT2, ACTG2, TNNT3, P2RX6, TNNT1, CKMT2, SNTB1, MYOM1, EMD	1152	153	13528	1.45829	1	0.749481	85.4713
