# Supplementary material for: Induced pluripotent stem cell-derived neuronal cells from a sporadic Alzheimer’s disease donor as a model for investigating AD-associated gene regulatory networks
Source: BMC Genomics. 2015 Feb 14;16(1):84. doi: 10.1186/s12864-015-1262-5 (PMC4344782; doi:10.1186/s12864-015-1262-5)
Supplement: Additional file 10: — Pathways and biological processes significantly down-regulated in AD-iPSC neuronal cells versus neuronal cells derived from embryonic stem cells of one neuronal differentiation experiment each. [file 12864_2015_1262_MOESM10_ESM.xls]

## Sheet: pathways
down-regulated pathways in AD-iPS-5 neurons compared to H9 neurons
Category	Term	Count	%	PValue	Genes	List Total	Pop Hits	Pop Total	Fold Enrichment	Bonferroni	Benjamini	FDR
KEGG_PATHWAY	hsa03010:Ribosome	63	2.71201	4.27961e-30	RPL18, RPL17, RPL19, RPL14, RPL15, RPLP2, RPS2, RPS3, RPS3A, RPLP1, RPL26L1, FAU, RPL11, RPL12, RPS27A, RPL36AL, RPL35A, RPS4X, RPS19, RPL41, RPS16, RPS17, RPS15, RPS12, RPS13, RPS10, RPS11, UBA52, RPL27A, RPL35, RPS15A, RPL36, RPL38, RPL39, RPS25, RPS26, RPL30, RPS27, MRPL13, RPS29, RPL31, RPL6, RPL34, RPL3, RPL5, RPL10A, RPL7A, RPL4, RPS20, RPS24, RPL26, RPL27, RPS9, RPL23A, RPL24, RPS6, RPS5, …	846	87	5085	4.35253	8.13126e-28	8.13126e-28	5.31897e-27
KEGG_PATHWAY	hsa00190:Oxidative phosphorylation	62	2.66896	3.60726e-16	ATP5E, ATP6V0E1, UQCRC1, ATP5B, CYC1, NDUFAB1, UQCRFS1, COX5A, COX5B, UQCRQ, NDUFS7, NDUFS5, NDUFS4, ATP5EP2, ATP5L, ATP5O, ATP6V0D1, ATP5I, COX17, ATP5H, ATP5J, NDUFB10, NDUFC2, COX4I1, ATP6V1D, COX6C, NDUFA11, ATP6V1F, ATP6V1A, UQCRH, ATP5C1, NDUFB3, NDUFB5, NDUFB6, NDUFB7, NDUFB8, NDUFB9, COX7B, COX7C, ATP6V1G1, ATP5G1, ATP6V0B, NDUFB2, ATP6V0C, COX6B1, NDUFA4, ATP5J2, NDUFA2, NDUFA3, COX7A2, …	846	130	5085	2.86661	6.32827e-14	3.16414e-14	4.10783e-13
KEGG_PATHWAY	hsa05012:Parkinson's disease	60	2.58287	2.72497e-15	ATP5E, UQCRC1, ATP5B, CYC1, UCHL1, SNCA, NDUFAB1, UQCRFS1, COX5A, UQCRQ, COX5B, NDUFS7, NDUFS5, CASP3, NDUFS4, ATP5EP2, ATP5O, ATP5H, ATP5J, NDUFB10, SLC25A4, SLC25A5, SLC25A6, NDUFC2, COX4I1, COX6C, UQCRH, ATP5C1, UBB, NDUFB3, NDUFB5, NDUFB6, NDUFB7, NDUFB8, NDUFB9, COX7B, COX7C, ATP5G1, NDUFB2, COX6B1, NDUFA4, NDUFA2, NDUFA3, COX7A2, NDUFA8, NDUFA9, NDUFA7, COX8A, ATP5F1, NDUFA1, VDAC3, PARK7, …	846	128	5085	2.81749	5.27356e-13	1.75748e-13	3.45279e-12
KEGG_PATHWAY	hsa05016:Huntington's disease	71	3.05639	2.6617e-13	ATP5E, CLTA, CLTB, UQCRC1, AP2S1, ATP5B, CYC1, NDUFAB1, UQCRFS1, COX5A, COX5B, UQCRQ, NDUFS7, NDUFS5, AP2B1, CASP3, NDUFS4, ATP5EP2, CREB3L2, ATP5O, ATP5H, ATP5J, NDUFB10, SLC25A4, SLC25A5, SLC25A6, NDUFC2, COX4I1, COX6C, UQCRH, ATP5C1, NDUFB3, POLR2F, NDUFB5, NDUFB6, POLR2L, NDUFB7, NDUFB8, NDUFB9, POLR2I, COX7B, COX7C, ATP5G1, POLR2A, NDUFB2, TFAM, TGM2, COX6B1, AP2M1, NDUFA4, NDUFA2, NDUFA3, C…	846	180	5085	2.37086	5.05629e-11	1.26407e-11	3.30747e-10
KEGG_PATHWAY	hsa05010:Alzheimer's disease	65	2.79811	1.78793e-12	ATP5E, UQCRC1, ATP5B, CYC1, SNCA, NDUFAB1, UQCRFS1, COX5A, COX5B, UQCRQ, NDUFS7, NDUFS5, CASP3, APP, NDUFS4, ATP5EP2, APOE, ATP5O, PSENEN, ATP5H, ATP5J, NDUFB10, NDUFC2, COX4I1, CDK5, COX6C, UQCRH, ATP5C1, NDUFB3, HSD17B10, NDUFB5, NDUFB6, NDUFB7, NDUFB8, NDUFB9, COX7B, COX7C, ATP5G1, NDUFB2, TNFRSF1A, PPP3CB, COX6B1, PPP3CC, CHP, GAPDH, NDUFA4, NDUFA2, NDUFA3, COX7A2, NDUFA8, NDUFA9, NDUFA7, COX…	846	163	5085	2.39688	3.39702e-10	6.79403e-11	2.22212e-09
KEGG_PATHWAY	hsa05130:Pathogenic Escherichia coli infection	28	1.20534	5.54482e-08	YWHAZ, TUBB2A, TUBB2C, CDH1, ARPC4, ARPC5, ITGB1, ACTG1, TUBB, CTTN, EZR, ARPC3, ARPC2, RHOA, TUBB6, TUBA1A, TUBA1B, TUBA1C, ACTB, PRKCA, ARHGEF2, ROCK2, NCL, ARPC1A, ARPC1B, KRT18, YWHAQ, WASL	846	57	5085	2.95259	1.05351e-05	1.75586e-06	6.89145e-05
KEGG_PATHWAY	hsa03050:Proteasome	23	0.990099	1.2412e-06	SHFM1, PSMB5, PSMB4, PSMA1, PSMB7, PSMB6, PSMB1, PSMA6, PSMC4, PSMD12, PSMA5, PSMC3, PSME2, PSMB3, PSMA4, PSMC2, PSMB2, PSMD1, PSMC1, PSMA3, PSMD2, PSME4, PSMD6	846	47	5085	2.94138	0.0002358	3.36891e-05	0.00154263
KEGG_PATHWAY	hsa04510:Focal adhesion	60	2.58287	3.10214e-06	TLN1, TLN2, BCAR1, PIP5K1C, VTN, ACTG1, PAK4, RHOA, SHC1, PDGFC, ZYX, COL11A1, PRKCA, ACTN4, ROCK2, ACTN1, FLNC, FLNB, FLNA, PPP1CA, CRKL, CCND2, COL1A2, PDGFRB, RELN, LAMC1, COL1A1, PARVA, MYL7, CAV1, DIAPH1, TNC, COL3A1, ITGB5, ELK1, COL2A1, ITGB1, PXN, MYL9, PTK2, LAMB2, RAC2, RAC1, COL6A2, COL6A1, LAMB1, THBS3, ACTB, COL4A2, COL4A1, MAP2K1, RAF1, MYL12A, CAPN2, COL5A2, COL5A1, ITGA5, LAMA5, G…	846	201	5085	1.79422	0.000589233	7.36731e-05	0.00385546
KEGG_PATHWAY	hsa05110:Vibrio cholerae infection	21	0.904003	0.000402743	PRKCA, KDELR3, ACTB, KDELR2, ATP6V0E1, CFTR, ATP6V1G1, ATP6V1D, ATP6V0B, ATP6V1F, ACTG1, ATP6V0C, ATP6V1A, TJP1, SEC61B, ARF1, ATP6V1E1, ATP6V0D1, KDELR1, SEC61A1, SEC61G	846	56	5085	2.25399	0.0736809	0.008468	0.499404
KEGG_PATHWAY	hsa04810:Regulation of actin cytoskeleton	56	2.41068	0.000418073	BCAR1, WASF2, PIP5K1C, IQGAP2, IQGAP1, ACTG1, PAK4, RHOA, RRAS, PDGFC, MSN, ACTN4, ROCK2, ACTN1, MYH9, ARPC1A, ARPC1B, PPP1CA, CRKL, RRAS2, CFL1, PDGFRB, TMSB4X, WASL, MYL7, FGD1, DIAPH1, ITGAE, SSH2, DIAPH3, ITGB5, ARPC4, ARPC5, ITGB1, PXN, C3ORF10, MYL9, PFN1, PTK2, EZR, ARPC3, RAC2, ARPC2, RAC1, TMSL3, GIT1, ACTB, MAP2K1, RAF1, MYL12A, ITGA5, CYFIP2, CRK, PIP4K2C, MYH10, SLC9A1	846	215	5085	1.56556	0.0763762	0.00791356	0.518368
KEGG_PATHWAY	hsa04260:Cardiac muscle contraction	26	1.11924	0.000544265	UQCRC1, TNNC1, COX7B, CYC1, COX7C, COX5A, TPM2, UQCRFS1, COX5B, TPM1, UQCRQ, TPM4, TPM3, COX6B1, ACTC1, COX7A2, COX8A, COX4I1, ATP1A1, MYH6, COX6C, TNNT2, ATP2A2, UQCRH, COX6A1, SLC9A1	846	78	5085	2.00355	0.0982686	0.00935943	0.674348
KEGG_PATHWAY	hsa00100:Steroid biosynthesis	10	0.430478	0.00063318	TM7SF2, EBP, CYP51A1, DHCR7, LSS, SC5DL, DHCR24, FDFT1, SC4MOL, NSDHL	846	17	5085	3.53567	0.113383	0.0099784	0.784115
KEGG_PATHWAY	hsa04142:Lysosome	34	1.46362	0.00102652	ARSB, SGSH, CTSL2, CLTA, NAGLU, CLTB, LGMN, HEXB, CTSA, ATP6V0B, GLB1, ATP6V0C, NAGPA, AP1S2, TPP1, AP3D1, SCARB2, ATP6V0D1, GBA, AP3B1, LAPTM4B, LAPTM4A, CD63, FUCA1, GNS, LAMP1, NPC1, IGF2R, SMPD1, NEU1, CTSC, CTSB, GGA1, GGA2	846	117	5085	1.74668	0.177279	0.0148985	1.26836
KEGG_PATHWAY	hsa04512:ECM-receptor interaction	26	1.11924	0.00180233	TNC, COL3A1, DAG1, ITGB5, VTN, COL2A1, SDC4, ITGB1, SDC2, LAMB2, COL6A2, COL6A1, AGRN, LAMB1, COL11A1, THBS3, COL4A2, COL4A1, COL5A2, COL5A1, ITGA5, LAMA5, COL1A2, RELN, COL1A1, LAMC1	846	84	5085	1.86044	0.290186	0.024185	2.21713
KEGG_PATHWAY	hsa03060:Protein export	6	0.258287	0.00451315	SRP14, OXA1L, SRPR, SRP14P1, SRP68, SRP19, SRP9	846	8	5085	4.50798	0.576601	0.0556854	5.46681
KEGG_PATHWAY	hsa03040:Spliceosome	33	1.42058	0.00723528	CHERP, SNRPB2, SR140, CWC15, LSM7, SNRPD2, WBP11, SF3B5, SF3B3, SF3B2, CTNNBL1, SFRS4, DDX23, PRPF8, PCBP1, CDC40, DHX15, DHX16, LSM3, SNRNP70, HSPA8, DHX8, SNRPA1, PRPF31, SF3B14, EFTUD2, DDX5, SFRS2, AQR, SNRNP40, SNRPC, THOC3, SNRPG	846	126	5085	1.57421	0.748346	0.082618	8.62987
KEGG_PATHWAY	hsa04520:Adherens junction	22	0.947051	0.011991	ACTB, PTPRM, ACTN4, PTPRF, WASF2, CSNK2B, SMAD3, ACTN1, CDH1, SNAI2, CTNNA1, IQGAP1, TCF7L1, ACTG1, TJP1, RAC2, PVRL2, RAC1, RHOA, WASL, PTPN1, YES1	846	77	5085	1.71733	0.898942	0.126133	13.9234
KEGG_PATHWAY	hsa00010:Glycolysis / Gluconeogenesis	18	0.77486	0.0154536	ALDOA, LDHB, LDHA, PGAM1, PFKP, ACSS2, PDHB, TPI1, ALDH7A1, GALM, ALDH1A3, PKM2, PGM1, ALDH2, PGK1, GAPDH, ALDH9A1, ENO1	846	60	5085	1.80319	0.948135	0.151593	17.5985
KEGG_PATHWAY	hsa00020:Citrate cycle (TCA cycle)	11	0.473526	0.0240104	SDHA, SDHB, IDH3G, ACO1, SUCLG1, SDHD, IDH2, ACLY, PDHB, MDH2, MDH1	846	31	5085	2.13281	0.990124	0.215755	26.0704
KEGG_PATHWAY	hsa00620:Pyruvate metabolism	13	0.559621	0.0251091	ME1, LDHB, LDHA, ACSS2, PDHB, ALDH7A1, PKM2, AKR1B1, ALDH2, GLO1, ALDH9A1, MDH2, MDH1	846	40	5085	1.95346	0.992027	0.214616	27.0982
KEGG_PATHWAY	hsa05120:Epithelial cell signaling in Helicobacter pylori infection	19	0.817908	0.0257777	GIT1, ATP6V0E1, LYN, MAP2K4, ATP6V1G1, ATP6V1D, ATP6V0B, PTPN11, ATP6V1F, ATP6V0C, ATP6V1A, CASP3, TJP1, NOD1, ATP6V1E1, RAC1, HBEGF, ATP6V0D1, CHUK	846	68	5085	1.67944	0.993001	0.210445	27.7172
KEGG_PATHWAY	hsa04666:Fc gamma R-mediated phagocytosis	23	0.990099	0.0602935	PRKCA, MAP2K1, LYN, WASF2, ASAP1, RAF1, PIP5K1C, ARPC4, ARPC5, ARPC1A, ARPC1B, CRKL, ARPC3, RAC2, ARPC2, CFL1, RAC1, MARCKS, WASL, INPP5D, CRK, PPAP2B, DNM2	846	95	5085	1.45521	0.999993	0.415545	53.8331
KEGG_PATHWAY	hsa04530:Tight junction	30	1.29143	0.0746815	MYL7, CLDN6, CLDN11, MYL9, ACTG1, CTTN, RHOA, RRAS, YES1, PRKCA, ACTB, PPP2R1A, ACTN4, CNKSR3, CSNK2B, MPP5, ACTN1, MYH6, MYL12A, MYH9, CTNNA1, CSDA, TJP1, CGN, RRAS2, PARD6G, RAB13, PPP2R2A, SPTAN1, MYH10	846	134	5085	1.34567	1	0.473332	61.8893
KEGG_PATHWAY	hsa04110:Cell cycle	28	1.20534	0.0848296	YWHAZ, ANAPC13, CDC14B, TTK, ANAPC10, CDC16, ANAPC11, PTTG1, TGFB2, RBX1, ORC4L, CUL1, SKP2, SMAD3, CDK6, CDK7, MCM3, CDC26, YWHAE, CDKN1C, YWHAH, HDAC2, HDAC1, CCND2, GSK3B, YWHAQ, GADD45B, GADD45A	846	125	5085	1.34638	1	0.504294	66.7706
Category	Term	Count	%	PValue	Genes	List Total	Pop Hits	Pop Total	Fold Enrichment	Bonferroni	Benjamini	FDR
BIOCARTA	h_ucalpainPathway:uCalpain and friends in Cell spread	10	0.430478	5.12574e-05	TLN1, PTK2, EZR, ACTA1, RAC1, RHOA, ITGB1, PXN, SPTAN1, CAPN1	253	13	1437	4.36911	0.0138962	0.0138962	0.0674886
BIOCARTA	h_integrinPathway:Integrin Signaling Pathway	14	0.602669	0.00307914	TLN1, CAV1, ACTA1, MAP2K1, BCAR1, RAF1, ITGB1, PXN, CAPN1, PTK2, CRKL, RHOA, SHC1, ZYX	253	34	1437	2.33876	0.56911	0.343578	3.98032
BIOCARTA	h_ecmPathway:Erk and PI-3 Kinase Are Necessary for Collagen Binding in Corneal Epithelia	10	0.430478	0.00813799	PFN1, TLN1, PTK2, MAP2K1, DIAPH1, RHOA, RAF1, SHC1, ITGB1, PXN	253	22	1437	2.58175	0.892553	0.524595	10.2033
BIOCARTA	h_mCalpainPathway:mCalpain and friends in Cell motility	8	0.344382	0.00844926	TLN1, PTK2, EZR, ACTA1, CAPN2, ITGB1, PXN, CAPN1	253	15	1437	3.02925	0.901377	0.439604	10.5737
BIOCARTA	h_ranMSpathway:Role of Ran in mitotic spindle regulation	7	0.301334	0.00990896	NUMA1, RAN, RANBP1, AURKA, RANGAP1, KPNA2, KPNB1	253	12	1437	3.31324	0.934035	0.41942	12.2922
BIOCARTA	h_etcPathway:Electron Transport Reaction in Mitochondria	5	0.215239	0.0208166	UQCRC1, SLC25A4, SDHD, ATP5A1, NDUFA1	253	7	1437	4.05703	0.996795	0.616016	24.1993
BIOCARTA	h_smPathway:Spliceosomal Assembly	7	0.301334	0.0336838	SNRPA1, SNRPB2, SNRPD2, SNRPC, SNRNP70, SNRPG, SFRS2	253	15	1437	2.65059	0.999913	0.737184	36.3189
BIOCARTA	h_p27Pathway:Regulation of p27 Phosphorylation during Cell Cycle Progression	6	0.258287	0.0609733	CKS1B, UBE2M, SKP2, NEDD8, CUL1, RBX1	253	13	1437	2.62147	1	0.883148	56.3334
BIOCARTA	h_mef2dPathway:Role of MEF2D in T-cell Apoptosis	5	0.215239	0.0808812	PRKCA, MEF2D, HDAC2, HDAC1, CAPN2	253	10	1437	2.83992	1	0.922565	67.071
BIOCARTA	h_cxcr4Pathway:CXCR4 Signaling Pathway	8	0.344382	0.0917801	PRKCA, PTK2, MAP2K1, GNB1, BCAR1, RAF1, CRK, PXN	253	23	1437	1.9756	1	0.927787	71.8585
down-regulated pathways in AD-iPS-26B neurons compared to H9 neurons
Category	Term	Count	%	PValue	Genes	List Total	Pop Hits	Pop Total	Fold Enrichment	Bonferroni	Benjamini	FDR
KEGG_PATHWAY	hsa03010:Ribosome	58	3.07856	2.09251e-31	RPL18, RPL17, RPL19, RPL14, RPLP2, RPS2, RPS3, RPS3A, RPLP1, RPL26L1, RPL11, RPL12, RPS27A, RPL36AL, RPL35A, RPS19, RPL41, RPS16, RPS17, RPS15, RPS12, RPS13, RPS10, RPS11, UBA52, RPL27A, RPL35, RPS15A, RPL36, RPL38, RPL39, RPS25, RPS26, RPL30, RPS27, MRPL13, RPS29, RPL31, RPL6, RPL34, RPL3, RPL10A, RPL7A, RSL24D1, RPL4, RPS20, RPS23, RPS24, RPL26, RPL27, RPS9, RPL24, RPS6, RPS5, RPS8, RPL29, RPS7…	639	87	5085	5.30516	3.49449e-29	3.49449e-29	2.54515e-28
KEGG_PATHWAY	hsa03040:Spliceosome	53	2.81316	1.77388e-16	CWC15, LSM7, SNRPD2, BUD31, CTNNBL1, SFRS6, SFRS7, SFRS4, DDX23, PLRG1, LSM4, LSM3, SNRPA1, SF3B14, EFTUD2, CDC5L, SFRS1, PRPF4, SFRS2, AQR, SNRPB, SNRPA, THOC4, SNRNP40, SNRPC, SNRPF, THOC3, THOC1, SNRPG, SR140, SNRPB2, TRA2A, WBP11, SF3B5, SF3B4, SF3B3, SF3B2, HNRNPA3, HNRNPM, HNRNPK, PRPF8, CDC40, DHX15, DHX16, SNRNP70, HNRNPC, HSPA8, RBM22, DDX5, RBMX, SF3A3, PPIH, RBM17	639	126	5085	3.34731	3.70814e-14	1.85407e-14	2.66454e-13
KEGG_PATHWAY	hsa05012:Parkinson's disease	48	2.54777	1.158e-12	ATP5E, UQCRC1, ATP5B, UCHL1, SNCA, CYC1, NDUFAB1, COX5A, UQCRFS1, COX5B, NDUFS5, NDUFS4, ATP5EP2, ATP5O, ATP5H, ATP5J, SLC25A4, SLC25A5, NDUFC2, COX4I1, COX6C, UQCRH, ATP5C1, UBB, NDUFB3, NDUFB5, NDUFB6, NDUFB7, COX7B, COX7C, NDUFB2, COX6B1, NDUFA4, NDUFA2, COX7A2, NDUFA3, NDUFA8, NDUFA6, COX8A, NDUFA7, ATP5F1, VDAC3, PARK7, VDAC1, SDHA, UBA1, NDUFV2, COX6A1, ATP5A1	639	128	5085	2.98415	1.9338e-10	6.44599e-11	1.40845e-09
KEGG_PATHWAY	hsa05016:Huntington's disease	59	3.13163	1.5571e-12	ATP5E, UQCRC1, AP2S1, ATP5B, CYC1, NDUFAB1, UQCRFS1, COX5A, COX5B, NDUFS5, AP2B1, NDUFS4, ATP5EP2, ATP5O, ATP5H, TBPL1, ATP5J, SLC25A4, SLC25A5, NDUFC2, COX4I1, POLR2J3, COX6C, UQCRH, ATP5C1, NDUFB3, NDUFB5, POLR2F, NDUFB6, POLR2L, NDUFB7, POLR2J, POLR2I, COX7B, COX7C, POLR2A, NDUFB2, TFAM, COX6B1, AP2M1, NDUFA4, NDUFA2, NDUFA3, COX7A2, NDUFA8, NDUFA6, CREB1, NDUFA7, COX8A, CREBBP, ATP5F1, SOD1, …	639	180	5085	2.60837	2.60034e-10	6.50084e-11	1.89391e-09
KEGG_PATHWAY	hsa00190:Oxidative phosphorylation	45	2.38854	1.45513e-10	NDUFB3, ATP5E, NDUFB5, NDUFB6, UQCRC1, NDUFB7, COX10, ATP5B, CYC1, COX7B, COX7C, NDUFAB1, UQCRFS1, COX5A, COX5B, NDUFB2, NDUFS5, NDUFS4, ATP5EP2, COX6B1, ATP5L, ATP5O, ATP5H, ATP5J, NDUFA4, ATP5J2, NDUFA2, NDUFA3, COX7A2, NDUFA8, NDUFA6, NDUFA7, COX8A, ATP5F1, NDUFC2, COX4I1, PPA1, NDUFA11, COX6C, SDHA, ATP6V0E2, UQCRH, NDUFV2, ATP5C1, COX6A1, ATP5A1	639	130	5085	2.7546	2.43006e-08	4.86012e-09	1.76989e-07
KEGG_PATHWAY	hsa03030:DNA replication	21	1.11465	7.28581e-10	SSBP1, LIG1, POLE, POLA1, POLA2, MCM2, MCM3, RNASEH2A, MCM4, MCM5, MCM6, RPA3, RPA1, PRIM1, RFC4, MCM7, POLE2, POLD1, POLD2, PCNA, FEN1	639	36	5085	4.64202	1.21673e-07	2.02788e-08	8.86184e-07
KEGG_PATHWAY	hsa05010:Alzheimer's disease	49	2.60085	4.43159e-09	ATP5E, UQCRC1, ATP5B, CYC1, SNCA, NDUFAB1, COX5A, UQCRFS1, COX5B, APP, NDUFS5, NDUFS4, ATP5EP2, ATP5O, ATP5H, ATP5J, NDUFC2, COX4I1, CDK5, COX6C, UQCRH, ATP5C1, NDUFB3, HSD17B10, NDUFB5, NDUFB6, NDUFB7, COX7B, COX7C, NDUFB2, COX6B1, CHP, GAPDH, NDUFA4, NDUFA2, NDUFA3, COX7A2, NDUFA8, NDUFA6, COX8A, NDUFA7, ATP5F1, NAE1, SDHA, ATP2A2, GSK3B, NDUFV2, CALM3, COX6A1, ATP5A1, CALM2	639	163	5085	2.39221	7.40076e-07	1.05725e-07	5.39022e-06
KEGG_PATHWAY	hsa03050:Proteasome	23	1.22081	7.20672e-09	SHFM1, PSMB5, PSMB4, PSMA1, PSMB7, PSMD14, PSMB6, PSMA6, PSMD12, PSMC4, PSMA5, PSMC3, PSMB3, PSMA4, PSMC2, PSMB2, PSMD1, PSMC1, PSMA3, PSMD2, PSMD4, PSME4, PSMD6	639	47	5085	3.89422	1.20352e-06	1.5044e-07	8.76565e-06
KEGG_PATHWAY	hsa04110:Cell cycle	37	1.96391	7.38776e-07	E2F5, TTK, ANAPC10, ANAPC11, PTTG1, RBX1, MCM7, ORC4L, BUB1, CCNA2, CUL1, BUB3, CDC7, CREBBP, YWHAB, SMAD4, CDC20, MCM2, MCM3, YWHAE, MCM4, ORC1L, MCM5, CDC25A, MCM6, CCNB1, CCND1, YWHAG, ORC3L, YWHAH, CCNB2, HDAC2, CCND2, GSK3B, YWHAQ, PCNA, BUB1B	639	125	5085	2.35549	0.000123368	1.37083e-05	0.000898581
KEGG_PATHWAY	hsa05130:Pathogenic Escherichia coli infection	22	1.16773	2.20221e-06	PRKCA, ACTB, ARHGEF2, TUBB2B, TUBB2A, TUBB2C, ARPC4, NCL, TUBB4Q, ACTG1, CTTN, TUBB, EZR, KRT18, ARPC3, FYN, ARPC2, YWHAQ, TUBB6, TUBA1A, TUBA1B, TUBB3	639	57	5085	3.07141	0.000367702	3.67763e-05	0.00267855
KEGG_PATHWAY	hsa03430:Mismatch repair	10	0.530786	0.00116014	RPA1, MSH6, RFC4, MSH3, SSBP1, POLD1, LIG1, POLD2, PCNA, RPA3	639	23	5085	3.45989	0.176223	0.0174689	1.40199
KEGG_PATHWAY	hsa00240:Pyrimidine metabolism	24	1.27389	0.0011863	POLR2F, POLR2L, POLR3K, CTPS, POLR2J, POLR2I, POLE, POLA1, CTPS2, POLA2, POLR2J3, TK1, POLR2A, NME4, PRIM1, TYMS, POLE2, NME1, POLD1, NT5C3, POLD2, RRM1, NT5C2, UCKL1	639	95	5085	2.01038	0.179818	0.0163834	1.43339
KEGG_PATHWAY	hsa03018:RNA degradation	17	0.902335	0.00125571	EXOSC8, EXOSC9, EXOSC6, LSM7, TTC37, EXOSC5, EXOSC2, EDC4, CNOT7, EXOSC10, PAPOLA, WDR61, DCP2, LSM4, LSM3, HSPD1, ENO1	639	57	5085	2.37336	0.189282	0.0160116	1.51668
KEGG_PATHWAY	hsa03420:Nucleotide excision repair	14	0.7431	0.00213286	RAD23B, LIG1, POLE, GTF2H4, GTF2H5, RPA3, RBX1, RPA1, XPC, RFC4, POLE2, POLD1, POLD2, PCNA	639	44	5085	2.53201	0.299925	0.0251475	2.56357
KEGG_PATHWAY	hsa04260:Cardiac muscle contraction	19	1.00849	0.00673014	ACTC1, UQCRC1, COX7A2, CYC1, COX8A, COX7B, COX7C, COX4I1, UQCRFS1, COX5A, TPM2, COX5B, TPM4, COX6C, TPM3, ATP2A2, UQCRH, COX6B1, COX6A1	639	78	5085	1.93843	0.676233	0.0724255	7.88537
KEGG_PATHWAY	hsa00290:Valine, leucine and isoleucine biosynthesis	6	0.318471	0.00738058	BCAT1, BCAT2, LARS, LARS2, VARS, PDHB	639	11	5085	4.34059	0.709784	0.0744069	8.61639
KEGG_PATHWAY	hsa00230:Purine metabolism	31	1.64544	0.00765312	ADSS, POLR2F, POLR2L, POLR2J, POLR2I, POLA1, POLA2, PPAT, PFAS, POLR2A, PRIM1, PDE6D, POLE2, ATIC, NT5C3, NT5C2, IMPDH2, POLR3K, NUDT5, POLE, DGUOK, POLR2J3, APRT, NME4, NME1, POLD1, PKM2, POLD2, RRM1, ADSL, PRPS1	639	153	5085	1.61235	0.722792	0.0726923	8.92111
KEGG_PATHWAY	hsa04114:Oocyte meiosis	24	1.27389	0.00851682	ANAPC10, AURKA, PTTG1, ANAPC11, RBX1, PPP2CA, BUB1, FBXO5, CHP, CUL1, SGOL1, YWHAB, CDC20, PPP1CC, YWHAE, CCNB1, YWHAG, PPP1CA, YWHAH, CCNB2, MAPK12, YWHAQ, CALM3, PPP2R5E, CALM2	639	110	5085	1.73624	0.760308	0.0762886	9.88063
KEGG_PATHWAY	hsa03410:Base excision repair	11	0.583864	0.00878398	POLE2, POLD1, LIG1, POLD2, POLE, PCNA, POLB, PARP1, NTHL1, APEX1, FEN1	639	35	5085	2.50101	0.770856	0.0746171	10.1755
KEGG_PATHWAY	hsa00970:Aminoacyl-tRNA biosynthesis	12	0.636943	0.0101254	CARS, FARS2, LARS, HARS, GARS, DARS2, YARS2, LARS2, VARS, KARS, MARS, DTD1	639	41	5085	2.3291	0.817235	0.0814673	11.6429
KEGG_PATHWAY	hsa04810:Regulation of actin cytoskeleton	39	2.07006	0.016365	MYL7, FGD1, FGFR3, DIAPH1, BCAR1, ITGAE, SSH2, WASF2, PIP5K1C, IQGAP2, ARPC4, RDX, C3ORF10, MYL9, ACTG1, PFN1, PTK2, EZR, ARPC3, PAK2, ARPC2, PDGFC, TMSL3, GIT1, ACTB, RAF1, ACTN1, MYL12A, MYH9, PPP1CC, PPP1CA, CRKL, RRAS2, CFL1, CYFIP2, PDGFRB, TMSB4X, F2R, MYH10	639	215	5085	1.4435	0.936427	0.122973	18.184
KEGG_PATHWAY	hsa03440:Homologous recombination	9	0.477707	0.0184084	RPA1, XRCC3, BLM, SSBP1, POLD1, POLD2, SHFM1, RAD54L, RPA3	639	28	5085	2.55785	0.955079	0.131544	20.2275
KEGG_PATHWAY	hsa03060:Protein export	4	0.212314	0.0678282	SRP14, SRP14P1, SRP72, SRP19, SRP9	639	8	5085	3.97887	0.999992	0.399498	57.4426
KEGG_PATHWAY	hsa04530:Tight junction	24	1.27389	0.0706828	PRKCA, ACTB, MYL7, MPDZ, CLDN6, CNKSR3, CSNK2B, ACTN1, MYL12A, MYH9, CSDA, CTNNA1, LLGL1, MYL9, ACTG1, CTTN, TJP1, RRAS2, PPP2CA, PARD6G, YES1, JAM3, MYH10, PPP2R2A	639	134	5085	1.42527	0.999995	0.399554	59.001
Category	Term	Count	%	PValue	Genes	List Total	Pop Hits	Pop Total	Fold Enrichment	Bonferroni	Benjamini	FDR
BIOCARTA	h_smPathway:Spliceosomal Assembly	10	0.530786	3.57486e-05	SNRPA1, SNRPB2, SNRPB, SNRPA, SNRPD2, SNRPC, SNRNP70, SNRPF, SNRPG, SFRS2	199	15	1437	4.81407	0.00815316	0.00815316	0.0457897
BIOCARTA	h_vdrPathway:Control of Gene Expression by Vitamin D Receptor	12	0.636943	0.000450163	PRMT1, BAZ1B, SMARCE1, SMARCC1, SMARCD1, CREBBP, SMARCC2, SUPT16H, ACTL6A, CARM1, TOP2B, SMARCA4	199	27	1437	3.20938	0.0979728	0.0502489	0.575196
BIOCARTA	h_ranMSpathway:Role of Ran in mitotic spindle regulation	7	0.37155	0.00285604	RAN, TPX2, RANBP1, AURKA, RANGAP1, KPNA2, KPNB1	199	12	1437	4.21231	0.480542	0.196134	3.59793
BIOCARTA	h_npcPathway:Mechanism of Protein Import into the Nucleus	7	0.37155	0.00285604	NUP62, RAN, NUP210, NUTF2, RANGAP1, KPNA2, KPNB1	199	12	1437	4.21231	0.480542	0.196134	3.59793
BIOCARTA	h_hSWI-SNFpathway:Chromatin Remodeling by hSWI/SNF ATP-dependent Complexes	8	0.424628	0.00487075	ACTB, SMARCE1, SMARCB1, SMARCC1, SMARCD1, SMARCC2, SMARCA4, POLR2A	199	17	1437	3.39817	0.673108	0.243862	6.06377
BIOCARTA	h_eif2Pathway:Regulation of eIF2	6	0.318471	0.0164891	PPP1CA, AIMP2, GSK3B, EIF5, EIF2S3, EIF2AK2	199	12	1437	3.61055	0.977796	0.533033	19.1853
BIOCARTA	h_akap95Pathway:AKAP95 role in mitosis and chromosome dynamics	5	0.265393	0.0525628	CCNB1, PPP1CA, PPP2CA, DDX5, NCAPD2	199	11	1437	3.28232	0.999996	0.872647	49.9302
BIOCARTA	h_telPathway:Telomeres, Telomerase, Cellular Aging, and Immortality	6	0.318471	0.0895011	PRKCA, XRCC5, HSP90AA1, PPP2CA, XRCC6, POLR2A	199	18	1437	2.40704	1	0.953457	69.9179

## Sheet: Biological processes
down-regulated biological processes in AD-iPS-5 neurons compared to H9 neurons
Category	Term	Count	%	PValue	Genes	List Total	Pop Hits	Pop Total	Fold Enrichment	Bonferroni	Benjamini	FDR
GOTERM_BP_FAT	GO:0006414~translational elongation	67	2.8842	2.82297e-34	RPL18, RPL17, RPL19, RPL14, RPL15, RPLP2, RPS2, RPS3, RPS3A, RPLP1, RPL26L1, FAU, RPL11, RPL12, RPS27A, RPL35A, EEF2, RPS4X, RPS19, RPL41, RPS16, RPS17, RPS14, RPS15, UBC, RPS12, RPS13, RPS10, RPS11, UBB, UBA52, EEF1B2, RPL27A, RPL35, RPS15A, RPL36, RPL38, RPL39, RPS25, RPS26, RPL30, RPS27, RPS29, RPL31, RPL6, RPL34, RPL3, RPL5, RPL10A, RPL7A, RPL4, RPS20, RPS24, EEF1A1, RPL26, RPL27, RPS9, RPL23…	1774	101	13528	5.05864	1.13342e-30	1.13342e-30	5.24818e-31
GOTERM_BP_FAT	GO:0006412~translation	128	5.51012	6.79909e-32	RPL18, RPL17, MRPL41, RPL19, RPL14, RPL15, EIF5A, RPLP2, EIF4EBP2, RPLP1, MRPL36, RPL26L1, FAU, RPL11, RPL12, MRPL33, MRPL34, RPS27A, RPL36AL, RPL35A, MRPL51, EIF2S3, EEF2, RPS19, RPS16, DHX29, MRPS18A, RPS17, RPS14, RARS, RPS15, MRPL49, HARS, RPS12, RPS13, RPS10, PELO, YARS2, RPS11, EIF2AK2, UBA52, EIF2AK4, MRPS15, EEF1B2, MRPS12, FARS2, PABPC4, MRPS11, PTRH2, KARS, RPS25, RPS26, EIF3A, RPS27, E…	1774	331	13528	2.94891	2.72983e-28	1.36492e-28	1.26401e-28
GOTERM_BP_FAT	GO:0046907~intracellular transport	175	7.53336	2.07483e-21	ALS2, GNPTG, SRP14, NRBP1, SEC31A, XPO6, CHMP5, LMAN2L, TRAPPC2L, EIF5A, CNO, SRP19, TGFB2, SSR1, HOOK1, APP, TRAK2, GBF1, APOE, PUM1, STAM, RPL11, TRAPPC2P1, SAR1A, FTL, RAN, MYH6, MYH9, TIMM8B, TNNT2, NPC1, KRT18, NPC2, SEC61B, SCYL1, VAMP8, TXNDC5, VAMP7, RPS15, USO1, TRAPPC4, TRAPPC1, VPS26A, SEC61G, TRAPPC3, ARL6IP1, MYL6, MYL7, DERL2, KIF4A, DERL1, MTX1, COPZ1, SNX2, GIPC1, CTSA, MYO9B, ABC…	1774	657	13528	2.0312	8.33046e-18	2.77682e-18	3.85732e-18
GOTERM_BP_FAT	GO:0006091~generation of precursor metabolites and energy	101	4.34783	1.26319e-18	LDHB, LDHA, OXA1L, SNCA, PGAM1, NDUFAB1, PDHB, IDH3G, SUCLG1, COX6C, PPP1CA, NNT, PGM1, ATP5C1, ATPIF1, MDH2, MDH1, ACAA1, ALDOA, COX7C, SDHAF2, ATP6V0B, ATP6V0C, TPI1, IDH2, COX8A, CPS1, GBE1, NDUFV2, COX6A1, ATP5E, ATP6V0E1, UQCRC1, ATP5B, CYC1, UQCRFS1, UQCRQ, NDUFS7, NDUFS5, NDUFS4, ATP5EP2, SLC25A3, ATP5L, ATP5O, ATP6V0D1, ATP5I, ATP5H, COX17, ATP5J, NDUFB11, NDUFB10, SLC25A4, ACO1, NDUFC2, …	1774	313	13528	2.46069	5.07169e-15	1.26792e-15	2.34838e-15
GOTERM_BP_FAT	GO:0006119~oxidative phosphorylation	45	1.93715	1.02317e-14	NDUFB3, ATP5E, NDUFB5, ATP6V0E1, NDUFB6, UQCRC1, NDUFB7, NDUFB8, ATP5B, NDUFB9, SNCA, NDUFAB1, ATP5G1, SDHAF2, ATP6V0B, NDUFB2, ATP6V0C, NDUFS7, NDUFS5, NDUFS4, ATP5EP2, ATP5L, ATP5O, ATP6V0D1, ATP5I, ATP5H, ATP5J, NDUFA4, NDUFA2, NDUFA3, NDUFB10, NDUFA8, NDUFA9, NDUFA7, ATP5F1, NDUFC2, ATP6V1D, NDUFA1, MON2, ATP6V1F, ATP6V1A, UQCRH, ATP6V1E1, NDUFV2, ATP5C1, ATP5A1	1774	98	13528	3.5016	4.10094e-11	8.20188e-12	1.89848e-11
GOTERM_BP_FAT	GO:0030036~actin cytoskeleton organization	71	3.05639	1.40569e-12	TLN1, PDLIM7, CAPZA2, BCAR1, FERMT2, WASF2, PDLIM3, RHOQ, DSTN, ACTG1, NISCH, DYNLL1, PACSIN2, RHOA, CAP1, PLS3, ARHGEF2, ACTA1, ACTN4, ROCK2, ACTN1, ARHGEF17, TMSB10, MYH6, MYH9, LPIN1, CDK5, FLNB, FLNA, TNNT2, ARPC1A, KRT19, CFL1, TMSB4X, WASL, DBN1, FHOD1, PARVA, ADD1, ALDOA, TRIOBP, FGD1, SHROOM3, SHROOM4, CNN3, DIAPH1, CALD1, SSH2, DIAPH3, MYO9B, ARPC4, ARPC5, CALR, TPM1, CAPZB, ITGB1, PFN1,…	1774	226	13528	2.39569	5.6437e-09	9.40616e-10	2.61324e-09
GOTERM_BP_FAT	GO:0030029~actin filament-based process	74	3.18554	1.58075e-12	TLN1, PDLIM7, CAPZA2, BCAR1, FERMT2, WASF2, PDLIM3, RHOQ, DSTN, ACTG1, NISCH, DYNLL1, PACSIN2, RHOA, CAP1, PLS3, ARHGEF2, ACTA1, ACTN4, ROCK2, ACTN1, ARHGEF17, TMSB10, MYH6, MYH9, LPIN1, CDK5, FLNB, FLNA, TNNT2, ARPC1A, KRT19, CFL1, TMSB4X, WASL, DBN1, FHOD1, ADD1, PARVA, MYL6, ALDOA, MYL7, TRIOBP, FGD1, SHROOM3, SHROOM4, CNN3, DIAPH1, CALD1, SSH2, DIAPH3, MYO9B, ARPC4, ARPC5, CALR, TPM1, CAPZB, …	1774	241	13528	2.3415	6.34665e-09	9.06665e-10	2.93874e-09
GOTERM_BP_FAT	GO:0032269~negative regulation of cellular protein metabolic process	61	2.62591	1.7688e-12	HSP90AB1, SRP14, SNCA, CDC16, EIF4EBP2, PSMD1, PSMD2, PSMD6, FAM129A, RPS27A, PRKCA, PPP2R1A, NDUFA13, UBE2C, CDK5, PSMA1, PSMA6, PSMA5, PSME2, PSMA4, PSMA3, UBC, PEBP1, UBB, CLN8, SRP9, UBA52, EIF2AK4, CAV1, GIPC1, ANAPC10, ANAPC11, CALR, TIMP3, TIMP1, PSMB5, PSMB4, PSMB7, SET, PSMB6, PSMB1, PSMB3, EIF3E, PSMB2, TINF2, SRP14P1, SMAD6, CDC26, YWHAE, EIF2B1, PSMD12, PSMC4, TSC1, PSMC3, PSMC2, PSMD…	1774	180	13528	2.58427	7.10176e-09	8.8772e-10	3.28838e-09
GOTERM_BP_FAT	GO:0051248~negative regulation of protein metabolic process	62	2.66896	3.33018e-12	HSP90AB1, SRP14, SNCA, CDC16, EIF4EBP2, PSMD1, PSMD2, PSMD6, FAM129A, RPS27A, PRKCA, PPP2R1A, NDUFA13, UBE2C, CDK5, FLNA, PSMA1, PSMA6, PSMA5, PSME2, PSMA4, PSMA3, UBC, PEBP1, UBB, CLN8, SRP9, UBA52, EIF2AK4, CAV1, GIPC1, ANAPC10, ANAPC11, CALR, TIMP3, TIMP1, PSMB5, PSMB4, PSMB7, SET, PSMB6, PSMB1, PSMB3, EIF3E, PSMB2, TINF2, SRP14P1, SMAD6, CDC26, YWHAE, EIF2B1, PSMD12, PSMC4, TSC1, PSMC3, PSMC2…	1774	187	13528	2.52831	1.33709e-08	1.48565e-09	6.1912e-09
GOTERM_BP_FAT	GO:0051443~positive regulation of ubiquitin-protein ligase activity	34	1.46362	4.15747e-12	ANAPC10, CDC16, ANAPC11, PSMB5, PSMB4, PSMB7, PSMB6, PSMB1, PSMB3, PSMD1, PSMB2, PSMD2, PSMD6, CUL1, RPS27A, UBE2C, CDC26, UBE2N, PSMA1, PSMA6, PSMD12, PSMC4, PSMA5, PSME2, PSMC3, PSMD10, PSMA4, PSMC2, PSMC1, PSMA3, UBC, UBB, UBA52, UBE2E1	1774	70	13528	3.70391	1.66922e-08	1.66922e-09	7.7291e-09
GOTERM_BP_FAT	GO:0031400~negative regulation of protein modification process	46	1.9802	8.28929e-12	CAV1, SNCA, ANAPC10, ANAPC11, CDC16, PSMB5, PSMB4, PSMB7, SET, PSMB6, PSMB1, PSMB3, PSMD1, PSMB2, PSMD2, PSMD6, FAM129A, TINF2, RPS27A, PRKCA, PPP2R1A, SMAD6, CDC26, UBE2C, CDK5, YWHAE, PSMA1, PSMA6, PSMD12, TSC1, PSMC4, PSMA5, PSMC3, PSME2, PSMD10, PSMC2, PSMA4, BAX, PSMA3, PSMC1, UBC, PEBP1, UBB, IGFBP3, UBA52, UBE2E1	1774	119	13528	2.94775	3.32814e-08	3.02558e-09	1.54105e-08
GOTERM_BP_FAT	GO:0051437~positive regulation of ubiquitin-protein ligase activity during mitotic cell cycle	33	1.42058	9.33653e-12	ANAPC10, CDC16, ANAPC11, PSMB5, PSMB4, PSMB7, PSMB6, PSMB1, PSMB3, PSMD1, PSMB2, PSMD2, PSMD6, CUL1, RPS27A, UBE2C, CDC26, PSMA1, PSMA6, PSMD12, PSMC4, PSMA5, PSME2, PSMC3, PSMD10, PSMA4, PSMC2, PSMC1, PSMA3, UBC, UBB, UBA52, UBE2E1	1774	68	13528	3.70071	3.74862e-08	3.12385e-09	1.73575e-08
GOTERM_BP_FAT	GO:0051436~negative regulation of ubiquitin-protein ligase activity during mitotic cell cycle	32	1.37753	1.27009e-11	ANAPC10, CDC16, ANAPC11, PSMB5, PSMB4, PSMB7, PSMB6, PSMB1, PSMB3, PSMD1, PSMB2, PSMD2, PSMD6, RPS27A, UBE2C, CDC26, PSMA1, PSMA6, PSMD12, PSMC4, PSMA5, PSME2, PSMC3, PSMD10, PSMA4, PSMC2, PSMC1, PSMA3, UBC, UBB, UBA52, UBE2E1	1774	65	13528	3.75419	5.09943e-08	3.92264e-09	2.36123e-08
GOTERM_BP_FAT	GO:0031145~anaphase-promoting complex-dependent proteasomal ubiquitin-dependent protein catabolic process	32	1.37753	1.27009e-11	ANAPC10, CDC16, ANAPC11, PSMB5, PSMB4, PSMB7, PSMB6, PSMB1, PSMB3, PSMD1, PSMB2, PSMD2, PSMD6, RPS27A, UBE2C, CDC26, PSMA1, PSMA6, PSMD12, PSMC4, PSMA5, PSME2, PSMC3, PSMD10, PSMA4, PSMC2, PSMC1, PSMA3, UBC, UBB, UBA52, UBE2E1	1774	65	13528	3.75419	5.09943e-08	3.92264e-09	2.36123e-08
GOTERM_BP_FAT	GO:0051351~positive regulation of ligase activity	34	1.46362	1.75455e-11	ANAPC10, CDC16, ANAPC11, PSMB5, PSMB4, PSMB7, PSMB6, PSMB1, PSMB3, PSMD1, PSMB2, PSMD2, PSMD6, CUL1, RPS27A, UBE2C, CDC26, UBE2N, PSMA1, PSMA6, PSMD12, PSMC4, PSMA5, PSME2, PSMC3, PSMD10, PSMA4, PSMC2, PSMC1, PSMA3, UBC, UBB, UBA52, UBE2E1	1774	73	13528	3.5517	7.04453e-08	5.0318e-09	3.26188e-08
GOTERM_BP_FAT	GO:0008104~protein localization	185	7.96384	2.32991e-11	ALS2, GNPTG, SRP14, OXA1L, SEC31A, XPO6, CHMP5, LMAN2L, UNC50, EIF5A, SELENBP1, SRP19, VPS33A, TGFB2, SSR1, HOOK1, TRAK2, STAM, RPL11, SAR1A, CUTA, PTPRK, ACTN4, GOLT1B, RAN, TMSB10, TACC3, MYH9, YIF1A, TIMM8B, PITPNM1, KRT18, SEC61B, VAMP7, USO1, RAB13, COL1A1, RAB10, VPS26A, SEC61G, ARL6IP1, FRAS1, DERL2, CAV1, CCDC99, DERL1, COPZ1, MTX1, SNX2, GIPC1, NEDD8, CTSA, ARF5, ABCA1, SNX3, CALR, RIMS2…	1774	882	13528	1.5995	9.3546e-08	6.2364e-09	4.33153e-08
GOTERM_BP_FAT	GO:0031397~negative regulation of protein ubiquitination	34	1.46362	2.77163e-11	ANAPC10, CDC16, ANAPC11, PSMB5, PSMB4, PSMB7, PSMB6, PSMB1, PSMB3, PSMD1, PSMB2, PSMD2, PSMD6, RPS27A, UBE2C, CDC26, CDK5, PSMA1, PSMA6, PSMD12, TSC1, PSMC4, PSMA5, PSME2, PSMC3, PSMD10, PSMA4, PSMC2, PSMC1, PSMA3, UBC, UBB, UBA52, UBE2E1	1774	74	13528	3.5037	1.11281e-07	6.95505e-09	5.15272e-08
GOTERM_BP_FAT	GO:0051438~regulation of ubiquitin-protein ligase activity	35	1.50667	3.02583e-11	ANAPC10, CDC16, ANAPC11, FEM1A, PSMB5, PSMB4, PSMB7, PSMB6, PSMB1, PSMB3, PSMD1, PSMB2, PSMD2, PSMD6, CUL1, RPS27A, UBE2C, CDC26, UBE2N, PSMA1, PSMA6, PSMD12, PSMC4, PSMA5, PSME2, PSMC3, PSMD10, PSMA4, PSMC2, PSMC1, PSMA3, UBC, UBB, UBA52, UBE2E1	1774	78	13528	3.42179	1.21487e-07	7.14631e-09	5.62532e-08
GOTERM_BP_FAT	GO:0051444~negative regulation of ubiquitin-protein ligase activity	32	1.37753	3.41551e-11	ANAPC10, CDC16, ANAPC11, PSMB5, PSMB4, PSMB7, PSMB6, PSMB1, PSMB3, PSMD1, PSMB2, PSMD2, PSMD6, RPS27A, UBE2C, CDC26, PSMA1, PSMA6, PSMD12, PSMC4, PSMA5, PSME2, PSMC3, PSMD10, PSMA4, PSMC2, PSMC1, PSMA3, UBC, UBB, UBA52, UBE2E1	1774	67	13528	3.64213	1.37133e-07	7.61849e-09	6.34976e-08
GOTERM_BP_FAT	GO:0051352~negative regulation of ligase activity	32	1.37753	3.41551e-11	ANAPC10, CDC16, ANAPC11, PSMB5, PSMB4, PSMB7, PSMB6, PSMB1, PSMB3, PSMD1, PSMB2, PSMD2, PSMD6, RPS27A, UBE2C, CDC26, PSMA1, PSMA6, PSMD12, PSMC4, PSMA5, PSME2, PSMC3, PSMD10, PSMA4, PSMC2, PSMC1, PSMA3, UBC, UBB, UBA52, UBE2E1	1774	67	13528	3.64213	1.37133e-07	7.61849e-09	6.34976e-08
GOTERM_BP_FAT	GO:0051439~regulation of ubiquitin-protein ligase activity during mitotic cell cycle	33	1.42058	3.91557e-11	ANAPC10, CDC16, ANAPC11, PSMB5, PSMB4, PSMB7, PSMB6, PSMB1, PSMB3, PSMD1, PSMB2, PSMD2, PSMD6, CUL1, RPS27A, UBE2C, CDC26, PSMA1, PSMA6, PSMD12, PSMC4, PSMA5, PSME2, PSMC3, PSMD10, PSMA4, PSMC2, PSMC1, PSMA3, UBC, UBB, UBA52, UBE2E1	1774	71	13528	3.54434	1.5721e-07	8.27424e-09	7.27943e-08
GOTERM_BP_FAT	GO:0031398~positive regulation of protein ubiquitination	36	1.54972	7.2919e-11	ANAPC10, CDC16, ANAPC11, STUB1, PSMB5, PSMB4, PSMB7, PSMB6, PSMB1, PSMB3, PSMD1, PSMB2, PSMD2, PSMD6, CUL1, RPS27A, NDFIP2, UBE2C, CDC26, UBE2N, PSMA1, PSMA6, PSMD12, PSMC4, PSMA5, PSME2, PSMC3, PSMD10, PSMA4, PSMC2, PSMC1, PSMA3, UBC, UBB, UBA52, UBE2E1	1774	84	13528	3.26816	2.9277e-07	1.46385e-08	1.35563e-07
GOTERM_BP_FAT	GO:0048193~Golgi vesicle transport	47	2.02325	9.44629e-11	COPA, CLTA, SEC31A, NRBP1, LMAN2L, COPZ1, ATL3, TRAPPC2L, CNO, FTH1, COPB2, AP1S2, GBF1, FTHL3, COPB1, BLOC1S1, PUM1, SEC22B, TRAPPC2P1, SEC24C, SAR1A, CLINT1, SEC24D, HSPA8, GOLGA3, FTL, GABARAPL2, ARL1, RAB8A, MON2, PREB, KRT18, SCYL1, ARF1, VCP, COG7, VAMP8, TXNDC5, VAMP7, ARCN1, TRAPPC4, SEC13, SH3D19, TRAPPC1, COPG, TRAPPC3, COPE, DNM2	1774	131	13528	2.73594	3.79268e-07	1.80604e-08	1.75616e-07
GOTERM_BP_FAT	GO:0051340~regulation of ligase activity	35	1.50667	1.06733e-10	ANAPC10, CDC16, ANAPC11, FEM1A, PSMB5, PSMB4, PSMB7, PSMB6, PSMB1, PSMB3, PSMD1, PSMB2, PSMD2, PSMD6, CUL1, RPS27A, UBE2C, CDC26, UBE2N, PSMA1, PSMA6, PSMD12, PSMC4, PSMA5, PSME2, PSMC3, PSMD10, PSMA4, PSMC2, PSMC1, PSMA3, UBC, UBB, UBA52, UBE2E1	1774	81	13528	3.29506	4.28533e-07	1.94788e-08	1.98427e-07
GOTERM_BP_FAT	GO:0022900~electron transport chain	43	1.85105	1.08207e-10	NDUFB3, NDUFB5, NDUFB6, UQCRC1, NDUFB7, NDUFB8, NDUFB9, CYC1, SNCA, NDUFAB1, UQCRFS1, UQCRQ, SDHAF2, NDUFB2, NDUFS7, NDUFS5, NDUFS4, CYBASC3, ETFA, GLRX, NDUFA4, NDUFB11, NDUFA2, NDUFA3, NDUFB10, NDUFA8, NDUFA9, NDUFA7, NDUFC2, NDUFA13, CYB5A, CYB5B, NDUFA1, NDUFA12, NDUFA11, SDHA, CYBA, SDHB, UQCRH, NDUFV2, TXN, SDHD, TXNRD1	1774	114	13528	2.87636	4.34451e-07	1.88892e-08	2.01167e-07
GOTERM_BP_FAT	GO:0034613~cellular protein localization	102	4.39087	1.21146e-10	GNPTG, SRP14, OXA1L, XPO6, EIF5A, SRP19, SSR1, TGFB2, TRAK2, RPL11, STAM, SAR1A, PTPRK, RAN, TIMM8B, SEC61B, KRT18, USO1, SEC61G, ARL6IP1, DERL2, CCDC99, DERL1, MTX1, COPZ1, SNX2, CTSA, GIPC1, RIMS2, CALR, CDC37, TOMM7, CSE1L, TRAM1, SEC61A1, AP2M1, ICMT, SNAPIN, VCP, SEC13, NUTF2, LGTN, HDAC6, COPA, CLTA, CLTB, AP2S1, GLI3, COPB2, AP2B1, LONP2, AP1S2, SRPR, COPB1, SEC24C, TPR, KDELR1, SEC24D, KP…	1774	411	13528	1.89251	4.86401e-07	2.02667e-08	2.25222e-07
GOTERM_BP_FAT	GO:0010498~proteasomal protein catabolic process	40	1.72191	1.37584e-10	DERL2, DERL1, ANAPC10, ANAPC11, CDC16, STUB1, PSMB5, PSMB4, PSMB7, PSMB6, PSMB1, PSMB3, PSMD1, PSMB2, PSMD2, PSMD6, RPS27A, NPLOC4, UBE2C, CDC26, PSMA1, HSP90B1, SEC61B, PSMA6, PSMD12, VCP, PSMC4, PSMA5, PSME2, PSMC3, PSMD10, PSMC2, PSMA4, PSMA3, PSMC1, UBC, AMFR, UBB, UBA52, UBE2E1	1774	102	13528	2.99047	5.52398e-07	2.20959e-08	2.55781e-07
GOTERM_BP_FAT	GO:0043161~proteasomal ubiquitin-dependent protein catabolic process	40	1.72191	1.37584e-10	DERL2, DERL1, ANAPC10, ANAPC11, CDC16, STUB1, PSMB5, PSMB4, PSMB7, PSMB6, PSMB1, PSMB3, PSMD1, PSMB2, PSMD2, PSMD6, RPS27A, NPLOC4, UBE2C, CDC26, PSMA1, HSP90B1, SEC61B, PSMA6, PSMD12, VCP, PSMC4, PSMA5, PSME2, PSMC3, PSMD10, PSMC2, PSMA4, PSMA3, PSMC1, UBC, AMFR, UBB, UBA52, UBE2E1	1774	102	13528	2.99047	5.52398e-07	2.20959e-08	2.55781e-07
GOTERM_BP_FAT	GO:0006886~intracellular protein transport	95	4.08954	1.48911e-10	GNPTG, SRP14, COPA, CLTA, CLTB, XPO6, AP2S1, EIF5A, SRP19, GLI3, SSR1, TGFB2, COPB2, AP2B1, AP1S2, LONP2, TRAK2, SRPR, COPB1, STAM, RPL11, TPR, SEC24C, KPNB1, SAR1A, KDELR1, SEC24D, AP3B1, TOMM34, KDELR2, ARHGEF2, STX3, RAN, NDUFA13, TIMM23, CDK5, TIMM8B, SEC61B, KRT18, IPO4, NUP205, ARCN1, USO1, KPNA6, TOMM22, KPNA3, COPG, KPNA2, SEC61G, KPNA1, SRP9, ARL6IP1, DERL2, YWHAZ, DERL1, SNX17, MTX1, CO…	1774	374	13528	1.93701	5.97877e-07	2.29953e-08	2.7684e-07
GOTERM_BP_FAT	GO:0007010~cytoskeleton organization	106	4.56307	1.8152e-10	PDLIM7, CAPZA2, PDLIM3, TTK, AURKA, ACTG1, HOOK1, PACSIN2, APOE, TUBG1, PPP4C, PLS3, ACTN4, ROCK2, CRYAB, RAN, ACTN1, TMSB10, MYH6, TACC3, MYH9, ARPC1A, TNNT2, KRT19, DBN1, ADD1, ALDOA, FGD1, CCDC99, CAV1, DIAPH1, DIAPH3, SSH2, ANLN, MYO9B, ARPC4, ARPC5, CALR, CAPZB, ITGB1, PFN1, PTK2, TUBB, RAC2, RAC1, TMSL3, FSCN1, LASP1, LAMA5, ARHGAP10, CDC42BPB, MYH10, TLN1, TLN2, BCAR1, FERMT2, WASF2, RHOQ,…	1774	436	13528	1.85396	7.28802e-07	2.69927e-08	3.37463e-07
GOTERM_BP_FAT	GO:0070727~cellular macromolecule localization	102	4.39087	1.8607e-10	GNPTG, SRP14, OXA1L, XPO6, EIF5A, SRP19, SSR1, TGFB2, TRAK2, RPL11, STAM, SAR1A, PTPRK, RAN, TIMM8B, SEC61B, KRT18, USO1, SEC61G, ARL6IP1, DERL2, CCDC99, DERL1, MTX1, COPZ1, SNX2, CTSA, GIPC1, RIMS2, CALR, CDC37, TOMM7, CSE1L, TRAM1, SEC61A1, AP2M1, ICMT, SNAPIN, VCP, SEC13, NUTF2, LGTN, HDAC6, COPA, CLTA, CLTB, AP2S1, GLI3, COPB2, AP2B1, LONP2, AP1S2, SRPR, COPB1, SEC24C, TPR, KDELR1, SEC24D, KP…	1774	414	13528	1.8788	7.47072e-07	2.66812e-08	3.45923e-07
GOTERM_BP_FAT	GO:0016192~vesicle-mediated transport	130	5.59621	2.65629e-10	ALS2, SEC31A, NRBP1, PDLIM7, CHMP5, LMAN2L, SNCA, TRAPPC2L, CNO, VPS33A, HOOK1, DAB2, APP, GBF1, PACSIN2, APOE, PUM1, TRAPPC2P1, SAR1A, RBM12, FTL, SH3GL3, GOLT1B, MFGE8, COLEC12, YIF1A, ERGIC3, NPC1, KRT18, GAPVD1, LRP10, SCYL1, VAMP8, VAMP7, TXNDC5, TRAPPC5, USO1, TRAPPC4, VAMP3, RAB13, TRAPPC1, VPS26A, TRAPPC3, CAV1, CNIH, COPZ1, SNX2, ARF5, SNX3, ABCA1, FTH1, BLOC1S1, RAC1, RHOBTB3, AP2M1, GA…	1774	576	13528	1.72108	1.0665e-06	3.67759e-08	4.9383e-07
GOTERM_BP_FAT	GO:0031396~regulation of protein ubiquitination	39	1.67886	2.92449e-10	ANAPC10, ANAPC11, CDC16, FEM1A, STUB1, PSMB5, PSMB4, PSMB7, PSMB6, PSMB1, PSMB3, PSMD1, PSMB2, PSMD2, PSMD6, CUL1, RPS27A, NDFIP2, UBE2C, CDC26, CDK5, UBE2N, PSMA1, PSMA6, PSMD12, TSC1, PSMC4, PSMA5, PSME2, PSMC3, PSMD10, PSMC2, PSMA4, PSMC1, PSMA3, UBC, UBB, UBA52, UBE2E1	1774	100	13528	2.97402	1.17418e-06	3.91394e-08	5.43691e-07
GOTERM_BP_FAT	GO:0015031~protein transport	161	6.93069	3.23065e-10	GNPTG, SRP14, SEC31A, XPO6, CHMP5, LMAN2L, UNC50, EIF5A, SELENBP1, SRP19, VPS33A, TGFB2, SSR1, HOOK1, TRAK2, STAM, RPL11, SAR1A, ACTN4, RAN, GOLT1B, MYH9, YIF1A, TIMM8B, PITPNM1, KRT18, SEC61B, VAMP7, USO1, RAB13, COL1A1, RAB10, VPS26A, SEC61G, ARL6IP1, FRAS1, DERL2, DERL1, COPZ1, MTX1, SNX2, GIPC1, CTSA, ARF5, ABCA1, SNX3, CALR, RIMS2, CDC37, TRAM2, TOMM7, CSE1L, TOMM6, SNF8, TRAM1, SEC61A1, AP2…	1774	762	13528	1.61121	1.29711e-06	4.18421e-08	6.00609e-07
GOTERM_BP_FAT	GO:0045184~establishment of protein localization	162	6.97374	3.53755e-10	GNPTG, SRP14, SEC31A, XPO6, CHMP5, LMAN2L, UNC50, EIF5A, SELENBP1, SRP19, VPS33A, TGFB2, SSR1, HOOK1, TRAK2, STAM, RPL11, SAR1A, ACTN4, RAN, GOLT1B, MYH9, YIF1A, TIMM8B, PITPNM1, KRT18, SEC61B, VAMP7, USO1, RAB13, COL1A1, RAB10, VPS26A, SEC61G, ARL6IP1, FRAS1, DERL2, DERL1, COPZ1, MTX1, SNX2, GIPC1, CTSA, ARF5, ABCA1, SNX3, CALR, RIMS2, CDC37, TRAM2, TOMM7, CSE1L, TOMM6, SNF8, TRAM1, SEC61A1, AP2…	1774	769	13528	1.60646	1.42032e-06	4.43851e-08	6.57664e-07
GOTERM_BP_FAT	GO:0032268~regulation of cellular protein metabolic process	110	4.73526	1.4331e-09	SRP14, AURKAIP1, SNCA, EDN1, TTK, EIF5A, CDC16, APP, EIF4EBP2, APOE, WIBG, PUM1, PDGFC, SAMD4A, RPS27A, CUL1, NRD1, PSMA1, PSMA6, PIAS4, PSMA5, PSMA4, PSMA3, PDGFRB, HSPB1, EIF2AK4, UBA52, CAV1, PTPLAD1, ANAPC10, GIPC1, ANAPC11, CALR, TIMP3, TIMP1, PSMB5, PSMB4, PSMB7, PSMB6, EIF3B, PSMB1, EIF3H, PSMB3, EIF3E, MTPN, PSMB2, BMP4, SMAD6, NDFIP2, CDC26, RPS5, EIF4B, HDAC2, PSMC4, TSC1, PSMC3, PSMC2,…	1774	474	13528	1.76968	5.75389e-06	1.74361e-07	2.66428e-06
GOTERM_BP_FAT	GO:0045333~cellular respiration	37	1.59277	1.82557e-09	NDUFB3, OXA1L, NDUFB5, NDUFB6, UQCRC1, NDUFB7, NDUFB8, NDUFB9, SNCA, NDUFAB1, SDHAF2, PDHB, NDUFB2, NDUFS7, NDUFS5, NDUFS4, IDH3G, IDH2, NDUFA4, NDUFA2, NDUFA3, NDUFB10, NDUFA8, NDUFA9, ACO1, SUCLG1, NDUFA7, NDUFC2, NDUFA1, SDHA, SDHB, NNT, UQCRH, NDUFV2, SDHD, MDH2, MDH1	1774	97	13528	2.90877	7.32964e-06	2.15579e-07	3.39391e-06
GOTERM_BP_FAT	GO:0042773~ATP synthesis coupled electron transport	25	1.07619	3.62865e-08	NDUFB3, NDUFB5, UQCRC1, NDUFB6, NDUFB7, NDUFB8, NDUFB9, SNCA, NDUFAB1, SDHAF2, NDUFB2, NDUFS7, NDUFS5, NDUFS4, NDUFA4, NDUFA2, NDUFB10, NDUFA3, NDUFA8, NDUFA9, NDUFA7, NDUFC2, NDUFA1, UQCRH, NDUFV2	1774	56	13528	3.40433	0.00014568	4.16257e-06	6.74601e-05
GOTERM_BP_FAT	GO:0042775~mitochondrial ATP synthesis coupled electron transport	25	1.07619	3.62865e-08	NDUFB3, NDUFB5, UQCRC1, NDUFB6, NDUFB7, NDUFB8, NDUFB9, SNCA, NDUFAB1, SDHAF2, NDUFB2, NDUFS7, NDUFS5, NDUFS4, NDUFA4, NDUFA2, NDUFB10, NDUFA3, NDUFA8, NDUFA9, NDUFA7, NDUFC2, NDUFA1, UQCRH, NDUFV2	1774	56	13528	3.40433	0.00014568	4.16257e-06	6.74601e-05
GOTERM_BP_FAT	GO:0022904~respiratory electron transport chain	27	1.16229	3.75435e-08	NDUFB3, NDUFB5, UQCRC1, NDUFB6, NDUFB7, NDUFB8, NDUFB9, SNCA, NDUFAB1, SDHAF2, NDUFB2, NDUFS7, NDUFS5, NDUFS4, NDUFA4, NDUFA2, NDUFA3, NDUFB10, NDUFA8, NDUFA9, NDUFA7, NDUFC2, NDUFA1, SDHA, SDHB, UQCRH, NDUFV2	1774	64	13528	3.21709	0.000150726	4.18714e-06	6.9797e-05
GOTERM_BP_FAT	GO:0006120~mitochondrial electron transport, NADH to ubiquinone	21	0.904003	5.79584e-08	NDUFB3, NDUFA4, NDUFA2, NDUFB5, NDUFA3, NDUFB10, NDUFB6, NDUFA8, NDUFB7, NDUFA9, NDUFB8, NDUFB9, NDUFA7, NDUFC2, NDUFAB1, NDUFA1, NDUFB2, NDUFS7, NDUFS5, NDUFS4, NDUFV2	1774	42	13528	3.81285	0.000232676	6.28925e-06	0.00010775
GOTERM_BP_FAT	GO:0055114~oxidation reduction	132	5.68231	6.3038e-08	LDHB, OXA1L, LDHA, HMGCR, SNCA, PGD, NDUFAB1, COX5A, PDHB, FDFT1, GLDC, IDH3G, PLOD1, PLOD3, HADH, FTL, CYP1A1, DHRS7B, NNT, AKR1B10, ASPHD1, MDH2, MDH1, ME1, PAM, HSD17B10, CYP1B1, CYP51A1, SDHAF2, FTH1, NMRAL1, COX6B1, IDH2, SCD, TXNDC12, LEPRE1, NXN, NDUFV2, ALDH2, HEPH, CYB5R3, TM7SF2, ACOX2, PXDN, UQCRC1, KCNAB1, CYC1, PRDX4, PRDX3, UQCRFS1, UQCRQ, PRDX1, SC4MOL, NDUFS7, MSRA, NDUFS5, TP53I3…	1774	639	13528	1.57526	0.000253066	6.66044e-06	0.000117194
GOTERM_BP_FAT	GO:0016044~membrane organization	88	3.7882	9.25842e-08	COPA, CLTA, OXA1L, SEC31A, PDLIM7, AP2S1, ATP5B, SNCA, WASF2, BNIP3, CNO, COPB2, DAB2, APP, AP1S2, GBF1, PACSIN2, APOE, COPB1, NECAP2, PUM1, CAP1, SEC24C, SEC24D, CLINT1, FTL, GHR, DHCR24, AP3B1, SH3GL3, HSP90AA1, STX3, MFGE8, COLEC12, PI4KB, CDK5, TIMM8B, NPC1, GAPVD1, LRP10, VAMP8, IGF2R, VAMP7, TXNDC5, ARCN1, USO1, TOMM22, VAMP3, COPG, CLN8, COPE, CAV1, SAMM50, GULP1, SNX17, COPZ1, SNX2, ABCA1…	1774	381	13528	1.76132	0.000371657	9.53138e-06	0.000172123
GOTERM_BP_FAT	GO:0015980~energy derivation by oxidation of organic compounds	44	1.8941	9.48872e-08	NDUFB3, OXA1L, NDUFB5, NDUFB6, UQCRC1, NDUFB7, NDUFB8, NDUFB9, SNCA, NDUFAB1, SDHAF2, PDHB, NDUFB2, NDUFS7, NDUFS5, NDUFS4, IDH3G, IDH2, NDUFA4, NDUFA2, NDUFA3, NDUFB10, NDUFA8, ACO1, NDUFA9, SUCLG1, NDUFA7, NDUFC2, GYG1, CPS1, NDUFA1, SDHA, SDHB, PPP1CA, NNT, GBE1, UQCRH, PYGL, GSK3B, SDHD, NDUFV2, MDH2, MDH1, PYGB	1774	144	13528	2.33008	0.0003809	9.52426e-06	0.000176404
GOTERM_BP_FAT	GO:0015986~ATP synthesis coupled proton transport	20	0.860956	1.30943e-07	ATP5E, ATP6V0E1, ATP5B, ATP5F1, ATP5G1, ATP6V1D, ATP6V0B, MON2, ATP6V1F, ATP6V0C, ATP6V1A, ATP5EP2, ATP6V1E1, ATP5C1, ATP5L, ATP5O, ATP5A1, ATP5I, ATP6V0D1, ATP5H, ATP5J	1774	40	13528	3.81285	0.000525597	1.28227e-05	0.000243435
GOTERM_BP_FAT	GO:0015985~energy coupled proton transport, down electrochemical gradient	20	0.860956	1.30943e-07	ATP5E, ATP6V0E1, ATP5B, ATP5F1, ATP5G1, ATP6V1D, ATP6V0B, MON2, ATP6V1F, ATP6V0C, ATP6V1A, ATP5EP2, ATP6V1E1, ATP5C1, ATP5L, ATP5O, ATP5A1, ATP5I, ATP6V0D1, ATP5H, ATP5J	1774	40	13528	3.81285	0.000525597	1.28227e-05	0.000243435
GOTERM_BP_FAT	GO:0006396~RNA processing	115	4.9505	1.92791e-07	RALY, CHERP, RNMT, RPL14, LSM7, SYNCRIP, SNRPD2, INTS1, INTS3, SETX, NONO, IMP3, APP, SFRS4, INTS5, DDX23, INTS4, WDR77, RPL11, LSM3, LSM1, IMP4, RBMS1, SNRPA1, RPL35A, EMG1, SF3B14, EFTUD2, PTBP1, SFRS2, RBPMS, RPS19, AQR, RPS16, RPS17, RPS14, RPS15, SNRPC, SNRPG, HSD17B10, ELAC2, STRAP, FARS2, PABPC4, SNRPB2, LIN28B, RRAGC, HNRNPL, MOV10, CDC40, RPL5, PABPC1, RPL10A, DDX41, ARL6IP4, RPS24, DHX8…	1774	547	13528	1.60321	0.000773757	1.84298e-05	0.000358417
GOTERM_BP_FAT	GO:0051247~positive regulation of protein metabolic process	62	2.66896	2.64994e-07	AURKAIP1, WFS1, GJA1, TTK, EIF5A, CDC16, EDNRA, APOE, WIBG, PSMD1, PSMD2, PSMD6, FAM129A, RPS27A, SAMD4A, CUL1, GHR, PRKCA, LYN, NRD1, RPS4X, UBE2C, UBE2N, PSMA1, PSMA6, PIAS4, CCND2, PSMA5, PSME2, PSMA4, PSMA3, CD81, TRIM32, UBC, UBB, UBA52, ATG10, CAV1, ANAPC10, ANAPC11, STUB1, PSMB5, PSMB4, PSMB7, PSMB6, PSMB1, PSMB3, RB1CC1, PSMB2, BMP4, NDFIP2, CDC26, HDAC2, PSMD12, PSMC4, PSMC3, PSMC2, PSMD…	1774	243	13528	1.94565	0.00106339	2.47428e-05	0.000492648
GOTERM_BP_FAT	GO:0065003~macromolecular complex assembly	133	5.72536	3.86341e-07	HIST2H2AA4, OXA1L, XPO6, TUBB2A, CAPZA2, TUBB2C, SNRPD2, MED24, SLC7A6, SLC7A7, DDX23, APOE, WDR77, H2AFZ, PDGFC, TUBG1, MYST3, CUTA, PCBD1, CRYAB, MED12, MGP, COLEC12, JUP, ADRM1, PTRF, VAMP8, RPS14, RPS15, VAMP3, ATPIF1, SNRPC, AMFR, LAMC1, SNRPG, HSD17B10, EID2, CAV1, DIAPH1, DAG1, AHCTF1, ARPC4, ANLN, ABCA1, CALR, PXN, PTK2, EIF3A, TUBB, CSE1L, RAC1, HIST1H4C, AGRN, MAP2K1, CNKSR3, SMAD3, TSC…	1774	665	13528	1.52514	0.00154996	3.5253e-05	0.000718241
GOTERM_BP_FAT	GO:0000278~mitotic cell cycle	84	3.61601	4.09918e-07	LZTS2, TUBB2A, TTK, AURKA, CDC16, PTTG1, GTSE1, LATS2, CDCA8, APP, PSMD1, CDCA2, PSMD2, PSMD6, CUL1, RPS27A, CDCA3, KHDRBS1, ARHGEF2, RAN, POLE, SKP2, CDK6, DCTN3, UBE2C, NCAPD2, PSMA1, CHMP1A, PSMA6, CCND2, PSME2, PSMA5, PSMA4, PSMA3, UBC, CDK2AP1, MAPRE2, UBB, RUVBL1, KPNA2, GADD45A, NEK6, UBA52, MAP3K11, ACVR1, CCDC99, ANAPC13, CETN2, ANLN, ANAPC10, ANAPC11, CEP55, CCNG1, ITGB1, PSMB5, PSMB4, …	1774	370	13528	1.73124	0.00164447	3.65731e-05	0.000762074
GOTERM_BP_FAT	GO:0032270~positive regulation of cellular protein metabolic process	59	2.53982	6.98938e-07	AURKAIP1, TTK, EIF5A, CDC16, EDNRA, APOE, WIBG, PSMD1, PSMD2, FAM129A, PSMD6, RPS27A, SAMD4A, CUL1, GHR, PRKCA, LYN, NRD1, RPS4X, UBE2C, UBE2N, PSMA1, PSMA6, PIAS4, CCND2, PSMA5, PSME2, PSMA4, CD81, PSMA3, UBC, UBB, UBA52, ATG10, CAV1, ANAPC10, ANAPC11, STUB1, PSMB5, PSMB4, PSMB7, PSMB6, PSMB1, PSMB3, RB1CC1, PSMB2, BMP4, NDFIP2, CDC26, HDAC2, PSMD12, PSMC4, PSMC3, PSMD10, PSMC2, PSMC1, SH3D19, B…	1774	233	13528	1.93097	0.0028023	6.10033e-05	0.00129938
GOTERM_BP_FAT	GO:0031399~regulation of protein modification process	70	3.01334	7.84439e-07	EDN1, SNCA, TTK, CDC16, EDNRA, NDUFS4, PSMD1, PSMD2, PDGFC, PSMD6, FAM129A, RPS27A, CUL1, GHR, PRKCA, PPP2R1A, LYN, UBE2C, CDK5, UBE2N, PSMA1, PSMA6, PIAS4, CCND2, PSMA5, PSME2, RIPK1, PSMA4, PSMA3, CD81, UBC, PEBP1, PDGFRB, UBB, UBA52, MAP3K11, ATG10, CAV1, PTPLAD1, ANAPC10, ANAPC11, FEM1A, STUB1, PSMB5, PSMB4, PSMB7, SET, PSMB6, PSMB1, PSMB3, RB1CC1, PSMB2, TINF2, BMP4, SMAD6, NDFIP2, CDC26, YW…	1774	295	13528	1.80949	0.00314457	6.70089e-05	0.00145834
GOTERM_BP_FAT	GO:0031401~positive regulation of protein modification process	50	2.15239	1.02884e-06	TTK, CDC16, EDNRA, PSMD1, PSMD2, FAM129A, PSMD6, RPS27A, CUL1, GHR, PRKCA, LYN, UBE2C, UBE2N, PSMA1, PIAS4, PSMA6, CCND2, PSMA5, PSME2, PSMA4, CD81, PSMA3, UBC, UBB, UBA52, CAV1, ATG10, ANAPC10, ANAPC11, STUB1, PSMB5, PSMB4, PSMB7, PSMB6, PSMB1, RB1CC1, PSMB3, PSMB2, BMP4, NDFIP2, CDC26, PSMD12, PSMC4, PSMC3, PSMD10, PSMC2, PSMC1, BMP7, UBE2E1	1774	187	13528	2.03896	0.00412229	8.60548e-05	0.0019127
GOTERM_BP_FAT	GO:0006461~protein complex assembly	105	4.52002	1.20317e-06	OXA1L, XPO6, TUBB2A, CAPZA2, TUBB2C, MED24, SLC7A6, SLC7A7, PDGFC, TUBG1, CUTA, CRYAB, PCBD1, MED12, MGP, COLEC12, JUP, ADRM1, PTRF, VAMP8, VAMP3, ATPIF1, AMFR, LAMC1, HSD17B10, EID2, CAV1, DIAPH1, DAG1, AHCTF1, ANLN, ARPC4, CALR, PXN, PTK2, TUBB, CSE1L, RAC1, AGRN, MAP2K1, CNKSR3, SMAD3, VCP, TSC1, GTF2F1, QPRT, HSPD1, AP2S1, ATL3, GJA1, NDUFS7, TRIM5, LONP1, NDUFS5, NDUFS4, NOD1, GTF2A2, TUBB6,…	1774	505	13528	1.58554	0.0048191	9.85818e-05	0.00223679
GOTERM_BP_FAT	GO:0070271~protein complex biogenesis	105	4.52002	1.20317e-06	OXA1L, XPO6, TUBB2A, CAPZA2, TUBB2C, MED24, SLC7A6, SLC7A7, PDGFC, TUBG1, CUTA, CRYAB, PCBD1, MED12, MGP, COLEC12, JUP, ADRM1, PTRF, VAMP8, VAMP3, ATPIF1, AMFR, LAMC1, HSD17B10, EID2, CAV1, DIAPH1, DAG1, AHCTF1, ANLN, ARPC4, CALR, PXN, PTK2, TUBB, CSE1L, RAC1, AGRN, MAP2K1, CNKSR3, SMAD3, VCP, TSC1, GTF2F1, QPRT, HSPD1, AP2S1, ATL3, GJA1, NDUFS7, TRIM5, LONP1, NDUFS5, NDUFS4, NOD1, GTF2A2, TUBB6,…	1774	505	13528	1.58554	0.0048191	9.85818e-05	0.00223679
GOTERM_BP_FAT	GO:0043933~macromolecular complex subunit organization	138	5.94059	1.20994e-06	HIST2H2AA4, OXA1L, XPO6, TUBB2A, CAPZA2, TUBB2C, SNRPD2, MED24, SLC7A6, SLC7A7, DDX23, APOE, WDR77, H2AFZ, PDGFC, TUBG1, MYST3, CUTA, PCBD1, CRYAB, MED12, MGP, COLEC12, JUP, ADRM1, PTRF, VAMP8, RPS14, RPS15, VAMP3, ATPIF1, SNRPC, AMFR, LAMC1, SNRPG, HSD17B10, EID2, CAV1, DIAPH1, DAG1, AHCTF1, ARPC4, ANLN, ABCA1, CALR, PXN, PTK2, EIF3A, TUBB, CSE1L, RAC1, HIST1H4C, AGRN, MAP2K1, CNKSR3, SMAD3, MTR…	1774	710	13528	1.48218	0.00484611	9.71531e-05	0.00224936
GOTERM_BP_FAT	GO:0034220~ion transmembrane transport	21	0.904003	1.27629e-06	ATP5E, ATP6V0E1, ATP5B, ATP5F1, ATP5G1, ATP6V1D, ATP6V0B, MON2, ATP6V1F, ATP6V0C, ATP6V1A, ATP5EP2, ATP6V1E1, ATP5C1, ATP5L, ATP5O, ATP5A1, ATP5I, ATP6V0D1, ATP5H, ATP7B, ATP5J	1774	49	13528	3.26816	0.00511121	0.000100472	0.00237272
GOTERM_BP_FAT	GO:0007517~muscle organ development	54	2.32458	1.55413e-06	ALS2, AEBP1, TNNC1, EID2B, TGFB2, APP, RHOA, NR2F2, COL11A1, JPH1, PITX1, ACTA1, CRYAB, ARID5B, NRD1, SIX4, MYH6, CDK5, FLNB, TNNT2, TAGLN, FOXC2, PDGFRB, SGCE, MYL6, CAV1, EID2, MYL4, FHL1, TNC, TIPARP, TAGLN2, ITGB1, TPM1, HAND1, MYL6B, TEAD4, PPP3CB, AGRN, UNC45A, ACTC1, LMNA, RCAN1, AFG3L2, CSRP2, MEF2D, TSC1, LAMA5, SVIL, NDUFV2, TGFBR3, HBEGF, MYH10, IGFBP5	1774	211	13528	1.9516	0.00622043	0.00011999	0.00288925
GOTERM_BP_FAT	GO:0032535~regulation of cellular component size	64	2.75506	2.91072e-06	ALS2, RTN4, ATP6V0E1, NRP1, CAPZA2, EDN1, TGFB2, DSTN, APP, DAB2, NUBP1, SEMA3A, GNG4, SERTAD1, SERTAD2, PPP2R1A, ACTA1, CRYAB, NDUFA13, ADIPOR1, TMSB10, VAT1, ARPC1A, ARPC1B, SEMA4F, CFL1, NPPB, TMSB4X, EMP3, CLN8, NGF, ADD1, DCBLD2, TRIOBP, EXTL3, DERL2, NDN, TNFRSF12A, FHL1, ARPC5, GREM1, CCNG1, CAPZB, RRAGC, LAMB2, ARPC3, ARPC2, TRO, MTPN, RB1CC1, RAC1, TMSL3, ENO1, CREB1, SMAD3, CSRP2, DDX5,…	1774	271	13528	1.8009	0.0116185	0.000220477	0.00541117
GOTERM_BP_FAT	GO:0048205~COPI coating of Golgi vesicle	9	0.38743	3.01993e-06	COPB2, COPA, ARF1, GBF1, COPB1, ARCN1, COPZ1, COPG, COPE	1774	10	13528	6.86313	0.0120518	0.000224513	0.0056142
GOTERM_BP_FAT	GO:0048200~Golgi transport vesicle coating	9	0.38743	3.01993e-06	COPB2, COPA, ARF1, GBF1, COPB1, ARCN1, COPZ1, COPG, COPE	1774	10	13528	6.86313	0.0120518	0.000224513	0.0056142
GOTERM_BP_FAT	GO:0048194~Golgi vesicle budding	9	0.38743	3.01993e-06	COPB2, COPA, ARF1, GBF1, COPB1, ARCN1, COPZ1, COPG, COPE	1774	10	13528	6.86313	0.0120518	0.000224513	0.0056142
GOTERM_BP_FAT	GO:0043623~cellular protein complex assembly	44	1.8941	3.22435e-06	OXA1L, EID2, CAV1, XPO6, SAMM50, TUBB2A, DIAPH1, AP2S1, TUBB2C, AHCTF1, ANLN, ARPC4, CALR, PXN, NDUFS7, TFAM, NDUFS5, PTK2, TUBB, NDUFS4, CSE1L, RAC1, TUBB6, HSPA4, PDGFC, AGRN, TUBG1, TUBA1A, TUBA1B, KPNB1, SCO2, TUBA1C, HSP90AA1, IPO11, SMAD3, CDK5, FLNA, CYBA, ADRM1, TBCA, NUP205, IPO4, TOMM22, HSPD1	1774	162	13528	2.07118	0.0128623	0.00023535	0.0059942
GOTERM_BP_FAT	GO:0015992~proton transport	23	0.990099	4.45271e-06	ATP5E, ATP5J2, ATP6V0E1, ATP5B, ATP5F1, ATP6V1G1, ATP5G1, ATP6V1D, ATP6V0B, MON2, ATP6V1F, ATP6V0C, ATP6V1A, NNT, ATP5EP2, ATP6V1E1, ATP5C1, ATP5L, ATP5O, ATP5A1, ATP5I, ATP6V0D1, ATP5H, ATP5J	1774	61	13528	2.87527	0.0177188	0.000319193	0.00827769
GOTERM_BP_FAT	GO:0034621~cellular macromolecular complex subunit organization	78	3.35773	5.15075e-06	OXA1L, HIST2H2AA4, XPO6, TUBB2A, AP2S1, TUBB2C, SNRPD2, NAP1L3, CTCF, EIF2A, NAP1L5, DSTN, NDUFS7, NDUFS5, NDUFS4, DDX23, HIST2H2AC, WDR77, GTF2A2, H2AFZ, TUBB6, PDGFC, TUBG1, TUBA1A, TUBA1B, KPNB1, TUBA1C, MYST3, PRPF31, HSP90AA1, HIST1H1C, CDK5, FLNA, TTF2, ADRM1, PTRF, TBCA, IPO4, NUP205, RPS14, RPS15, TOMM22, SNRPC, WASL, SNRPG, CAV1, EID2, SAMM50, DIAPH1, AHCTF1, ANLN, ARPC4, CALR, BMS1, PXN…	1774	357	13528	1.66612	0.020468	0.000362747	0.00957531
GOTERM_BP_FAT	GO:0010941~regulation of cell death	151	6.50022	6.33464e-06	CADM1, WFS1, ARNT2, SNCA, TUBB2C, EIF5A, INTS1, CTNNBL1, CITED2, TGFB2, MAGED1, APP, PTGIS, APOE, TPT1, NGFRAP1, PSENEN, RPL11, DAP, CUL1, RPS27A, PTPRF, ACTN4, CRYAB, SKP2, ACTN1, CSDA, KRT18, TXNDC5, CSTB, HSPB1, RIPK2, TNFAIP3, UBA52, NGF, FGD1, CCL2, RRAGA, CALR, MST4, TIMP3, PEA15, TUBB, MTCH1, RAC1, GLO1, ARHGDIA, B4GALT1, BMP4, TP53BP2, SMAD6, PHB, SMAD3, RPS6, C14ORF153, TAX1BP1, TXNDC12,…	1774	815	13528	1.41286	0.0251129	0.000438415	0.011776
GOTERM_BP_FAT	GO:0006605~protein targeting	53	2.28153	6.36828e-06	GNPTG, SRP14, XPO6, EIF5A, SRP19, GLI3, TGFB2, SSR1, LONP2, TRAK2, SRPR, RPL11, TPR, KPNB1, TOMM34, AP3B1, RAN, NDUFA13, TIMM23, TIMM8B, SEC61B, NUP205, IPO4, KPNA6, TOMM22, KPNA3, KPNA2, SRP9, KPNA1, SEC61G, ARL6IP1, YWHAZ, MTX1, GIPC1, CALR, CDC37, NAGPA, TOMM7, CSE1L, PPP3CB, TRAM1, SEC61A1, SRP14P1, IPO11, NLGN1, ICMT, STRADB, YWHAE, RPL23, GSK3B, YWHAQ, NUTF2, SSR2, TOB1	1774	215	13528	1.87982	0.0252446	0.000433274	0.0118386
GOTERM_BP_FAT	GO:0034622~cellular macromolecular complex assembly	71	3.05639	6.52909e-06	OXA1L, HIST2H2AA4, XPO6, TUBB2A, AP2S1, TUBB2C, SNRPD2, NAP1L3, EIF2A, NAP1L5, NDUFS7, NDUFS5, NDUFS4, DDX23, HIST2H2AC, WDR77, GTF2A2, H2AFZ, TUBB6, PDGFC, TUBG1, TUBA1A, TUBA1B, KPNB1, TUBA1C, MYST3, PRPF31, HSP90AA1, HIST1H1C, CDK5, FLNA, ADRM1, TBCA, IPO4, RPS14, NUP205, RPS15, TOMM22, SNRPC, SNRPG, CAV1, EID2, SAMM50, DIAPH1, AHCTF1, ANLN, ARPC4, CALR, BMS1, PXN, TSPYL1, TFAM, TUBB, EIF3A, P…	1774	318	13528	1.70259	0.0258738	0.000436811	0.0121375
GOTERM_BP_FAT	GO:0006818~hydrogen transport	23	0.990099	8.16228e-06	ATP5E, ATP5J2, ATP6V0E1, ATP5B, ATP5F1, ATP6V1G1, ATP5G1, ATP6V1D, ATP6V0B, MON2, ATP6V1F, ATP6V0C, ATP6V1A, NNT, ATP5EP2, ATP6V1E1, ATP5C1, ATP5L, ATP5O, ATP5A1, ATP5I, ATP6V0D1, ATP5H, ATP5J	1774	63	13528	2.78399	0.0322405	0.000537096	0.0151734
GOTERM_BP_FAT	GO:0006397~mRNA processing	71	3.05639	9.16319e-06	RALY, RNMT, LSM7, CWC15, SYNCRIP, SNRPD2, YBX1, NONO, SFRS4, APP, DDX23, PCBP1, WDR77, PCBP2, LSM3, LSM1, TFIP11, KHDRBS1, PRPF31, SNRPA1, SF3B14, EFTUD2, PTBP1, TTF2, SFRS2, AQR, ROD1, KHSRP, SNRNP40, SNRPC, THOC3, SSU72, SNRPG, POLR2F, POLR2L, STRAP, POLR2I, SNRPB2, WBP11, SF3B5, SF3B3, POLR2A, SF3B2, HNRNPL, MOV10, CD2BP2, PRPF8, CDC40, DHX15, DHX16, SCNM1, PABPC1, SNRNP70, GEMIN6, DDX41, RBM2…	1774	321	13528	1.68668	0.0361219	0.000593217	0.0170339
GOTERM_BP_FAT	GO:0016071~mRNA metabolic process	79	3.40077	1.08004e-05	RALY, RNMT, LSM7, CWC15, SYNCRIP, SNRPD2, YBX1, NONO, APP, SFRS4, DNAJB11, DDX23, WIBG, PCBP1, WDR77, PCBP2, LSM3, LSM1, TFIP11, KHDRBS1, PRPF31, SNRPA1, SF3B14, EFTUD2, PTBP1, TTF2, SFRS2, AQR, ROD1, KHSRP, SNRNP40, SNRPC, THOC3, SSU72, SNRPG, POLR2F, POLR2L, STRAP, POLR2I, SNRPB2, WBP11, SF3B5, SF3B3, POLR2A, SF3B2, HNRNPL, ZFP36L2, MOV10, CD2BP2, EIF3E, PRPF8, CDC40, DHX15, DHX16, SCNM1, PABPC…	1774	370	13528	1.62819	0.0424372	0.00068808	0.0200771
GOTERM_BP_FAT	GO:0042981~regulation of apoptosis	148	6.37107	1.10426e-05	CADM1, WFS1, ARNT2, SNCA, TUBB2C, EIF5A, INTS1, CTNNBL1, CITED2, TGFB2, MAGED1, APP, PTGIS, APOE, TPT1, NGFRAP1, PSENEN, RPL11, DAP, CUL1, RPS27A, PTPRF, ACTN4, CRYAB, SKP2, ACTN1, CSDA, KRT18, TXNDC5, CSTB, RIPK2, HSPB1, TNFAIP3, UBA52, NGF, FGD1, CCL2, CALR, MST4, TIMP3, PEA15, TUBB, MTCH1, RAC1, GLO1, ARHGDIA, B4GALT1, TP53BP2, SMAD6, PHB, SMAD3, RPS6, C14ORF153, TAX1BP1, TXNDC12, VCP, SFRP1, …	1774	804	13528	1.40374	0.0433678	0.000692515	0.0205273
GOTERM_BP_FAT	GO:0043086~negative regulation of catalytic activity	63	2.71201	1.25637e-05	OXA1L, HMGCR, SNCA, ADCY6, INTS1, PRDX3, CDC16, LATS2, TGFB2, S1PR3, CASP3, APOE, PSMD1, PSMD2, PSMD6, RPS27A, DHCR24, PRKCA, PPP2R1A, CST3, UBE2C, FLNA, TNNT2, PSMA1, PSMA6, PSMA5, PSME2, PSMA4, PSMA3, UBC, CSTB, CAND1, ATPIF1, UBB, GADD45B, CLN8, GADD45A, UBA52, CAV1, ANAPC10, ANAPC11, TRIB1, PSMB5, PSMB4, PSMB7, DUSP19, PSMB6, PSMB1, PSMB3, PSMB2, GCHFR, SMAD6, CDC26, CDKN1C, PSMD12, PSMC4, PS…	1774	277	13528	1.73437	0.0491924	0.000775754	0.0233545
GOTERM_BP_FAT	GO:0008380~RNA splicing	64	2.75506	1.44514e-05	RALY, CWC15, LSM7, SYNCRIP, SNRPD2, YBX1, NONO, SFRS4, DDX23, PCBP1, WDR77, PCBP2, LSM3, LSM1, TFIP11, PRPF31, SNRPA1, PPP2R1A, SF3B14, EFTUD2, PTBP1, TTF2, SFRS2, AQR, KHSRP, SNRNP40, SNRPC, THOC3, SNRPG, POLR2F, POLR2L, STRAP, POLR2I, SNRPB2, WBP11, SF3B5, SF3B3, POLR2A, RRAGC, SF3B2, HNRNPL, CD2BP2, PRPF8, CDC40, DHX15, DHX16, SCNM1, SNRNP70, PABPC1, ARL6IP4, GEMIN6, DDX41, RBM28, GEMIN4, DHX8…	1774	284	13528	1.71847	0.0563715	0.000878745	0.0268631
GOTERM_BP_FAT	GO:0043067~regulation of programmed cell death	148	6.37107	1.89693e-05	CADM1, WFS1, ARNT2, SNCA, TUBB2C, EIF5A, INTS1, CTNNBL1, CITED2, TGFB2, MAGED1, APP, PTGIS, APOE, TPT1, NGFRAP1, PSENEN, RPL11, DAP, CUL1, RPS27A, PTPRF, ACTN4, CRYAB, SKP2, ACTN1, CSDA, KRT18, TXNDC5, CSTB, RIPK2, HSPB1, TNFAIP3, UBA52, NGF, FGD1, CCL2, CALR, MST4, TIMP3, PEA15, TUBB, MTCH1, RAC1, GLO1, ARHGDIA, B4GALT1, TP53BP2, SMAD6, PHB, SMAD3, RPS6, C14ORF153, TAX1BP1, TXNDC12, VCP, SFRP1, …	1774	812	13528	1.38991	0.0733343	0.00113611	0.0352598
GOTERM_BP_FAT	GO:0060537~muscle tissue development	35	1.50667	1.91531e-05	MYL6, ALS2, CAV1, TNNC1, TNC, TIPARP, ITGB1, TPM1, TGFB2, APP, HAND1, MYL6B, PPP3CB, RHOA, AGRN, NR2F2, COL11A1, PITX1, ACTC1, ACTA1, NRD1, RCAN1, MYH6, SIX4, AFG3L2, CDK5, TNNT2, TSC1, SVIL, NDUFV2, FOXC2, PDGFRB, TGFBR3, MYH10, IGFBP5	1774	125	13528	2.1352	0.074018	0.00113025	0.0356015
GOTERM_BP_FAT	GO:0044092~negative regulation of molecular function	72	3.09944	1.96919e-05	OXA1L, HMGCR, SNCA, ADCY6, INTS1, CDC16, PRDX3, LATS2, RPS3, TGFB2, S1PR3, CASP3, APOE, PSMD1, PSMD2, PSMD6, RPS27A, DHCR24, PRKCA, PPP2R1A, CST3, UBE2C, FLNA, LRPAP1, TNNT2, SMO, PSMA1, PSMA6, PSMA5, PSME2, PSMA4, PSMA3, UBC, CSTB, CAND1, ATPIF1, UBB, GADD45B, CLN8, GADD45A, UBA52, CAV1, ANAPC10, ANAPC11, TRIB1, PSMB5, PSMB4, PSMB7, DUSP19, PSMB6, PSMB1, PSMB3, PSMB2, PKD2, GCHFR, SMAD6, NDFIP2,…	1774	334	13528	1.64386	0.0760189	0.00114519	0.0366027
GOTERM_BP_FAT	GO:0048199~vesicle targeting, to, from or within Golgi	9	0.38743	2.59842e-05	COPB2, COPA, ARF1, GBF1, COPB1, ARCN1, COPZ1, COPG, COPE	1774	12	13528	5.71928	0.0990704	0.00148929	0.0482962
GOTERM_BP_FAT	GO:0006901~vesicle coating	10	0.430478	2.65842e-05	COPB2, COPA, ARF1, GBF1, COPB1, AP2S1, ARCN1, COPZ1, COPG, COPE	1774	15	13528	5.0838	0.101238	0.00150221	0.049411
GOTERM_BP_FAT	GO:0009144~purine nucleoside triphosphate metabolic process	34	1.46362	2.85699e-05	ALDOA, ATP5E, ATP6V0E1, ATP5B, RHOQ, MYO9B, ATP5G1, ATP6V0B, ATP6V0C, LONP1, ATP5EP2, ATP5L, ATP5O, ATP6V0D1, ATP5I, ATP5H, ATP5J, ATP5J2, NUDT1, ATP5F1, ACLY, ATP1A1, MYH6, DGUOK, ATP6V1D, MON2, ATP6V1F, NME4, ATP6V1A, ATP13A1, ATP2A2, ATP6V1E1, ATP5C1, ATP5A1, ATP7B	1774	122	13528	2.1252	0.108375	0.00159192	0.0531008
GOTERM_BP_FAT	GO:0006928~cell motion	94	4.04649	3.61681e-05	TLN1, NRP1, HMGCR, BCAR1, ATP5B, CAPZA2, TUBB2C, WASF2, TGFB2, DSTN, ACTG1, SBDS, APP, CTGF, SPINT2, PAK4, SEMA3A, MSN, CAP1, NR2F2, TOP2B, RPS27A, PRKCA, PTPRK, PTPRM, PLXNB1, ARID5B, NRD1, SIX4, MYH9, CDK5, SLIT2, SLIT3, SMO, TNS3, ARPC1B, CCR6, HIF1A, SEMA4F, TXN, CFL1, UBC, PDGFRB, HSPB1, RELN, AMFR, UBB, LAMC1, WASL, UBA52, ACVR1, CCL2, NDN, ENPP2, TNFRSF12A, CALD1, VIM, HSPBL2, SPOCK1, GIPC…	1774	475	13528	1.50909	0.135166	0.0019873	0.0672186
GOTERM_BP_FAT	GO:0006695~cholesterol biosynthetic process	13	0.559621	4.03406e-05	TM7SF2, CYB5R3, EBP, MVD, CYP51A1, HMGCR, HMGCS1, CFTR, LSS, FDFT1, DHCR7, DHCR24, NSDHL	1774	26	13528	3.81285	0.149534	0.0021864	0.0749704
GOTERM_BP_FAT	GO:0006888~ER to Golgi vesicle-mediated transport	17	0.731812	4.08029e-05	SEC31A, NRBP1, LMAN2L, ATL3, TRAPPC2L, PREB, VCP, VAMP7, TRAPPC4, SEC22B, SEC13, SEC24C, TRAPPC2P1, TRAPPC1, SAR1A, SEC24D, TRAPPC3	1774	42	13528	3.08659	0.151111	0.00218198	0.0758293
GOTERM_BP_FAT	GO:0014706~striated muscle tissue development	33	1.42058	4.257e-05	MYL6, ALS2, CAV1, TNNC1, TNC, ITGB1, TPM1, TGFB2, APP, HAND1, MYL6B, PPP3CB, RHOA, AGRN, NR2F2, COL11A1, PITX1, ACTC1, ACTA1, NRD1, RCAN1, MYH6, SIX4, AFG3L2, CDK5, TNNT2, TSC1, SVIL, NDUFV2, TGFBR3, FOXC2, MYH10, IGFBP5	1774	119	13528	2.11469	0.157113	0.00224645	0.0791122
GOTERM_BP_FAT	GO:0010033~response to organic substance	132	5.68231	4.62144e-05	ADCY6, SNCA, ARNT2, AURKA, AQP1, B2M, TGFB2, GOT2, EIF4EBP2, APOE, CREB3L2, GNG4, SUPT5H, GNG5, BSG, CYP1A1, CRYAB, MGP, MFGE8, COLEC12, PTPRN, KRT19, HSPB7, RIPK2, HSPB1, AMFR, COL1A1, EIF2AK2, EIF2AK4, NGF, ME1, DERL2, CAV1, CYP1B1, CCL2, DERL1, HMGCS1, NEDD8, SERPINH1, TIMP3, LIN28B, BMP4, MAP2K1, SMAD3, CPS1, PTPN11, HDAC2, TSC1, VCP, PRKAR1A, FABP3, ALDH2, TGFBR3, DNAJB1, PTPN1, HSPD1, BMP7,…	1774	721	13528	1.39611	0.169357	0.00240691	0.0858821
GOTERM_BP_FAT	GO:0030198~extracellular matrix organization	30	1.29143	4.66523e-05	LUM, COL3A1, POSTN, VTN, COL2A1, DCN, SERPINH1, APLP2, TGFB2, APP, PTK2, CRISPLD2, POMT1, COL6A2, COL11A1, COL8A2, CYR61, B4GALT1, COL4A2, CST3, OLFML2A, ANXA2P1, COL5A2, COL5A1, ANXA2, ANXA2P2, FBLN5, COL1A2, FOXC2, COL1A1, LAMC1	1774	104	13528	2.19972	0.170816	0.00239857	0.0866955
GOTERM_BP_FAT	GO:0006511~ubiquitin-dependent protein catabolic process	55	2.36763	4.87394e-05	TSG101, UCHL1, BAP1, CDC16, PSMD1, PSMD2, PSMD6, RPS27A, CUL1, SKP2, UBE2C, PSMA1, SEC61B, PSMA6, PSMA5, PSME2, PSMA4, TRIM32, PSMA3, UBC, UCHL5, UCHL3, UBB, AMFR, UBA52, USP7, DERL2, DERL1, USP5, NEDD8, ANAPC10, ANAPC11, STUB1, PSMB5, PSMB4, PSMB7, PSMB6, PSMB1, SQSTM1, PSMB3, PSMB2, USP38, NPLOC4, CDC26, HSP90B1, PSMD12, PSMC4, VCP, PSMC3, PSMD10, PSMC2, PSMC1, TCEB1, RNF40, UBE2E1	1774	242	13528	1.73311	0.177736	0.00247407	0.0905724
GOTERM_BP_FAT	GO:0006900~membrane budding	10	0.430478	5.36857e-05	COPB2, COPA, ARF1, GBF1, COPB1, AP2S1, ARCN1, COPZ1, COPG, COPE	1774	16	13528	4.76607	0.193905	0.0026908	0.0997598
GOTERM_BP_FAT	GO:0016265~death	132	5.68231	5.57377e-05	ALS2, MICA, MRPL41, CADM1, SETX, TGFB2, CTNNBL1, MAGED1, CLPTM1L, APP, NGFRAP1, PSENEN, DAP, CUL1, RPS27A, CIB1, KILLIN, BCL2L12, PNPLA6, KRT18, RIPK2, HSPB1, TNFAIP3, EIF2AK2, UBA52, NEK6, NGF, FGD1, TMEM85, LITAF, TNFRSF12A, RRAGA, PTRH2, GREM1, MST4, RRAGC, PEA15, FIS1, PEG10, CSE1L, MTCH1, RAC1, DDX41, TP53BP2, SMAD3, AFG3L2, TAX1BP1, VDAC1, TXNDC12, VCP, UBA1, CSRNP2, CYFIP2, SPTBN2, HSPD1, …	1774	724	13528	1.39032	0.20052	0.00275907	0.103571
GOTERM_BP_FAT	GO:0046034~ATP metabolic process	30	1.29143	5.65016e-05	ALDOA, ATP5E, ATP6V0E1, ATP5B, MYO9B, ATP5G1, ATP6V0B, ATP6V0C, LONP1, ATP5EP2, ATP5L, ATP5O, ATP5I, ATP6V0D1, ATP5H, ATP5J, ATP5J2, ATP5F1, ACLY, ATP1A1, MYH6, ATP6V1D, MON2, ATP6V1F, ATP6V1A, ATP13A1, ATP2A2, ATP6V1E1, ATP5C1, ATP5A1, ATP7B	1774	105	13528	2.17877	0.202968	0.00276277	0.10499
GOTERM_BP_FAT	GO:0016050~vesicle organization	19	0.817908	6.1082e-05	ALS2, COPA, CAV1, RAB8A, AP2S1, SILV, COPZ1, ABCA1, CNO, COPB2, ARF1, GBF1, VAMP7, COPB1, ARCN1, BLOC1S1, USO1, COPG, COPE	1774	52	13528	2.78632	0.217493	0.00295048	0.113496
GOTERM_BP_FAT	GO:0008219~cell death	131	5.63926	6.18652e-05	ALS2, MICA, MRPL41, CADM1, SETX, TGFB2, CTNNBL1, MAGED1, CLPTM1L, APP, NGFRAP1, PSENEN, DAP, CUL1, RPS27A, CIB1, KILLIN, BCL2L12, PNPLA6, KRT18, RIPK2, HSPB1, TNFAIP3, EIF2AK2, UBA52, NEK6, NGF, FGD1, TMEM85, LITAF, TNFRSF12A, RRAGA, PTRH2, GREM1, MST4, RRAGC, PEA15, FIS1, PEG10, CSE1L, MTCH1, RAC1, DDX41, TP53BP2, SMAD3, TAX1BP1, VDAC1, TXNDC12, VCP, UBA1, CSRNP2, CYFIP2, SPTBN2, HSPD1, PDCD5, I…	1774	719	13528	1.38938	0.219949	0.00295273	0.114951
GOTERM_BP_FAT	GO:0016126~sterol biosynthetic process	15	0.645717	6.56438e-05	TM7SF2, CYB5R3, EBP, MVD, HMGCR, CYP51A1, HMGCS1, LSS, CFTR, SC4MOL, FDFT1, DHCR7, SC5DL, DHCR24, NSDHL	1774	35	13528	3.26816	0.231695	0.003096	0.121968
GOTERM_BP_FAT	GO:0022402~cell cycle process	107	4.60611	6.66363e-05	TUBB2A, TTK, AURKA, RBM7, CDC16, PTTG1, TGFB2, CDCA8, APP, RSPH1, CDCA2, TUBG1, RPS27A, CUL1, CDCA3, RAN, POLE, SKP2, DCTN3, MYH9, TACC3, NCAPD2, PSMA1, PSMA6, PSMA5, PSMA4, PSMA3, UBA52, NEK6, CCDC99, ANAPC13, ANLN, ANAPC10, ANAPC11, CCNG1, CALR, SESN1, ITGB1, SESN3, PSMB5, PSMB4, PSMB7, TUBB, PSMB6, PSMB1, PSMB3, PSMB2, SSSCA1, MAP2K1, WDR6, SMAD3, TPD52L1, CDC26, CDKN1C, PSMC4, PSMC3, POLD1, P…	1774	565	13528	1.44416	0.234751	0.00310625	0.123811
GOTERM_BP_FAT	GO:0009205~purine ribonucleoside triphosphate metabolic process	32	1.37753	7.55465e-05	ALDOA, ATP5E, ATP6V0E1, ATP5B, RHOQ, MYO9B, ATP5G1, ATP6V0B, ATP6V0C, LONP1, ATP5EP2, ATP5L, ATP5O, ATP6V0D1, ATP5I, ATP5H, ATP5J, ATP5J2, ATP5F1, ACLY, ATP1A1, MYH6, ATP6V1D, MON2, ATP6V1F, NME4, ATP6V1A, ATP13A1, ATP2A2, ATP6V1E1, ATP5C1, ATP5A1, ATP7B	1774	117	13528	2.08566	0.261645	0.00348049	0.140355
GOTERM_BP_FAT	GO:0007015~actin filament organization	23	0.990099	8.55865e-05	ALDOA, ARHGEF2, ACTC1, SHROOM4, ACTN4, ACTA1, DIAPH1, BCAR1, CALD1, FSCN1, PDLIM3, ACTN1, ARPC4, FLNA, DSTN, EZR, CFL1, RAC1, RHOA, WASL, DBN1, PLS3, ADD1	1774	72	13528	2.43599	0.290819	0.00389744	0.158994
GOTERM_BP_FAT	GO:0009199~ribonucleoside triphosphate metabolic process	32	1.37753	8.98098e-05	ALDOA, ATP5E, ATP6V0E1, ATP5B, RHOQ, MYO9B, ATP5G1, ATP6V0B, ATP6V0C, LONP1, ATP5EP2, ATP5L, ATP5O, ATP6V0D1, ATP5I, ATP5H, ATP5J, ATP5J2, ATP5F1, ACLY, ATP1A1, MYH6, ATP6V1D, MON2, ATP6V1F, NME4, ATP6V1A, ATP13A1, ATP2A2, ATP6V1E1, ATP5C1, ATP5A1, ATP7B	1774	118	13528	2.06799	0.302744	0.00404351	0.166833
GOTERM_BP_FAT	GO:0012501~programmed cell death	113	4.8644	0.000111144	MRPL41, CADM1, CTNNBL1, MAGED1, CLPTM1L, APP, PSENEN, NGFRAP1, DAP, RPS27A, CUL1, CIB1, KILLIN, BCL2L12, KRT18, RIPK2, TNFAIP3, EIF2AK2, UBA52, NEK6, NGF, FGD1, TMEM85, LITAF, TNFRSF12A, RRAGA, PTRH2, GREM1, MST4, RRAGC, PEA15, FIS1, PEG10, CSE1L, MTCH1, RAC1, DDX41, TP53BP2, SMAD3, TAX1BP1, VDAC1, TXNDC12, VCP, CSRNP2, CYFIP2, HSPD1, PDCD5, IFI6, RTN4, IER3, ZMAT3, BNIP3, GJA1, RPS3, CASP3, NOD1…	1774	611	13528	1.41032	0.359987	0.00494625	0.206425
GOTERM_BP_FAT	GO:0006979~response to oxidative stress	40	1.72191	0.000129172	ALS2, PXDN, ATOX1, SNCA, ROMO1, PDLIM1, PRDX3, TPM1, PRDX1, PXN, PSMB5, MSRA, LONP1, APOE, GPX4, TOR1A, GPX8, CYGB, DHCR24, PRKCA, PTPRK, NUDT1, MAP2K1, EPAS1, OLR1, STK25, CRYAB, SELK, OXSR1, SOD1, NDUFA12, PARK7, HIF1A, DUSP1, PRDX6, PEBP1, COL1A1, PRNP, CLN8, HDAC6	1774	164	13528	1.85993	0.404683	0.00568335	0.239871
GOTERM_BP_FAT	GO:0006890~retrograde vesicle-mediated transport, Golgi to ER	11	0.473526	0.000129802	COPB2, COPA, ARF1, SCYL1, GBF1, COG7, COPB1, ARCN1, COPZ1, COPG, COPE	1774	21	13528	3.99442	0.406186	0.00564909	0.241039
GOTERM_BP_FAT	GO:0009141~nucleoside triphosphate metabolic process	34	1.46362	0.000130716	ALDOA, ATP5E, ATP6V0E1, ATP5B, RHOQ, MYO9B, ATP5G1, ATP6V0B, ATP6V0C, LONP1, ATP5EP2, ATP5L, ATP5O, ATP6V0D1, ATP5I, ATP5H, ATP5J, ATP5J2, NUDT1, ATP5F1, ACLY, ATP1A1, MYH6, DGUOK, ATP6V1D, MON2, ATP6V1F, NME4, ATP6V1A, ATP13A1, ATP2A2, ATP6V1E1, ATP5C1, ATP5A1, ATP7B	1774	131	13528	1.97919	0.40836	0.00562774	0.242734
GOTERM_BP_FAT	GO:0006754~ATP biosynthetic process	26	1.11924	0.000133596	ALDOA, ATP5E, ATP6V0E1, ATP5B, ATP5G1, ATP6V0B, ATP6V0C, ATP5EP2, ATP5L, ATP5O, ATP5I, ATP6V0D1, ATP5H, ATP5J, ATP5J2, ATP5F1, ATP1A1, ATP6V1D, MON2, ATP6V1F, ATP6V1A, ATP13A1, ATP2A2, ATP6V1E1, ATP5C1, ATP5A1, ATP7B	1774	89	13528	2.22773	0.415165	0.0056904	0.248077
GOTERM_BP_FAT	GO:0042274~ribosomal small subunit biogenesis	8	0.344382	0.000133726	RPS19, RPS16, RPS17, RPS14, RPS15, RPS6, RPS7, RPS24	1774	11	13528	5.54597	0.41547	0.00563613	0.248318
GOTERM_BP_FAT	GO:0032989~cellular component morphogenesis	79	3.40077	0.000134357	ALS2, S100A4, NRP1, UCHL1, GJA1, PIP5K1C, C22ORF28, TGFB2, ACTG1, DAB2, APP, RHOA, SEMA3A, CAP1, TOP2B, RPS27A, PRKCA, ARHGEF2, PTPRM, ACTA1, SSBP1, CHST3, MYH6, MYH9, CDK5, SLIT2, SLIT3, TNNT2, SMO, SLC26A6, SLITRK4, KRT19, HIF1A, SEMA4F, CFL1, UBC, RELN, UBB, LAMC1, UBA52, ADD1, CCDC99, SHROOM3, SHROOM4, NDN, ARPC4, TPM1, ITGB1, ALCAM, FIS1, PTK2, EZR, LAMB2, RAC1, PAFAH1B1, LAMB1, HNRNPAB, ACT…	1774	397	13528	1.51746	0.416949	0.00560384	0.249488
GOTERM_BP_FAT	GO:0001701~in utero embryonic development	42	1.80801	0.000142603	ALS2, ARNT2, EDN1, C5, INTS1, CDH1, ITGB1, GLI3, TPM1, YBX1, CITED2, RPA1, EDNRA, SBDS, CHD8, DAB2, HAND1, HAND2, TEAD4, DAD1, PKD2, BTF3, EPAS1, ICMT, MYH6, MYH9, CSDA, CAPN2, RIC8A, NMT1, TJP1, SALL4, HIF1A, PSMC4, PSMC3, GRN, AMOT, TGFBR3, PDGFRB, ACVR1, ADD1, MYH10	1774	176	13528	1.81977	0.435938	0.00588561	0.26478
GOTERM_BP_FAT	GO:0006915~apoptosis	111	4.7783	0.000146917	MRPL41, CADM1, CTNNBL1, MAGED1, CLPTM1L, APP, PSENEN, NGFRAP1, DAP, RPS27A, CUL1, CIB1, KILLIN, BCL2L12, KRT18, RIPK2, TNFAIP3, EIF2AK2, UBA52, NEK6, NGF, FGD1, TMEM85, LITAF, TNFRSF12A, RRAGA, PTRH2, GREM1, MST4, RRAGC, PEA15, FIS1, PEG10, CSE1L, RAC1, MTCH1, DDX41, TP53BP2, SMAD3, TAX1BP1, VDAC1, TXNDC12, VCP, CSRNP2, CYFIP2, HSPD1, PDCD5, IFI6, RTN4, IER3, ZMAT3, BNIP3, GJA1, RPS3, CASP3, NOD1…	1774	602	13528	1.40607	0.445626	0.00600146	0.27278
GOTERM_BP_FAT	GO:0030199~collagen fibril organization	13	0.559621	0.000148363	LUM, COL3A1, COL2A1, ANXA2P1, SERPINH1, COL5A2, COL5A1, ANXA2, TGFB2, ANXA2P2, COL1A2, FOXC2, COL1A1, COL11A1	1774	29	13528	3.41842	0.448836	0.00599934	0.275462
GOTERM_BP_FAT	GO:0009057~macromolecule catabolic process	138	5.94059	0.00016166	CDC16, ISG15, APOE, KLHL9, WIBG, PSENEN, CUL1, RPS27A, CDCA3, UBR4, SKP2, MYH9, GNS, PSMA1, ADAMTS9, SEC61B, PSMA6, PIAS4, PSMA5, PSMA4, TRIM32, PSMA3, AMFR, TNFAIP3, UBA52, DERL2, DERL1, ANAPC13, PABPC4, UBA6, ANAPC10, NEDD8, ANAPC11, LIN28B, RBX1, PSMB5, PSMB4, PSMB7, PSMB6, PSMB1, PSMB3, EIF3E, PSMB2, FBXW2, ZMPSTE24, HECTD1, NPLOC4, SMG7, RNPS1, CPS1, AFG3L2, CDC26, TXNDC12, PSMC4, VCP, DCP2,…	1774	781	13528	1.34744	0.477494	0.00647017	0.300115
GOTERM_BP_FAT	GO:0006916~anti-apoptosis	47	2.02325	0.000168242	IER3, YWHAZ, CCL2, HSPBL2, SNCA, BNIP3, CITED2, PEA15, SQSTM1, APOE, SH3GLB1, BAG3, TGM2, DAD1, TPT1, AATF, GLO1, RTEL1, RPS27A, ARHGDIA, DHCR24, CRYAB, ANXA1, SKP2, STRADB, ANXA5, SOD1, TAX1BP1, HSP90B1, HDAC1, SFRP1, TNFRSF10D, BNIP2, GSK3B, TXNDC5, BAX, CFL1, UBC, FOXC2, HSPB1, RIPK2, UBB, TNFAIP3, PRNP, IFI6, GSTP1, UBA52, NGF	1774	206	13528	1.73985	0.491123	0.00666628	0.312315
GOTERM_BP_FAT	GO:0007049~cell cycle	137	5.89755	0.000181795	MRPL41, TUBB2A, TTK, RBM7, AURKA, PTTG1, CDC16, TGFB2, CDCA8, APP, RSPH1, CDCA2, TUBG1, SUPT5H, CUL1, RPS27A, CDCA3, KILLIN, RAN, POLE, SKP2, DCTN3, TACC3, MYH9, NCAPD2, PSMA1, PPP1CA, KRT18, MAPK6, PSMA6, PSMA5, PSMA4, PSMA3, PELO, UBA52, NEK6, CCDC99, ANAPC13, ITGAE, ANAPC10, ANLN, ANAPC11, CALR, CCNG1, ITGB1, SESN1, SESN3, PSMB5, PSMB4, PSMB7, TUBB, PSMB6, PSMB1, PSMB3, PSMB2, SSSCA1, MAP2K1, …	1774	776	13528	1.34629	0.518077	0.00713104	0.337434
GOTERM_BP_FAT	GO:0006986~response to unfolded protein	22	0.947051	0.000205	HSP90AB1, DERL2, HSP90AA1, DERL1, SKIV2L, HSPBL2, CSNK2B, CLIC1, SERPINH1, HSPH1, VCP, HSPB7, TOR1A, CREB3L2, HSPB1, HSPA4, DNAJB1, HSPD1, AMFR, EIF2AK2, UBXN4, EIF2AK4, HSPA8	1774	71	13528	2.36289	0.560957	0.00795998	0.380428
GOTERM_BP_FAT	GO:0030705~cytoskeleton-dependent intracellular transport	18	0.77486	0.00021605	MYL6, MYL7, KIF3B, ACTC1, KIF4A, MAP2K1, UCHL1, WASF2, MYO9B, MYH6, MYH9, TPM1, TNNT2, APP, MAP1S, MYL6B, PAFAH1B1, MYH10	1774	52	13528	2.63967	0.580015	0.008307	0.400896
GOTERM_BP_FAT	GO:0010942~positive regulation of cell death	84	3.61601	0.000228532	CADM1, ZMAT3, TUBB2C, BNIP3, EIF5A, PRDX1, RPS3, TGFB2, CTNNBL1, MAGED1, CASP3, APP, TP53I3, NOD1, PTGIS, DYNLL1, BOK, RPS3A, APOE, AEN, PSENEN, NGFRAP1, RPL11, DAP, TOP2A, CUL1, RPS27A, PRKCA, PPP2R1A, ARHGEF3, ARHGEF2, PTPRF, ARHGEF18, SKP2, NDUFA13, ARHGEF17, MBD4, DAPK3, CDK5, TNFRSF10B, RIPK1, UBC, RIPK2, UBB, UBA52, NGF, MAP3K11, FGD1, RRAGA, ITM2B, TIMP3, TUBB, PLEKHG2, SH3GLB1, SQSTM1, AL…	1774	435	13528	1.47255	0.600547	0.00870153	0.424009
GOTERM_BP_FAT	GO:0043062~extracellular structure organization	39	1.67886	0.000241577	ALS2, CADM1, LUM, TNC, COL3A1, CDH1, COL2A1, POSTN, VTN, DCN, SERPINH1, APLP2, TGFB2, APP, PTK2, CRISPLD2, POMT1, COL6A2, AGRN, COL11A1, COL8A2, CYR61, B4GALT1, COL4A2, NLGN1, CST3, NRD1, OLFML2A, ANXA2P1, AFG3L2, COL5A2, COL5A1, ANXA2, ANXA2P2, TSC1, FBLN5, COL1A2, FOXC2, COL1A1, LAMC1	1774	163	13528	1.82456	0.620935	0.00910964	0.448161
GOTERM_BP_FAT	GO:0009206~purine ribonucleoside triphosphate biosynthetic process	27	1.16229	0.000271837	ALDOA, ATP5E, ATP6V0E1, ATP5B, ATP5G1, ATP6V0B, ATP6V0C, ATP5EP2, ATP5L, ATP5O, ATP5I, ATP6V0D1, ATP5H, ATP5J, ATP5J2, ATP5F1, ATP1A1, ATP6V1D, MON2, ATP6V1F, NME4, ATP6V1A, ATP13A1, ATP2A2, ATP6V1E1, ATP5C1, ATP5A1, ATP7B	1774	98	13528	2.10096	0.664312	0.0101498	0.504164
GOTERM_BP_FAT	GO:0006613~cotranslational protein targeting to membrane	8	0.344382	0.000284565	ARL6IP1, SRP14, SRPR, SRP14P1, SRP19, TRAM1, SSR2, SRP9, SSR1	1774	12	13528	5.0838	0.68104	0.0105247	0.527711
GOTERM_BP_FAT	GO:0009060~aerobic respiration	14	0.602669	0.000287233	OXA1L, UQCRC1, ACO1, SUCLG1, PDHB, SDHA, SDHB, IDH3G, NNT, UQCRH, SDHD, IDH2, MDH2, MDH1	1774	35	13528	3.05028	0.68444	0.0105259	0.532647
GOTERM_BP_FAT	GO:0000377~RNA splicing, via transesterification reactions with bulged adenosine as nucleophile	37	1.59277	0.000287382	POLR2F, POLR2L, POLR2I, SNRPB2, CWC15, LSM7, SNRPD2, SF3B5, YBX1, SF3B3, SF3B2, POLR2A, HNRNPL, SFRS4, DDX23, CD2BP2, PRPF8, PCBP1, PCBP2, CDC40, WDR77, SNRNP70, GEMIN6, GEMIN4, PRPF31, SNRPA1, CSTF2, SF3B14, EFTUD2, PTBP1, RNPS1, SFRS2, PAPOLA, GTF2F1, SNRNP40, SNRPC, SNRPG	1774	153	13528	1.84412	0.684629	0.0104361	0.532923
GOTERM_BP_FAT	GO:0000375~RNA splicing, via transesterification reactions	37	1.59277	0.000287382	POLR2F, POLR2L, POLR2I, SNRPB2, CWC15, LSM7, SNRPD2, SF3B5, YBX1, SF3B3, SF3B2, POLR2A, HNRNPL, SFRS4, DDX23, CD2BP2, PRPF8, PCBP1, PCBP2, CDC40, WDR77, SNRNP70, GEMIN6, GEMIN4, PRPF31, SNRPA1, CSTF2, SF3B14, EFTUD2, PTBP1, RNPS1, SFRS2, PAPOLA, GTF2F1, SNRNP40, SNRPC, SNRPG	1774	153	13528	1.84412	0.684629	0.0104361	0.532923
GOTERM_BP_FAT	GO:0000398~nuclear mRNA splicing, via spliceosome	37	1.59277	0.000287382	POLR2F, POLR2L, POLR2I, SNRPB2, CWC15, LSM7, SNRPD2, SF3B5, YBX1, SF3B3, SF3B2, POLR2A, HNRNPL, SFRS4, DDX23, CD2BP2, PRPF8, PCBP1, PCBP2, CDC40, WDR77, SNRNP70, GEMIN6, GEMIN4, PRPF31, SNRPA1, CSTF2, SF3B14, EFTUD2, PTBP1, RNPS1, SFRS2, PAPOLA, GTF2F1, SNRNP40, SNRPC, SNRPG	1774	153	13528	1.84412	0.684629	0.0104361	0.532923
GOTERM_BP_FAT	GO:0044087~regulation of cellular component biogenesis	35	1.50667	0.000296036	TRIOBP, CAV1, CAPZA2, EDN1, OXTR, RHOQ, ARPC5, CAPZB, TPM1, PTK2, ARPC3, ARPC2, RAC1, RHOA, AGRN, TMSL3, RPS27A, PRKCA, SMAD6, SMAD3, TMSB10, ARPC1A, ARPC1B, TSC1, GSK3B, UBC, SPTBN2, AMOT, TMSB4X, CAND1, UBB, UBA52, SPTAN1, ADD1, HDAC6	1774	142	13528	1.87958	0.695402	0.0106524	0.548929
GOTERM_BP_FAT	GO:0009145~purine nucleoside triphosphate biosynthetic process	27	1.16229	0.000323453	ALDOA, ATP5E, ATP6V0E1, ATP5B, ATP5G1, ATP6V0B, ATP6V0C, ATP5EP2, ATP5L, ATP5O, ATP5I, ATP6V0D1, ATP5H, ATP5J, ATP5J2, ATP5F1, ATP1A1, ATP6V1D, MON2, ATP6V1F, NME4, ATP6V1A, ATP13A1, ATP2A2, ATP6V1E1, ATP5C1, ATP5A1, ATP7B	1774	99	13528	2.07974	0.727161	0.0115301	0.599622
GOTERM_BP_FAT	GO:0009201~ribonucleoside triphosphate biosynthetic process	27	1.16229	0.000323453	ALDOA, ATP5E, ATP6V0E1, ATP5B, ATP5G1, ATP6V0B, ATP6V0C, ATP5EP2, ATP5L, ATP5O, ATP5I, ATP6V0D1, ATP5H, ATP5J, ATP5J2, ATP5F1, ATP1A1, ATP6V1D, MON2, ATP6V1F, NME4, ATP6V1A, ATP13A1, ATP2A2, ATP6V1E1, ATP5C1, ATP5A1, ATP7B	1774	99	13528	2.07974	0.727161	0.0115301	0.599622
GOTERM_BP_FAT	GO:0006099~tricarboxylic acid cycle	11	0.473526	0.000328295	SDHA, SDHB, NNT, IDH3G, ACO1, SUCLG1, SDHD, IDH2, PDHB, MDH2, MDH1	1774	23	13528	3.64708	0.732416	0.0115988	0.608573
GOTERM_BP_FAT	GO:0046356~acetyl-CoA catabolic process	11	0.473526	0.000328295	SDHA, SDHB, NNT, IDH3G, ACO1, SUCLG1, SDHD, IDH2, PDHB, MDH2, MDH1	1774	23	13528	3.64708	0.732416	0.0115988	0.608573
GOTERM_BP_FAT	GO:0030048~actin filament-based movement	11	0.473526	0.000328295	MYL6, TNNT2, MYL7, ACTC1, MYL6B, WASF2, MYO9B, MYH6, MYH9, TPM1, MYH10	1774	23	13528	3.64708	0.732416	0.0115988	0.608573
GOTERM_BP_FAT	GO:0008361~regulation of cell size	46	1.9802	0.000331335	DCBLD2, RTN4, EXTL3, DERL2, ATP6V0E1, NRP1, NDN, TNFRSF12A, FHL1, EDN1, CCNG1, GREM1, TGFB2, RRAGC, APP, DAB2, LAMB2, NUBP1, TRO, MTPN, RB1CC1, SEMA3A, GNG4, SERTAD1, SERTAD2, ENO1, PPP2R1A, ACTA1, CRYAB, CREB1, SMAD3, NDUFA13, ADIPOR1, CSRP2, DDX5, VAT1, TSC1, SEMA4F, AMOT, TGFBR3, HBEGF, NPPB, EMP3, CLN8, NGF, SLC9A1	1774	206	13528	1.70283	0.735663	0.0116035	0.614191
GOTERM_BP_FAT	GO:0070647~protein modification by small protein conjugation or removal	38	1.63582	0.000343114	USP7, ENY2, ATG10, COPS5, TSG101, UCHL1, NEDD8, TRRAP, ANAPC11, UBE3C, STUB1, RBX1, SUMO2, C19ORF62, RPS27A, HECTD1, UBE2F, UBE2C, TSPAN17, UBE2N, WDR48, SENP2, TAF10, GSPT1, VCP, PIAS4, WDSUB1, TRIM32, UBE2M, UBC, CAND1, AMFR, PAF1, UBB, RNF40, UBA52, UBE2E1, HDAC6	1774	160	13528	1.8111	0.747877	0.0119097	0.63596
GOTERM_BP_FAT	GO:0007265~Ras protein signal transduction	28	1.20534	0.000362218	PTPLAD1, WASF2, MAPKAPK3, MYO9B, ABCA1, RFXANK, NISCH, APOE, ARHGAP1, RHOA, RRAS, SHC1, RHOD, RHOG, ARHGDIA, DHCR24, ARHGEF3, MAP2K1, G3BP2, RAF1, TAX1BP3, PARK7, CRKL, GNB1, RRAS2, CFL1, COL1A2, NGF	1774	105	13528	2.03352	0.766499	0.0124611	0.671256
GOTERM_BP_FAT	GO:0042254~ribosome biogenesis	31	1.33448	0.000404834	RPL14, GNL3L, EIF2A, WBP11, BMS1, EBNA1BP2, IMP3, SBDS, BRIX1, RPL5, AATF, RPL11, RPL7A, IMP4, GEMIN4, RPS24, RPL35A, EMG1, RPL26, RPL24, RPS6, NOP10, RPS7, RPS19, RPS16, TSC1, RPS17, RPS14, RPS15, NHP2, DDX51	1774	122	13528	1.93768	0.803234	0.0137991	0.749952
GOTERM_BP_FAT	GO:0043065~positive regulation of apoptosis	82	3.52992	0.000412769	CADM1, ZMAT3, TUBB2C, BNIP3, EIF5A, PRDX1, RPS3, TGFB2, CTNNBL1, MAGED1, APP, CASP3, TP53I3, NOD1, PTGIS, DYNLL1, BOK, RPS3A, APOE, AEN, PSENEN, NGFRAP1, RPL11, DAP, TOP2A, CUL1, RPS27A, PRKCA, PPP2R1A, ARHGEF3, ARHGEF2, PTPRF, ARHGEF18, SKP2, NDUFA13, ARHGEF17, MBD4, DAPK3, CDK5, TNFRSF10B, RIPK1, UBC, RIPK2, UBB, UBA52, NGF, MAP3K11, FGD1, ITM2B, TIMP3, TUBB, PLEKHG2, SH3GLB1, SQSTM1, ALDH1A3, …	1774	430	13528	1.4542	0.809406	0.0139493	0.764598
GOTERM_BP_FAT	GO:0051726~regulation of cell cycle	66	2.84115	0.000472709	AURKAIP1, COPS5, FAM175A, C13ORF15, EDN1, TTK, CTCF, INTS3, CDC16, LATS2, GTSE1, TGFB2, CITED2, SBDS, APP, CASP3, RANBP1, TPR, SERTAD1, PTPRK, CYP1A1, ROCK2, HERC5, SKP2, CDK6, CDK7, TACC3, UBE2C, CDK5, CHMP1A, XPC, CCND2, PEBP1, GADD45B, GADD45A, NEK6, NGF, CKS1B, RPS15A, ANLN, ANAPC10, TRRAP, CCNG1, CALR, OBFC2A, ITGB1, CDC37, C19ORF62, AATF, HSPA8, BMP4, TP53BP2, SMAD6, DLGAP5, SMAD3, RPL24, C…	1774	331	13528	1.52053	0.850188	0.0158262	0.875168
GOTERM_BP_FAT	GO:0031032~actomyosin structure organization	12	0.516573	0.000479368	TNNT2, ACTG1, KRT19, ACTC1, ACTA1, CNN3, CNN2, MYH6, CNN1, TPM1, ITGB1, MYH10	1774	28	13528	3.26816	0.854143	0.0159147	0.887444
GOTERM_BP_FAT	GO:0030433~ER-associated protein catabolic process	11	0.473526	0.000497099	NPLOC4, DERL2, HSP90B1, SEC61B, DERL1, VCP, UBC, AMFR, UBB, UBA52, RPS27A	1774	24	13528	3.49511	0.864169	0.0163634	0.920124
GOTERM_BP_FAT	GO:0043068~positive regulation of programmed cell death	82	3.52992	0.000513961	CADM1, ZMAT3, TUBB2C, BNIP3, EIF5A, PRDX1, RPS3, TGFB2, CTNNBL1, MAGED1, APP, CASP3, TP53I3, NOD1, PTGIS, DYNLL1, BOK, RPS3A, APOE, AEN, PSENEN, NGFRAP1, RPL11, DAP, TOP2A, CUL1, RPS27A, PRKCA, PPP2R1A, ARHGEF3, ARHGEF2, PTPRF, ARHGEF18, SKP2, NDUFA13, ARHGEF17, MBD4, DAPK3, CDK5, TNFRSF10B, RIPK1, UBC, RIPK2, UBB, UBA52, NGF, MAP3K11, FGD1, ITM2B, TIMP3, TUBB, PLEKHG2, SH3GLB1, SQSTM1, ALDH1A3, …	1774	433	13528	1.44413	0.873065	0.0167764	0.951195
GOTERM_BP_FAT	GO:0009142~nucleoside triphosphate biosynthetic process	27	1.16229	0.000533742	ALDOA, ATP5E, ATP6V0E1, ATP5B, ATP5G1, ATP6V0B, ATP6V0C, ATP5EP2, ATP5L, ATP5O, ATP5I, ATP6V0D1, ATP5H, ATP5J, ATP5J2, ATP5F1, ATP1A1, ATP6V1D, MON2, ATP6V1F, NME4, ATP6V1A, ATP13A1, ATP2A2, ATP6V1E1, ATP5C1, ATP5A1, ATP7B	1774	102	13528	2.01857	0.882762	0.0172762	0.987634
GOTERM_BP_FAT	GO:0006793~phosphorus metabolic process	163	7.01679	0.000583053	NRBP1, EFNA1, TBK1, SNCA, NDUFAB1, TTK, AURKA, TGFB2, APP, TYRO3, PTPRK, PTPRM, PTPRF, STK25, ROCK2, PTPRN, PPP1CA, SCYL1, MAPK6, SCYL2, ROR1, ATP5C1, TESK1, ROR2, RIPK2, PDGFRB, RELN, EIF2AK2, NEK6, EIF2AK4, CCL2, MVD, ENPP2, PTPLAD1, MAPKAPK5, SSH2, MAPKAPK3, ROBLD3, EPHB4, MST4, SDHAF2, ATP6V0B, G6PC3, ATP6V0C, EPHB6, DUSP19, PTK2, DUSP14, PTPLA, DULLARD, MAP2K1, RYK, MAP2K4, OXSR1, EPHA2, PTP…	1774	973	13528	1.27748	0.90383	0.018707	1.07841
GOTERM_BP_FAT	GO:0006796~phosphate metabolic process	163	7.01679	0.000583053	NRBP1, EFNA1, TBK1, SNCA, NDUFAB1, TTK, AURKA, TGFB2, APP, TYRO3, PTPRK, PTPRM, PTPRF, STK25, ROCK2, PTPRN, PPP1CA, SCYL1, MAPK6, SCYL2, ROR1, ATP5C1, TESK1, ROR2, RIPK2, PDGFRB, RELN, EIF2AK2, NEK6, EIF2AK4, CCL2, MVD, ENPP2, PTPLAD1, MAPKAPK5, SSH2, MAPKAPK3, ROBLD3, EPHB4, MST4, SDHAF2, ATP6V0B, G6PC3, ATP6V0C, EPHB6, DUSP19, PTK2, DUSP14, PTPLA, DULLARD, MAP2K1, RYK, MAP2K4, OXSR1, EPHA2, PTP…	1774	973	13528	1.27748	0.90383	0.018707	1.07841
GOTERM_BP_FAT	GO:0032970~regulation of actin filament-based process	25	1.07619	0.000600243	TRIOBP, TNNC1, CAPZA2, EDN1, RHOQ, ARPC5, CAPZB, TPM1, DSTN, ARPC3, ARPC2, RAC1, RHOA, TMSL3, SMAD3, TMSB10, ARPC1A, ARPC1B, TSC1, CFL1, SPTBN2, AMOT, TMSB4X, SPTAN1, ADD1	1774	92	13528	2.0722	0.910248	0.0191008	1.11004
GOTERM_BP_FAT	GO:0051129~negative regulation of cellular component organization	34	1.46362	0.00063734	RTN4, TRIOBP, NRP1, AURKAIP1, CAPZA2, SNCA, TTK, RHOQ, CAPZB, PTK2, SBDS, SET, PACSIN2, RAC1, RHOA, SEMA3A, TPR, TMSL3, TINF2, ARHGDIA, ARHGEF2, PTPRF, MAP1A, SMAD6, CST3, TMSB10, YWHAH, SEMA4F, SPTBN2, TGFBR3, TMSB4X, HDAC6, SPTAN1, ADD1	1774	142	13528	1.82587	0.922675	0.0201104	1.17826
GOTERM_BP_FAT	GO:0044265~cellular macromolecule catabolic process	126	5.42402	0.000646828	CDC16, ISG15, APOE, KLHL9, WIBG, PSENEN, CUL1, RPS27A, CDCA3, UBR4, SKP2, MYH9, PSMA1, SEC61B, PSMA6, PIAS4, PSMA5, PSMA4, PSMA3, TRIM32, AMFR, TNFAIP3, UBA52, DERL2, DERL1, ANAPC13, PABPC4, UBA6, ANAPC10, NEDD8, ANAPC11, LIN28B, RBX1, PSMB5, PSMB4, PSMB7, PSMB6, PSMB1, PSMB3, EIF3E, PSMB2, FBXW2, ZMPSTE24, HECTD1, NPLOC4, SMG7, RNPS1, CDC26, TXNDC12, PSMC4, VCP, DCP2, RNF5, UBA1, PSMC3, PSMC2, P…	1774	725	13528	1.32529	0.925567	0.0202477	1.1957
GOTERM_BP_FAT	GO:0006878~cellular copper ion homeostasis	7	0.301334	0.000658212	APP, ATOX1, MT2A, PRNP, APLP2, SCO2, ATP7B	1774	10	13528	5.33799	0.928895	0.0204413	1.21662
GOTERM_BP_FAT	GO:0055002~striated muscle cell development	17	0.731812	0.000704192	ALS2, ACTC1, ACTA1, TNC, NRD1, RCAN1, MYH6, AFG3L2, TPM1, ITGB1, TNNT2, ACTG1, KRT19, APP, PPP3CB, AGRN, MYH10	1774	52	13528	2.49302	0.940888	0.0216864	1.30108
GOTERM_BP_FAT	GO:0010605~negative regulation of macromolecule metabolic process	127	5.46707	0.000743701	SRP14, JDP2, SNCA, EDN1, CDC16, CITED2, HOXC8, EIF4EBP2, SND1, SUPT5H, RPS27A, MYST3, PTPRK, CST3, SKP2, CSDA, PSMA1, PSMA6, PIAS4, PSMA5, RPS14, PSMA4, PSMA3, RPS13, EIF2AK4, UBA52, EID2, CAV1, ANAPC10, GIPC1, ANAPC11, CALR, TIMP3, LIN28B, TIMP1, PSMB5, RPS26, PSMB4, PSMB7, MOV10, PSMB6, PSMB1, PSMB3, EIF3E, PSMB2, TCF25, HNRNPAB, BMP4, SMAD6, PHB, CD276, S100A11, LMCD1, NDFIP2, SMAD3, CDC26, UB…	1774	734	13528	1.31943	0.949565	0.0227155	1.37361
GOTERM_BP_FAT	GO:0009146~purine nucleoside triphosphate catabolic process	10	0.430478	0.000744784	ATP5E, LONP1, NUDT1, ATP5EP2, ATP5B, RHOQ, ACLY, ATP5O, MYO9B, MYH6, ATP5A1	1774	21	13528	3.63129	0.949784	0.0225765	1.37559
GOTERM_BP_FAT	GO:0009150~purine ribonucleotide metabolic process	33	1.42058	0.000794989	ALDOA, ATP5E, ATP6V0E1, ATP5B, RHOQ, MYO9B, ATP5G1, ATP6V0B, ATP6V0C, LONP1, ATP5EP2, ATP5L, ATP5O, ATP6V0D1, ATP5I, ATP5H, ATP5J, ATP5J2, ATP5F1, ACLY, ATP1A1, MYH6, ATP6V1D, MON2, ATP6V1F, NME4, ATP6V1A, ATP13A1, ATP2A2, ATP6V1E1, ATP5C1, ATP5A1, ATP7B, PRPS1	1774	138	13528	1.82354	0.958958	0.0239003	1.46767
GOTERM_BP_FAT	GO:0034599~cellular response to oxidative stress	15	0.645717	0.000801493	PTPRK, PXDN, EPAS1, SNCA, ROMO1, PRDX3, SOD1, TPM1, PRDX1, PXN, LONP1, HIF1A, PRDX6, GPX4, HDAC6	1774	43	13528	2.66013	0.960016	0.0239145	1.47959
GOTERM_BP_FAT	GO:0032956~regulation of actin cytoskeleton organization	24	1.03315	0.000889776	TRIOBP, CAPZA2, EDN1, SMAD3, RHOQ, TMSB10, ARPC5, CAPZB, TPM1, DSTN, ARPC1A, ARPC1B, ARPC3, TSC1, ARPC2, CFL1, RAC1, RHOA, SPTBN2, AMOT, TMSB4X, TMSL3, ADD1, SPTAN1	1774	89	13528	2.05637	0.971958	0.0263194	1.6413
GOTERM_BP_FAT	GO:0006892~post-Golgi vesicle-mediated transport	18	0.77486	0.000900348	CLTA, CNO, FTH1, MON2, AP1S2, KRT18, ARF1, GBF1, VAMP8, FTHL3, TXNDC5, VAMP7, BLOC1S1, PUM1, SH3D19, CLINT1, HSPA8, DNM2, FTL	1774	58	13528	2.3666	0.973124	0.0264334	1.66064
GOTERM_BP_FAT	GO:0022613~ribonucleoprotein complex biogenesis	40	1.72191	0.000943373	RPL14, SNRPD2, GNL3L, EIF2A, WBP11, BMS1, EBNA1BP2, IMP3, SBDS, EIF3A, DDX23, BRIX1, WDR77, RPL5, AATF, RPL11, RPL7A, GEMIN6, IMP4, GEMIN4, RPS24, PRPF31, RPL35A, EMG1, RPL26, RPL24, RPS6, NOP10, RPS7, ATXN2, RPS19, TSC1, RPS16, RPS17, RPS14, RPS15, SNRPC, NHP2, SNRPG, DDX51	1774	180	13528	1.6946	0.977392	0.0274789	1.73934
GOTERM_BP_FAT	GO:0009109~coenzyme catabolic process	11	0.473526	0.00105093	SDHA, SDHB, NNT, IDH3G, ACO1, SUCLG1, SDHD, IDH2, PDHB, MDH2, MDH1	1774	26	13528	3.22626	0.985326	0.0303454	1.93583
GOTERM_BP_FAT	GO:0033365~protein localization in organelle	34	1.46362	0.00106262	SRP14, YWHAZ, XPO6, MTX1, SRP19, GLI3, TGFB2, TOMM7, CSE1L, SRPR, PPP3CB, TPR, KPNB1, SEC61A1, TOMM34, RAN, SRP14P1, IPO11, NDUFA13, TIMM23, TIMM8B, SEC61B, RPL23, COG7, NUP205, IPO4, KPNA6, NUTF2, TOMM22, KPNA3, KPNA2, SRP9, SEC61G, KPNA1, TOB1	1774	146	13528	1.77585	0.986	0.0304591	1.95716
GOTERM_BP_FAT	GO:0010608~posttranscriptional regulation of gene expression	45	1.93715	0.00106813	SRP14, HSPBL2, MKNK2, EIF5A, SYNCRIP, EIF2A, GIPC1, AURKA, CALR, LIN28B, YBX1, ZFP36L2, MOV10, APP, EIF3B, EIF4EBP2, EIF3H, WIBG, SND1, EIF3E, MTPN, PUM1, PABPC1, FAM129A, SAMD4A, PRKCA, UPF1, ACO1, SRP14P1, SMAD3, NDUFA13, RPS4X, RPS5, EIF2B1, FLNA, EIF4B, EIF4G2, ATXN2, TSC1, COG7, EIF4H, HSPB1, HSPD1, EIF4E2, EIF2AK4, SRP9, IGFBP5	1774	211	13528	1.62634	0.986306	0.0303976	1.9672
GOTERM_BP_FAT	GO:0051235~maintenance of location	19	0.817908	0.00109814	KDELR3, KDELR2, CAV1, TLN1, TLN2, G3BP2, TMSB10, TACC3, CALR, FLNB, FLNA, FTH1, HSP90B1, EZR, APOE, FTHL3, TMSB4X, TMSL3, KDELR1, ATP7B	1774	64	13528	2.26388	0.987863	0.0310192	2.02195
GOTERM_BP_FAT	GO:0006903~vesicle targeting	10	0.430478	0.00111494	COPB2, COPA, ARF1, GBF1, COPB1, ARCN1, COPZ1, NLGN1, COPG, COPE	1774	22	13528	3.46623	0.988655	0.0312665	2.05257
GOTERM_BP_FAT	GO:0009259~ribonucleotide metabolic process	34	1.46362	0.00120154	ALDOA, ATP5E, ATP6V0E1, ATP5B, RHOQ, MYO9B, ATP5G1, ATP6V0B, ATP6V0C, LONP1, ATP5EP2, ATP5L, ATP5O, ATP6V0D1, ATP5I, ATP5H, ATP5J, ATP5J2, NUDT5, ATP5F1, ACLY, ATP1A1, MYH6, ATP6V1D, MON2, ATP6V1F, NME4, ATP6V1A, ATP13A1, ATP2A2, ATP6V1E1, ATP5C1, ATP5A1, ATP7B, PRPS1	1774	147	13528	1.76377	0.99199	0.0334221	2.21032
GOTERM_BP_FAT	GO:0000902~cell morphogenesis	68	2.92725	0.00126203	ALS2, S100A4, NRP1, UCHL1, GJA1, PIP5K1C, C22ORF28, TGFB2, APP, DAB2, RHOA, SEMA3A, CAP1, TOP2B, RPS27A, PRKCA, ARHGEF2, PTPRM, CHST3, MYH9, CDK5, SLIT2, SLIT3, SMO, SLC26A6, SLITRK4, HIF1A, SEMA4F, CFL1, UBC, RELN, UBB, LAMC1, UBA52, ADD1, CCDC99, SHROOM3, SHROOM4, NDN, ARPC4, ALCAM, PTK2, EZR, LAMB2, RAC1, PAFAH1B1, LAMB1, HNRNPAB, ACTB, RAB8A, CAP2, MAP2K1, RYK, CREB1, TRIM28, RPL24, STRADB, A…	1774	356	13528	1.4566	0.993719	0.0348352	2.32038
GOTERM_BP_FAT	GO:0051493~regulation of cytoskeleton organization	32	1.37753	0.00128284	TRIOBP, CAV1, CAPZA2, EDN1, RHOQ, ARPC5, CAPZB, TPM1, DSTN, SBDS, ARPC3, ARPC2, RAC1, RHOA, RANBP1, TMSL3, ARHGEF2, ROCK2, MAP1A, SMAD3, TMSB10, NEXN, ARPC1A, ARPC1B, TSC1, CFL1, SPTBN2, AMOT, TMSB4X, SPTAN1, ADD1, HDAC6	1774	136	13528	1.79428	0.994223	0.0351582	2.35821
GOTERM_BP_FAT	GO:0055070~copper ion homeostasis	7	0.301334	0.0012876	APP, ATOX1, MT2A, PRNP, APLP2, SCO2, ATP7B	1774	11	13528	4.85272	0.994333	0.0350472	2.36685
GOTERM_BP_FAT	GO:0051187~cofactor catabolic process	12	0.516573	0.0013002	BLVRA, SDHA, SDHB, NNT, IDH3G, ACO1, SUCLG1, SDHD, IDH2, PDHB, MDH2, MDH1	1774	31	13528	2.95189	0.994613	0.0351462	2.38975
GOTERM_BP_FAT	GO:0032964~collagen biosynthetic process	5	0.215239	0.00131701	TRAM2, COL3A1, COL1A1, SERPINH1, COL5A1	1774	5	13528	7.6257	0.994965	0.0353549	2.42029
GOTERM_BP_FAT	GO:0006413~translational initiation	15	0.645717	0.00132464	EIF2S3, RPS5, EIF2B1, RPS3, EIF3A, EIF3B, EIF3G, RPS17, EIF3H, RPS3A, EIF3E, EIF3I, LGTN, EIF4E2, EIF3M	1774	45	13528	2.5419	0.995117	0.0353202	2.43414
GOTERM_BP_FAT	GO:0016310~phosphorylation	135	5.81145	0.00136424	NRBP1, TBK1, EFNA1, SNCA, NDUFAB1, TTK, AURKA, TGFB2, APP, TYRO3, STK25, ROCK2, SCYL1, MAPK6, SCYL2, TESK1, ATP5C1, ROR1, PDGFRB, RIPK2, ROR2, RELN, EIF2AK2, EIF2AK4, NEK6, CCL2, MVD, PTPLAD1, MAPKAPK5, MAPKAPK3, ROBLD3, EPHB4, MST4, SDHAF2, ATP6V0B, ATP6V0C, EPHB6, PTK2, MAP2K1, RYK, MAP2K4, OXSR1, EPHA2, PTPN11, PLK2, NDUFV2, TGFBR3, BMP7, CDC42BPB, ATP5E, BCKDK, ATP6V0E1, UQCRC1, ATP5B, PRDX4,…	1774	800	13528	1.28684	0.995835	0.0361178	2.50604
GOTERM_BP_FAT	GO:0006417~regulation of translation	32	1.37753	0.00145435	SRP14, HSPBL2, MKNK2, EIF5A, EIF2A, CALR, APP, EIF3B, EIF4EBP2, EIF3H, WIBG, MTPN, EIF3E, PUM1, FAM129A, SAMD4A, PRKCA, UPF1, ACO1, SRP14P1, NDUFA13, RPS4X, RPS5, EIF2B1, EIF4B, EIF4G2, ATXN2, TSC1, EIF4H, HSPB1, EIF4E2, SRP9, EIF2AK4, IGFBP5	1774	137	13528	1.78119	0.997101	0.0382075	2.66947
GOTERM_BP_FAT	GO:0007519~skeletal muscle tissue development	19	0.817908	0.00161574	MYL6, ALS2, CAV1, ACTA1, TNC, NRD1, RCAN1, SIX4, AFG3L2, CDK5, APP, MYL6B, SVIL, RHOA, PPP3CB, AGRN, NR2F2, PITX1, IGFBP5	1774	66	13528	2.19528	0.998485	0.0420851	2.96151
GOTERM_BP_FAT	GO:0060538~skeletal muscle organ development	19	0.817908	0.00161574	MYL6, ALS2, CAV1, ACTA1, TNC, NRD1, RCAN1, SIX4, AFG3L2, CDK5, APP, MYL6B, SVIL, RHOA, PPP3CB, AGRN, NR2F2, PITX1, IGFBP5	1774	66	13528	2.19528	0.998485	0.0420851	2.96151
GOTERM_BP_FAT	GO:0009203~ribonucleoside triphosphate catabolic process	9	0.38743	0.00169149	ATP5E, LONP1, ATP5EP2, ATP5B, RHOQ, ACLY, ATP5O, MYO9B, MYH6, ATP5A1	1774	19	13528	3.61218	0.998883	0.0437326	3.0983
GOTERM_BP_FAT	GO:0009207~purine ribonucleoside triphosphate catabolic process	9	0.38743	0.00169149	ATP5E, LONP1, ATP5EP2, ATP5B, RHOQ, ACLY, ATP5O, MYO9B, MYH6, ATP5A1	1774	19	13528	3.61218	0.998883	0.0437326	3.0983
GOTERM_BP_FAT	GO:0055001~muscle cell development	17	0.731812	0.00169901	ALS2, ACTC1, ACTA1, TNC, NRD1, RCAN1, MYH6, AFG3L2, TPM1, ITGB1, TNNT2, ACTG1, KRT19, APP, PPP3CB, AGRN, MYH10	1774	56	13528	2.31495	0.998916	0.0436422	3.11187
GOTERM_BP_FAT	GO:0014031~mesenchymal cell development	16	0.688765	0.00170542	S100A4, EDN1, TRIM28, TGFB2, EDNRA, SMO, HIF1A, LAMA5, HAND2, CFL1, TGFBR3, FOXC2, BMP7, HNRNPAB, ACVR1, ALX1	1774	51	13528	2.39238	0.998944	0.0435251	3.12343
GOTERM_BP_FAT	GO:0048762~mesenchymal cell differentiation	16	0.688765	0.00170542	S100A4, EDN1, TRIM28, TGFB2, EDNRA, SMO, HIF1A, LAMA5, HAND2, CFL1, TGFBR3, FOXC2, BMP7, HNRNPAB, ACVR1, ALX1	1774	51	13528	2.39238	0.998944	0.0435251	3.12343
GOTERM_BP_FAT	GO:0060548~negative regulation of cell death	68	2.92725	0.00172652	IER3, WFS1, SNCA, ARNT2, INTS1, BNIP3, PRDX3, CITED2, CASP3, APOE, BAG3, RHOA, TPT1, RPS27A, RTEL1, DHCR24, SLC25A4, CRYAB, SKP2, CSDA, SMO, KRT18, BTG2, BNIP2, TNFRSF10D, TXNDC5, CFL1, UBC, HSPB1, RIPK2, FOXC2, UBB, PRNP, TNFAIP3, CLN8, UBA52, GSTP1, NGF, ACVR1, YWHAZ, CCL2, HSPBL2, COL2A1, MIF, PEA15, CHD8, SH3GLB1, SQSTM1, RB1CC1, DAD1, TGM2, GLO1, AATF, ARHGDIA, SMAD6, TMBIM6, ANXA1, SMAD3, S…	1774	360	13528	1.44041	0.99903	0.0437741	3.16149
GOTERM_BP_FAT	GO:0043066~negative regulation of apoptosis	67	2.8842	0.00177796	IER3, WFS1, SNCA, ARNT2, INTS1, BNIP3, PRDX3, CITED2, CASP3, APOE, BAG3, RHOA, TPT1, RPS27A, RTEL1, DHCR24, CRYAB, SKP2, CSDA, SMO, KRT18, BTG2, BNIP2, TNFRSF10D, TXNDC5, CFL1, UBC, HSPB1, RIPK2, FOXC2, UBB, PRNP, TNFAIP3, CLN8, UBA52, GSTP1, NGF, ACVR1, YWHAZ, CCL2, HSPBL2, COL2A1, MIF, PEA15, CHD8, SQSTM1, SH3GLB1, RB1CC1, DAD1, TGM2, GLO1, AATF, ARHGDIA, SMAD6, TMBIM6, ANXA1, SMAD3, STRADB, AN…	1774	354	13528	1.44328	0.999211	0.0447675	3.25422
GOTERM_BP_FAT	GO:0033043~regulation of organelle organization	45	1.93715	0.00191508	TRIOBP, CAV1, AURKAIP1, CAPZA2, SNCA, EDN1, TTK, RHOQ, ANAPC10, CTCF, ARPC5, CDC16, TPM1, CAPZB, DSTN, SBDS, SET, ARPC3, ARPC2, RAC1, RHOA, RANBP1, TPR, TMSL3, TINF2, ARHGEF2, ROCK2, MAP1A, DLGAP5, SMAD3, TMSB10, NEXN, UBE2N, ARPC1A, ARPC1B, TSC1, CFL1, SPTBN2, PEBP1, AMOT, TMSB4X, NEK6, HDAC6, SPTAN1, ADD1	1774	217	13528	1.58137	0.999546	0.0478396	3.50098
GOTERM_BP_FAT	GO:0051270~regulation of cell motion	41	1.76496	0.00197839	RTN4, NRP1, ENPP2, BCAR1, EDN1, GREM1, TPM1, CITED2, TGFB2, TRIB1, NISCH, APOE, RAC1, RRAS, SEMA3A, LAMB1, B4GALT1, PTPRK, PTPRM, MAP2K1, LYN, ACTN4, SMAD3, ACTN1, CHST3, NEXN, CDK5, HIF1A, RPS19, ETS1, LAMA5, RRAS2, AMOT, TGFBR3, PDGFRB, HBEGF, TRIP6, SST, IGFBP3, HDAC6, IGFBP5	1774	193	13528	1.61997	0.999648	0.0490782	3.61471
GOTERM_BP_FAT	GO:0006096~glycolysis	15	0.645717	0.00210633	ALDOA, LDHB, LDHA, ADPGK, PGAM1, PFKP, PDHB, TPI1, PKM2, PGM1, PGK1, GAPDH, MDH2, ENO1, MDH1	1774	47	13528	2.43374	0.999789	0.0518516	3.84416
GOTERM_BP_FAT	GO:0060485~mesenchyme development	16	0.688765	0.00211133	S100A4, EDN1, TRIM28, TGFB2, EDNRA, SMO, HIF1A, LAMA5, HAND2, CFL1, TGFBR3, FOXC2, BMP7, HNRNPAB, ACVR1, ALX1	1774	52	13528	2.34637	0.999794	0.0516552	3.85311
GOTERM_BP_FAT	GO:0009152~purine ribonucleotide biosynthetic process	28	1.20534	0.00211445	ALDOA, ATP5E, ATP6V0E1, ATP5B, ATP5G1, ATP6V0B, ATP6V0C, ATP5EP2, ATP5L, ATP5O, ATP5I, ATP6V0D1, ATP5H, ATP5J, ATP5J2, ATP5F1, ATP1A1, ATP6V1D, MON2, ATP6V1F, NME4, ATP6V1A, ATP13A1, ATP2A2, ATP6V1E1, ATP5C1, ATP5A1, ATP7B, PRPS1	1774	117	13528	1.82495	0.999796	0.0514167	3.8587
GOTERM_BP_FAT	GO:0050803~regulation of synapse structure and activity	10	0.430478	0.00229476	PRKCA, APP, PTK2, PTPRF, UBC, OXTR, UBB, AGRN, UBA52, RPS27A	1774	24	13528	3.17738	0.999901	0.0553479	4.18115
GOTERM_BP_FAT	GO:0009143~nucleoside triphosphate catabolic process	10	0.430478	0.00229476	ATP5E, LONP1, NUDT1, ATP5EP2, ATP5B, RHOQ, ACLY, ATP5O, MYO9B, MYH6, ATP5A1	1774	24	13528	3.17738	0.999901	0.0553479	4.18115
GOTERM_BP_FAT	GO:0000904~cell morphogenesis involved in differentiation	49	2.10934	0.00235814	S100A4, ALS2, NRP1, UCHL1, PIP5K1C, C22ORF28, TGFB2, APP, DAB2, SEMA3A, TOP2B, RPS27A, PRKCA, PTPRM, CHST3, MYH9, CDK5, SLIT2, SLIT3, SLITRK4, SLC26A6, HIF1A, SEMA4F, UBC, RELN, LAMC1, UBB, UBA52, NDN, ALCAM, PTK2, LAMB2, RAC1, PAFAH1B1, LAMB1, HNRNPAB, ACTB, RYK, CREB1, TRIM28, RPL24, SOD1, AFG3L2, PTPN11, LAMA5, TGFBR3, BMP7, FEZ2, MYH10	1774	244	13528	1.53139	0.999924	0.0564954	4.29425
GOTERM_BP_FAT	GO:0007266~Rho protein signal transduction	13	0.559621	0.00250073	ARHGEF3, PTPLAD1, MYO9B, ABCA1, TAX1BP3, APOE, ARHGAP1, CFL1, RHOA, COL1A2, RHOD, ARHGDIA, RHOG	1774	38	13528	2.60879	0.999957	0.0594579	4.54824
GOTERM_BP_FAT	GO:0043069~negative regulation of programmed cell death	67	2.8842	0.00250809	IER3, WFS1, SNCA, ARNT2, INTS1, BNIP3, PRDX3, CITED2, CASP3, APOE, BAG3, RHOA, TPT1, RPS27A, RTEL1, DHCR24, CRYAB, SKP2, CSDA, SMO, KRT18, BTG2, BNIP2, TNFRSF10D, TXNDC5, CFL1, UBC, HSPB1, RIPK2, FOXC2, UBB, PRNP, TNFAIP3, CLN8, UBA52, GSTP1, NGF, ACVR1, YWHAZ, CCL2, HSPBL2, COL2A1, MIF, PEA15, CHD8, SQSTM1, SH3GLB1, RB1CC1, DAD1, TGM2, GLO1, AATF, ARHGDIA, SMAD6, TMBIM6, ANXA1, SMAD3, STRADB, AN…	1774	359	13528	1.42318	0.999958	0.0592773	4.56134
GOTERM_BP_FAT	GO:0001944~vasculature development	50	2.15239	0.0025173	RTN4, NRP1, ATP5B, WASF2, EDN1, TGFB2, CITED2, EDNRA, ARHGAP22, APOE, CTGF, NR2F2, CYR61, EFNB2, MYH9, ANXA2P1, NCL, PNPLA6, SLIT2, ANXA2P2, SMO, HIF1A, CRKL, COL1A2, FOXC2, ATPIF1, COL1A1, ACVR1, CAV1, TNFRSF12A, COL3A1, TIPARP, PTK2, HAND1, HAND2, DHCR7, TGM2, PLCD3, PPAP2B, PLAT, BMP4, B4GALT1, EPAS1, UBP1, COL5A1, ANXA2, LAMA5, BAX, TGFBR3, AMOT, PLAU	1774	251	13528	1.51906	0.99996	0.059141	4.57771
GOTERM_BP_FAT	GO:0006007~glucose catabolic process	17	0.731812	0.00252901	ALDOA, LDHB, LDHA, TALDO1, ADPGK, PGD, PGAM1, PFKP, PDHB, TPI1, PKM2, PGM1, PGK1, GAPDH, MDH2, ENO1, MDH1	1774	58	13528	2.23512	0.999962	0.0590631	4.59853
GOTERM_BP_FAT	GO:0051789~response to protein stimulus	26	1.11924	0.00253595	HSP90AB1, DERL2, DERL1, SKIV2L, HSPBL2, SERPINH1, HSPH1, TOR1A, CREB3L2, HSPA4, HSPA8, CYR61, HSP90AA1, LYN, CSNK2B, CLIC1, ID2, VCP, HSPB7, HSPB1, HSPD1, AMFR, DNAJB1, EIF2AK2, EIF2AK4, UBXN4, HDAC6	1774	107	13528	1.85297	0.999963	0.0588786	4.61087
GOTERM_BP_FAT	GO:0043462~regulation of ATPase activity	8	0.344382	0.00254764	TNNT2, GABARAPL2, OXA1L, MYL4, TNNC1, MYH6, TPM2, TPM1	1774	16	13528	3.81285	0.999964	0.0588028	4.63166
GOTERM_BP_FAT	GO:0006200~ATP catabolic process	8	0.344382	0.00254764	ATP5E, LONP1, ATP5EP2, ATP5B, ACLY, ATP5O, MYO9B, MYH6, ATP5A1	1774	16	13528	3.81285	0.999964	0.0588028	4.63166
GOTERM_BP_FAT	GO:0001568~blood vessel development	49	2.10934	0.00256908	RTN4, NRP1, ATP5B, WASF2, EDN1, TGFB2, CITED2, EDNRA, ARHGAP22, APOE, CTGF, NR2F2, CYR61, MYH9, ANXA2P1, NCL, PNPLA6, SLIT2, ANXA2P2, SMO, HIF1A, CRKL, COL1A2, FOXC2, ATPIF1, COL1A1, ACVR1, CAV1, TNFRSF12A, COL3A1, TIPARP, PTK2, HAND1, HAND2, DHCR7, TGM2, PLCD3, PPAP2B, PLAT, BMP4, B4GALT1, EPAS1, UBP1, COL5A1, ANXA2, LAMA5, BAX, TGFBR3, AMOT, PLAU	1774	245	13528	1.52514	0.999967	0.058945	4.66976
GOTERM_BP_FAT	GO:0044275~cellular carbohydrate catabolic process	22	0.947051	0.00266014	ALDOA, LDHB, LDHA, TALDO1, ADPGK, PGD, NUDT5, PGAM1, PFKP, CPS1, PDHB, TPI1, PYGL, PKM2, PGM1, GALE, PGK1, GAPDH, MDH2, MDH1, ENO1, PYGB	1774	85	13528	1.97371	0.999977	0.0606264	4.83142
GOTERM_BP_FAT	GO:0051656~establishment of organelle localization	19	0.817908	0.00276868	COPA, CCDC99, MAP2K1, DLGAP5, COPZ1, NLGN1, MYH9, COPB2, PTK2, ARF1, GBF1, MAP1S, COPB1, ARCN1, RPS15, PAFAH1B1, COPG, COPE, MYH10	1774	69	13528	2.09983	0.999985	0.0626693	5.0238
GOTERM_BP_FAT	GO:0045047~protein targeting to ER	6	0.258287	0.00306432	SRP14, SRPR, SRP14P1, SRP19, SEC61A1, SRP9, SEC61G	1774	9	13528	5.0838	0.999996	0.0687488	5.54589
GOTERM_BP_FAT	GO:0007040~lysosome organization	10	0.430478	0.00317385	ARSB, HOOK1, VPS18, NAGPA, TPP1, CHMP5, HEXB, ABCA1, CLN8, GBA	1774	25	13528	3.05028	0.999997	0.0707265	5.73863
GOTERM_BP_FAT	GO:0009261~ribonucleotide catabolic process	10	0.430478	0.00317385	ATP5E, LONP1, ATP5EP2, ATP5B, NUDT5, RHOQ, ACLY, ATP5O, MYO9B, MYH6, ATP5A1	1774	25	13528	3.05028	0.999997	0.0707265	5.73863
GOTERM_BP_FAT	GO:0019941~modification-dependent protein catabolic process	99	4.26173	0.00322875	CDC16, ISG15, KLHL9, RPS27A, CUL1, CDCA3, UBR4, SKP2, PSMA1, SEC61B, PSMA6, PIAS4, PSMA5, PSMA4, PSMA3, TRIM32, AMFR, TNFAIP3, UBA52, DERL2, DERL1, ANAPC13, UBA6, NEDD8, ANAPC10, ANAPC11, RBX1, PSMB5, PSMB4, PSMB7, PSMB6, PSMB1, PSMB3, PSMB2, FBXW2, ZMPSTE24, HECTD1, NPLOC4, CDC26, VCP, PSMC4, RNF5, UBA1, PSMC3, PSMC2, PSMC1, UBE2E2, UBE2E1, TSG101, UCHL1, BAP1, UFC1, TRIM5, LONP1, MAP1LC3C, MGRN…	1774	574	13528	1.31523	0.999998	0.0715109	5.8351
GOTERM_BP_FAT	GO:0043632~modification-dependent macromolecule catabolic process	99	4.26173	0.00322875	CDC16, ISG15, KLHL9, RPS27A, CUL1, CDCA3, UBR4, SKP2, PSMA1, SEC61B, PSMA6, PIAS4, PSMA5, PSMA4, PSMA3, TRIM32, AMFR, TNFAIP3, UBA52, DERL2, DERL1, ANAPC13, UBA6, NEDD8, ANAPC10, ANAPC11, RBX1, PSMB5, PSMB4, PSMB7, PSMB6, PSMB1, PSMB3, PSMB2, FBXW2, ZMPSTE24, HECTD1, NPLOC4, CDC26, VCP, PSMC4, RNF5, UBA1, PSMC3, PSMC2, PSMC1, UBE2E2, UBE2E1, TSG101, UCHL1, BAP1, UFC1, TRIM5, LONP1, MAP1LC3C, MGRN…	1774	574	13528	1.31523	0.999998	0.0715109	5.8351
GOTERM_BP_FAT	GO:0016052~carbohydrate catabolic process	26	1.11924	0.00330322	ALDOA, LDHB, LDHA, TALDO1, ADPGK, HEXB, PGD, PGAM1, PDHB, TPI1, GALE, GAPDH, CTBS, ENO1, NUDT5, PFKP, CPS1, FUCA1, GNS, PYGL, PKM2, PGM1, PGK1, MDH2, PYGB, MDH1	1774	109	13528	1.81898	0.999998	0.0727012	5.9658
GOTERM_BP_FAT	GO:0030163~protein catabolic process	106	4.56307	0.00337275	CDC16, ISG15, KLHL9, PSENEN, RPS27A, CUL1, CDCA3, UBR4, SKP2, MYH9, PSMA1, SEC61B, PSMA6, PIAS4, PSMA5, PSMA4, PSMA3, TRIM32, AMFR, TNFAIP3, UBA52, DERL2, DERL1, ANAPC13, UBA6, NEDD8, ANAPC10, ANAPC11, RBX1, PSMB5, PSMB4, PSMB7, PSMB6, PSMB1, PSMB3, PSMB2, FBXW2, ZMPSTE24, HECTD1, NPLOC4, AFG3L2, CDC26, VCP, PSMC4, RNF5, UBA1, PSMC3, PSMC2, PSMC1, UBE2E2, UBE2E1, HDAC6, TSG101, UCHL1, BAP1, UFC1,…	1774	622	13528	1.29956	0.999999	0.0737726	6.08769
GOTERM_BP_FAT	GO:0030239~myofibril assembly	9	0.38743	0.00357745	TNNT2, ACTG1, KRT19, ACTC1, ACTA1, MYH6, TPM1, ITGB1, MYH10	1774	21	13528	3.26816	0.999999	0.0776572	6.44564
GOTERM_BP_FAT	GO:0044257~cellular protein catabolic process	103	4.43392	0.0036025	CDC16, ISG15, KLHL9, PSENEN, RPS27A, CUL1, CDCA3, UBR4, SKP2, MYH9, PSMA1, SEC61B, PSMA6, PIAS4, PSMA5, PSMA4, PSMA3, TRIM32, AMFR, TNFAIP3, UBA52, DERL2, DERL1, ANAPC13, UBA6, NEDD8, ANAPC10, ANAPC11, RBX1, PSMB5, PSMB4, PSMB7, PSMB6, PSMB1, PSMB3, PSMB2, FBXW2, ZMPSTE24, HECTD1, NPLOC4, CDC26, VCP, PSMC4, RNF5, UBA1, PSMC3, PSMC2, PSMC1, UBE2E2, UBE2E1, HDAC6, TSG101, UCHL1, BAP1, UFC1, TRIM5, …	1774	603	13528	1.30257	0.999999	0.0777607	6.48935
GOTERM_BP_FAT	GO:0034614~cellular response to reactive oxygen species	11	0.473526	0.00363058	PTPRK, PXDN, PRDX6, GPX4, ROMO1, PRDX3, SOD1, TPM1, PRDX1, PXN, HDAC6	1774	30	13528	2.79609	1	0.0779257	6.53833
GOTERM_BP_FAT	GO:0046365~monosaccharide catabolic process	19	0.817908	0.00386696	ALDOA, LDHB, LDHA, TALDO1, ADPGK, NUDT5, PGD, PGAM1, PFKP, PDHB, TPI1, PKM2, PGM1, GALE, PGK1, GAPDH, MDH2, MDH1, ENO1	1774	71	13528	2.04068	1	0.0823548	6.94969
GOTERM_BP_FAT	GO:0051146~striated muscle cell differentiation	22	0.947051	0.0041416	ALS2, ACTC1, ACTA1, TNC, NRD1, RCAN1, MYH6, NEO1, MYH9, AFG3L2, CAPN2, ITGB1, TPM1, TNNT2, ACTG1, KRT19, APP, TSC1, MTPN, PPP3CB, AGRN, MYH10	1774	88	13528	1.90643	1	0.0874891	7.42548
GOTERM_BP_FAT	GO:0009792~embryonic development ending in birth or egg hatching	62	2.66896	0.00415275	ALS2, NDST1, EDN1, ARNT2, INTS1, DLK1, GLI3, YBX1, CITED2, EDNRA, SBDS, DAB2, COL11A1, ALX1, CYP1A1, SIX4, MYH6, MYH9, CSDA, RIC8A, SMO, HIF1A, GRN, CFL1, FOXC2, ROR2, PDGFRB, COL1A1, ACVR1, ADD1, SHROOM3, C5, COL2A1, CDH1, TPM1, ITGB1, RPA1, PFN1, CHD8, HAND1, HAND2, TEAD4, DAD1, PKD2, BTF3, HECTD1, BMP4, DVL2, EPAS1, ICMT, CAPN2, NMT1, TJP1, SALL4, PSMC4, TSC1, SFRP1, PSMC3, SFRP2, AMOT, TGFBR3…	1774	334	13528	1.41555	1	0.0872567	7.44474
GOTERM_BP_FAT	GO:0040008~regulation of growth	63	2.71201	0.00430181	RTN4, NRP1, TSG101, ZMAT3, LGMN, BCAR1, MORF4L2, TGFB2, APP, DAB2, IDH3G, CTGF, APOE, CREG1, SHC1, SEMA3A, GNG4, RPS27A, SERTAD1, SERTAD2, GHR, CYR61, PPP2R1A, CRYAB, NDUFA13, ADIPOR1, CSDA, CD320, SEMA4F, UBC, FOXC2, NPPB, RUVBL2, RUVBL1, UBB, UBA52, NGF, DCBLD2, EXTL3, DERL2, NDN, TNFRSF12A, FOXM1, GREM1, PTK2, TRO, AGRN, CRIM1, ENO1, CREB1, SMAD3, SOD1, AFG3L2, GAS6, PTPN11, ATXN2, HBEGF, OGFR…	1774	341	13528	1.40885	1	0.0897817	7.70197
GOTERM_BP_FAT	GO:0033554~cellular response to stress	97	4.17563	0.0043019	MICA, WFS1, SNCA, MORF4L2, XRCC6, ROMO1, INTS3, PTTG1, SETX, NONO, CIB1, PTPRK, NUDT1, CRYAB, POLE, TOPBP1, HIF1A, ROR2, AMFR, EIF2AK2, EIF2AK4, CAV1, DERL2, DERL1, PTPLAD1, MRPS11, OBFC2A, SESN1, PXN, RBX1, DUSP19, LAMB2, MRPS26, EPAS1, MAP2K4, PTPN11, TXNDC12, HDAC2, VCP, POLD1, POLD2, SUPT16H, HDAC6, PXDN, FAM175A, ZMAT3, PMS2L4, PRDX3, PRDX1, GTSE1, RPS3, LONP1, CASP3, AEN, GPX4, NSMCE2, FAM1…	1774	566	13528	1.30688	1	0.0893205	7.70211
GOTERM_BP_FAT	GO:0051603~proteolysis involved in cellular protein catabolic process	102	4.39087	0.00434657	CDC16, ISG15, KLHL9, PSENEN, RPS27A, CUL1, CDCA3, UBR4, SKP2, MYH9, PSMA1, SEC61B, PSMA6, PIAS4, PSMA5, PSMA4, PSMA3, TRIM32, AMFR, TNFAIP3, UBA52, DERL2, DERL1, ANAPC13, UBA6, NEDD8, ANAPC10, ANAPC11, RBX1, PSMB5, PSMB4, PSMB7, PSMB6, PSMB1, PSMB3, PSMB2, FBXW2, ZMPSTE24, HECTD1, NPLOC4, CDC26, VCP, PSMC4, RNF5, UBA1, PSMC3, PSMC2, PSMC1, UBE2E2, UBE2E1, HDAC6, TSG101, UCHL1, BAP1, UFC1, TRIM5, …	1774	600	13528	1.29637	1	0.0897443	7.77907
GOTERM_BP_FAT	GO:0016049~cell growth	17	0.731812	0.00438278	ATP6V0E1, NDN, ACTA1, FHL1, CCNG1, DDX5, CSRP2, VAT1, RRAGC, TGFB2, APP, LAMB2, NUBP1, MTPN, TGFBR3, EMP3, SLC9A1	1774	61	13528	2.1252	1	0.0899973	7.8414
GOTERM_BP_FAT	GO:0008064~regulation of actin polymerization or depolymerization	17	0.731812	0.00438278	TRIOBP, CAPZA2, TMSB10, ARPC5, CAPZB, DSTN, ARPC1A, ARPC1B, ARPC3, ARPC2, RAC1, CFL1, SPTBN2, TMSB4X, TMSL3, ADD1, SPTAN1	1774	61	13528	2.1252	1	0.0899973	7.8414
GOTERM_BP_FAT	GO:0006084~acetyl-CoA metabolic process	11	0.473526	0.00474029	SDHA, SDHB, NNT, IDH3G, ACO1, SUCLG1, SDHD, IDH2, PDHB, MDH2, MDH1	1774	31	13528	2.7059	1	0.0964972	8.45468
GOTERM_BP_FAT	GO:0008624~induction of apoptosis by extracellular signals	26	1.11924	0.00481519	FGD1, TIMP3, MAGED1, CASP3, PLEKHG2, SQSTM1, RAC1, NGFRAP1, PSENEN, AATF, DAP, RPS27A, PRKCA, ARHGEF3, ARHGEF2, ARHGEF18, ARHGEF17, NDUFA13, YWHAE, TNFRSF10B, BAX, UBC, UBB, SST, UBA52, NGF	1774	112	13528	1.77025	1	0.0974561	8.58268
GOTERM_BP_FAT	GO:0009260~ribonucleotide biosynthetic process	28	1.20534	0.00498516	ALDOA, ATP5E, ATP6V0E1, ATP5B, ATP5G1, ATP6V0B, ATP6V0C, ATP5EP2, ATP5L, ATP5O, ATP5I, ATP6V0D1, ATP5H, ATP5J, ATP5J2, ATP5F1, ATP1A1, ATP6V1D, MON2, ATP6V1F, NME4, ATP6V1A, ATP13A1, ATP2A2, ATP6V1E1, ATP5C1, ATP5A1, ATP7B, PRPS1	1774	124	13528	1.72193	1	0.100222	8.8725
GOTERM_BP_FAT	GO:0043009~chordate embryonic development	61	2.62591	0.0052581	ALS2, NDST1, EDN1, ARNT2, INTS1, DLK1, GLI3, YBX1, CITED2, EDNRA, SBDS, DAB2, COL11A1, ALX1, SIX4, MYH6, MYH9, CSDA, RIC8A, SMO, HIF1A, GRN, CFL1, FOXC2, ROR2, PDGFRB, COL1A1, ACVR1, ADD1, SHROOM3, C5, COL2A1, CDH1, TPM1, ITGB1, RPA1, PFN1, CHD8, HAND1, HAND2, TEAD4, DAD1, PKD2, BTF3, HECTD1, BMP4, DVL2, EPAS1, ICMT, CAPN2, NMT1, TJP1, SALL4, PSMC4, TSC1, SFRP1, PSMC3, SFRP2, AMOT, TGFBR3, MYH10	1774	331	13528	1.40534	1	0.104902	9.33611
GOTERM_BP_FAT	GO:0042273~ribosomal large subunit biogenesis	6	0.258287	0.00547043	RPL35A, RPL14, RPL26, RPL5, RPL11, RPL24	1774	10	13528	4.57542	1	0.108374	9.69521
GOTERM_BP_FAT	GO:0051963~regulation of synaptogenesis	8	0.344382	0.00558958	PRKCA, PTK2, UBC, OXTR, UBB, AGRN, UBA52, RPS27A	1774	18	13528	3.3892	1	0.110065	9.89614
GOTERM_BP_FAT	GO:0006163~purine nucleotide metabolic process	38	1.63582	0.00580204	ALDOA, ATP5E, ATP6V0E1, ATP5B, ADCY6, RHOQ, MYO9B, ATP5G1, ATP6V0B, ATP6V0C, LONP1, ATP5EP2, ATP5L, GUCY1A3, ATP5O, ATP6V0D1, PAPSS1, ATP5I, ATP5H, ATP5J, ATP5J2, NUDT1, ATP5F1, ACLY, ATP1A1, MYH6, DGUOK, ATP6V1D, MON2, ATP6V1F, NME4, ATP6V1A, ATP13A1, ATP2A2, ATP6V1E1, ATP5C1, ATP5A1, ATP7B, PRPS1	1774	186	13528	1.55794	1	0.113459	10.2534
GOTERM_BP_FAT	GO:0044093~positive regulation of molecular function	99	4.26173	0.0059637	ALS2, EFNA1, GNA11, ADCY6, EDN1, CDC16, TGFB2, APOE, PSENEN, PDGFC, RPS27A, CUL1, ACTN4, TNNT2, PSMA1, HIF1A, PSMA6, PSMA5, PSMA4, PSMA3, RIPK2, EDF1, RELN, UBA52, ADD1, MYL4, CAV1, PTPLAD1, PTH1R, ANAPC10, ANAPC11, ROBLD3, PSMB5, PSMB4, PSMB7, PSMB6, PSMB1, PSMB3, RAC1, MTCH1, PSMB2, GABARAPL2, MAP2K1, SMAD3, CDC26, PTPN11, VCP, PSMC4, TSC1, PSMC3, PSMC2, PSMC1, PRKAR1A, TGFBR3, HSPD1, UBE2E1, P…	1774	586	13528	1.2883	1	0.115877	10.5243
GOTERM_BP_FAT	GO:0010035~response to inorganic substance	41	1.76496	0.00598099	PXDN, CAV1, SEC31A, TNNC1, SNCA, UROS, ROMO1, PRDX3, TPM1, PRDX1, PXN, ACTG1, PEF1, APOE, GPX4, NDRG1, CUTA, PRKCA, ACTB, PTPRK, BSG, S100A16, OLR1, CYP1A1, CRYAB, MGP, SOD1, PARK7, TNNT2, NPC1, TFRC, DUSP1, PRDX6, ANXA11, CALM3, PEBP1, COL1A1, IGFBP2, PRNP, CALM2, ATP7B, HDAC6	1774	205	13528	1.52514	1	0.115636	10.5532
GOTERM_BP_FAT	GO:0030832~regulation of actin filament length	17	0.731812	0.0061464	TRIOBP, CAPZA2, TMSB10, ARPC5, CAPZB, DSTN, ARPC1A, ARPC1B, ARPC3, ARPC2, RAC1, CFL1, SPTBN2, TMSB4X, TMSL3, ADD1, SPTAN1	1774	63	13528	2.05773	1	0.11808	10.8295
GOTERM_BP_FAT	GO:0045454~cell redox homeostasis	17	0.731812	0.0061464	GLRX3, SEPW1, GLRX5, PRDX4, PDIA6, PRDX3, PRDX1, TXNDC12, NXN, PRDX6, TXNDC5, TXN, TXNRD1, SH3BGRL3, APEX1, SCO2, GLRX	1774	63	13528	2.05773	1	0.11808	10.8295
GOTERM_BP_FAT	GO:0006913~nucleocytoplasmic transport	33	1.42058	0.00618635	XPO6, EIF5A, CALR, GLI3, TGFB2, SET, CSE1L, PPP3CB, TPR, KPNB1, UPF1, RAN, IPO11, SMG7, NDUFA13, STRADB, NXF1, SEC61B, TSC1, RPL23, GSK3B, NUP205, IPO4, RPS15, THOC6, KPNA6, THOC7, NUTF2, KPNA3, KPNA2, THOC3, KPNA1, TOB1	1774	156	13528	1.61313	1	0.11824	10.8961
GOTERM_BP_FAT	GO:0051648~vesicle localization	12	0.516573	0.00624189	COPB2, COPA, ARF1, GBF1, MAP2K1, COPB1, ARCN1, COPZ1, NLGN1, COPG, VPS33A, COPE	1774	37	13528	2.4732	1	0.118676	10.9887
GOTERM_BP_FAT	GO:0032446~protein modification by small protein conjugation	29	1.24839	0.00626951	ATG10, TSG101, NEDD8, UBE3C, ANAPC11, STUB1, RBX1, SUMO2, RPS27A, HECTD1, UBE2F, UBE2C, TSPAN17, UBE2N, VCP, PIAS4, GSPT1, WDSUB1, TRIM32, UBE2M, UBC, CAND1, PAF1, UBB, AMFR, UBA52, RNF40, UBE2E1, HDAC6	1774	132	13528	1.67534	1	0.118611	11.0346
GOTERM_BP_FAT	GO:0007005~mitochondrion organization	30	1.29143	0.0062749	YWHAZ, OXA1L, SAMM50, MTX1, SNCA, BNIP3, PRDX3, NDUFS7, TFAM, FIS1, NDUFS5, CASP3, LONP1, TOMM7, MRPL12, NDUFS4, SH3GLB1, HSPA4, TOMM34, HSP90AA1, SLC25A4, SSBP1, EPAS1, SMAD3, TIMM23, TIMM8B, BAX, TOMM22, CLN8, IFI6	1774	138	13528	1.65776	1	0.118153	11.0436
GOTERM_BP_FAT	GO:0043085~positive regulation of catalytic activity	89	3.83125	0.00647031	ALS2, EFNA1, GNA11, EDN1, ADCY6, CDC16, SDC4, RPS3, TGFB2, EDNRA, NOD1, APOE, PSMD1, PSMD2, PSENEN, PDGFC, SHC1, CAP1, PSMD6, CUL1, RPS27A, GHR, CCKBR, SSBP1, UBE2C, CDK5, UBE2N, TNNT2, PSMA1, HIF1A, TNFRSF10B, PSMA6, CCND2, PSME2, PSMA5, GNB1, RIPK1, PSMA4, PSMA3, CD81, UBC, RELN, UBB, GADD45B, UBA52, MAP3K11, MYL4, CAV1, PTPLAD1, C5, PTH1R, ANAPC10, ROBLD3, ANAPC11, TPM1, PSMB5, PSMB4, PSMB7, P…	1774	520	13528	1.30517	1	0.121047	11.3683
GOTERM_BP_FAT	GO:0019320~hexose catabolic process	18	0.77486	0.00668665	ALDOA, LDHB, LDHA, TALDO1, ADPGK, PGD, PGAM1, PFKP, PDHB, TPI1, PKM2, PGM1, GALE, PGK1, GAPDH, MDH2, MDH1, ENO1	1774	69	13528	1.98931	1	0.124268	11.7264
GOTERM_BP_FAT	GO:0009154~purine ribonucleotide catabolic process	9	0.38743	0.00677872	ATP5E, LONP1, ATP5EP2, ATP5B, RHOQ, ACLY, ATP5O, MYO9B, MYH6, ATP5A1	1774	23	13528	2.98397	1	0.125295	11.8784
GOTERM_BP_FAT	GO:0006364~rRNA processing	22	0.947051	0.00712588	RPL35A, RPL14, EMG1, RPL26, WBP11, RPS6, NOP10, RPS7, IMP3, SBDS, RPS19, RPS16, RPS17, RPS14, RPS15, RPL5, RPL11, IMP4, NHP2, GEMIN4, DDX51, RPS24	1774	92	13528	1.82354	1	0.130696	12.4492
GOTERM_BP_FAT	GO:0051640~organelle localization	22	0.947051	0.00712588	COPA, CCDC99, MAP2K1, DLGAP5, COPZ1, NLGN1, MYH9, TACC3, VPS33A, COPB2, PTK2, ARF1, GBF1, MAP1S, COPB1, RPS15, ARCN1, PAFAH1B1, COPG, COPE, MYH10, HDAC6	1774	92	13528	1.82354	1	0.130696	12.4492
GOTERM_BP_FAT	GO:0045185~maintenance of protein location	14	0.602669	0.00732323	KDELR3, KDELR2, TLN1, CAV1, TLN2, G3BP2, TMSB10, TACC3, FLNB, FLNA, EZR, TMSB4X, TMSL3, KDELR1	1774	48	13528	2.22416	1	0.133469	12.7722
GOTERM_BP_FAT	GO:0008582~regulation of synaptic growth at neuromuscular junction	5	0.215239	0.00740315	UBC, UBB, AGRN, UBA52, RPS27A	1774	7	13528	5.44693	1	0.134222	12.9026
GOTERM_BP_FAT	GO:0051169~nuclear transport	33	1.42058	0.00750573	XPO6, EIF5A, CALR, GLI3, TGFB2, SET, CSE1L, PPP3CB, TPR, KPNB1, UPF1, RAN, IPO11, SMG7, NDUFA13, STRADB, NXF1, SEC61B, TSC1, RPL23, GSK3B, NUP205, IPO4, RPS15, THOC6, KPNA6, THOC7, NUTF2, KPNA3, KPNA2, THOC3, KPNA1, TOB1	1774	158	13528	1.59271	1	0.135349	13.0698
GOTERM_BP_FAT	GO:0001824~blastocyst development	13	0.559621	0.00760482	INTS1, CDH1, CAPN2, CITED2, TJP1, SBDS, PSMC4, HAND1, PSMC3, GRN, TEAD4, DAD1, TGFBR3	1774	43	13528	2.30545	1	0.136405	13.231
GOTERM_BP_FAT	GO:0051650~establishment of vesicle localization	11	0.473526	0.00774402	COPB2, COPA, ARF1, GBF1, MAP2K1, COPB1, ARCN1, COPZ1, NLGN1, COPG, COPE	1774	33	13528	2.5419	1	0.138116	13.457
GOTERM_BP_FAT	GO:0048332~mesoderm morphogenesis	12	0.516573	0.00776606	BMP4, TWSG1, HAND1, PRKAR1A, FOXC2, SMAD3, TXNRD1, BMP7, EXT2, TCF7L1, SLIT2, ACVR1	1774	38	13528	2.40812	1	0.137873	13.4928
GOTERM_BP_FAT	GO:0070096~mitochondrial outer membrane translocase complex assembly	4	0.172191	0.00810924	HSP90AA1, SAMM50, HSPA4, TOMM22	1774	4	13528	7.6257	1	0.142903	14.0473
GOTERM_BP_FAT	GO:0007008~outer mitochondrial membrane organization	4	0.172191	0.00810924	HSP90AA1, SAMM50, HSPA4, TOMM22	1774	4	13528	7.6257	1	0.142903	14.0473
GOTERM_BP_FAT	GO:0007507~heart development	42	1.80801	0.00811833	NRP1, TNNC1, GNA11, COL3A1, EDN1, PDLIM3, GJA1, OXTR, COL2A1, ITGB1, GLI3, TPM1, CITED2, TGFB2, EDNRA, CASP3, HAND1, HAND2, RB1CC1, PPP3CB, PKD2, COL11A1, TCF25, DVL2, BMP4, ACTC1, MYH6, COL5A1, TNNT2, SMO, CRKL, SALL4, ID2, TSC1, PKP2, NDUFV2, FOXC2, TGFBR3, ADAMTS1, ZFPM1, ACVR1, MYH10	1774	215	13528	1.48967	1	0.142431	14.062
GOTERM_BP_FAT	GO:0007264~small GTPase mediated signal transduction	56	2.41068	0.00812286	RAB5B, WASF2, RHOQ, IQGAP2, RFXANK, IQGAP1, ARL5A, NISCH, APOE, ARHGAP1, RHOA, RRAS, SHC1, RHOC, RHOD, SAR1A, RHOG, DHCR24, C9ORF86, RAP2A, ARHGEF3, ARL1, RAP2C, G3BP2, RASL12, CRKL, GNB1, RRAS2, CFL1, COL1A2, RAB13, RAB10, NGF, GPN1, PTPLAD1, MAPKAPK3, MYO9B, ABCA1, ARF5, RRAGC, RAC2, RAC1, CHP, ARHGDIA, RAB8A, MAP2K1, RAF1, TAX1BP3, PARK7, RAB32, RAB31, ARF1, RAB34, ARF4, YWHAQ, RHEB	1774	305	13528	1.40013	1	0.141888	14.0692
GOTERM_BP_FAT	GO:0030833~regulation of actin filament polymerization	15	0.645717	0.00829699	TRIOBP, CAPZA2, TMSB10, ARPC5, CAPZB, ARPC1A, ARPC1B, ARPC3, ARPC2, RAC1, SPTBN2, TMSB4X, TMSL3, ADD1, SPTAN1	1774	54	13528	2.11825	1	0.144088	14.3493
GOTERM_BP_FAT	GO:0034101~erythrocyte homeostasis	14	0.602669	0.0087995	BMP4, EPAS1, LYN, PRDX1, TIMP1, RPS19, ID2, RPS17, RPS14, SLC25A38, TGFBR3, HEPH, ADD1, RPS24	1774	49	13528	2.17877	1	0.151503	15.1525
GOTERM_BP_FAT	GO:0080010~regulation of oxygen and reactive oxygen species metabolic process	6	0.258287	0.00895613	RAC2, RIPK1, RAC1, ROMO1, AATF, HDAC6	1774	11	13528	4.15948	1	0.15334	15.4014
GOTERM_BP_FAT	GO:0032386~regulation of intracellular transport	18	0.77486	0.00901109	KHDRBS1, BMP4, TNNC1, CRYAB, G3BP2, SMAD3, CDH1, TACC3, GLI3, PRDX1, CDK5, FLNA, PTPN11, SMO, GSK3B, RHOA, CALM3, TRIP6, CALM2	1774	71	13528	1.93328	1	0.153558	15.4886
GOTERM_BP_FAT	GO:0006917~induction of apoptosis	58	2.49677	0.00920134	CADM1, ZMAT3, TUBB2C, BNIP3, EIF5A, PRDX1, RPS3, MAGED1, TP53I3, APP, CASP3, NOD1, APOE, RPS3A, BOK, AEN, RPL11, NGFRAP1, PSENEN, DAP, RPS27A, CUL1, PRKCA, ARHGEF3, PPP2R1A, ARHGEF2, ARHGEF18, NDUFA13, ARHGEF17, MBD4, DAPK3, TNFRSF10B, RIPK1, UBC, UBB, UBA52, NGF, FGD1, ITM2B, TIMP3, PLEKHG2, TUBB, SQSTM1, SH3GLB1, RAC1, TGM2, AATF, TP53BP2, SMAD3, YWHAE, C14ORF153, TXNDC12, ETS1, BAX, PDCD5, PER…	1774	320	13528	1.38216	1	0.15589	15.7898
GOTERM_BP_FAT	GO:0001525~angiogenesis	31	1.33448	0.00930554	RTN4, NRP1, TNFRSF12A, ATP5B, EDN1, WASF2, TGFB2, EDNRA, ARHGAP22, PTK2, HAND1, CTGF, HAND2, PLCD3, CYR61, B4GALT1, BMP4, EPAS1, MYH9, ANXA2P1, UBP1, NCL, SLIT2, PNPLA6, ANXA2P2, ANXA2, HIF1A, LAMA5, FOXC2, ATPIF1, PLAU, ACVR1	1774	148	13528	1.59728	1	0.156859	15.9542
GOTERM_BP_FAT	GO:0017148~negative regulation of translation	11	0.473526	0.00970957	PRKCA, SRP14, EIF4EBP2, TSC1, SRP14P1, EIF3E, NDUFA13, CALR, EIF2B1, SRP9, EIF2AK4, IGFBP5	1774	34	13528	2.46714	1	0.162438	16.5892
GOTERM_BP_FAT	GO:0048514~blood vessel morphogenesis	41	1.76496	0.00976533	RTN4, CAV1, NRP1, TNFRSF12A, ATP5B, WASF2, EDN1, TIPARP, CITED2, TGFB2, EDNRA, ARHGAP22, PTK2, HAND1, CTGF, HAND2, APOE, TGM2, PLCD3, NR2F2, CYR61, B4GALT1, BMP4, PLAT, EPAS1, MYH9, ANXA2P1, UBP1, NCL, SLIT2, PNPLA6, ANXA2, ANXA2P2, SMO, HIF1A, LAMA5, BAX, AMOT, FOXC2, ATPIF1, PLAU, ACVR1	1774	211	13528	1.48177	1	0.162622	16.6765
GOTERM_BP_FAT	GO:0012502~induction of programmed cell death	58	2.49677	0.00980071	CADM1, ZMAT3, TUBB2C, BNIP3, EIF5A, PRDX1, RPS3, MAGED1, TP53I3, APP, CASP3, NOD1, APOE, RPS3A, BOK, AEN, RPL11, NGFRAP1, PSENEN, DAP, RPS27A, CUL1, PRKCA, ARHGEF3, PPP2R1A, ARHGEF2, ARHGEF18, NDUFA13, ARHGEF17, MBD4, DAPK3, TNFRSF10B, RIPK1, UBC, UBB, UBA52, NGF, FGD1, ITM2B, TIMP3, PLEKHG2, TUBB, SQSTM1, SH3GLB1, RAC1, TGM2, AATF, TP53BP2, SMAD3, YWHAE, C14ORF153, TXNDC12, ETS1, BAX, PDCD5, PER…	1774	321	13528	1.37785	1	0.162494	16.7318
GOTERM_BP_FAT	GO:0048729~tissue morphogenesis	36	1.54972	0.0101966	FRAS1, TWSG1, SHROOM3, TNNC1, DAG1, GREM1, GLI3, TPM1, TCF7L1, TGFB2, PFN1, HAND1, ALDH1A3, COL11A1, CHUK, ALX1, HECTD1, DVL2, BMP4, ACTC1, SMAD3, MYH6, SLIT2, TNNT2, TSC1, LAMA5, CFL1, PRKAR1A, COL1A2, TGFBR3, FOXC2, TXNRD1, COL1A1, BMP7, EXT2, ACVR1	1774	180	13528	1.52514	1	0.167817	17.3485
GOTERM_BP_FAT	GO:0016477~cell migration	51	2.19544	0.0102916	NRP1, HMGCR, ATP5B, BCAR1, WASF2, TGFB2, SBDS, CTGF, CAP1, MSN, TOP2B, NR2F2, PRKCA, PTPRK, PLXNB1, ARID5B, NRD1, SIX4, MYH9, CDK5, SLIT2, TNS3, SMO, HIF1A, CFL1, PDGFRB, RELN, LAMC1, ACVR1, CCL2, NDN, TNFRSF12A, GIPC1, ITGB1, PTK2, RAC1, PAFAH1B1, PPAP2B, PLAT, B4GALT1, PODXL, YWHAE, COL5A1, ITGA5, LAMA5, BAX, TGFBR3, HBEGF, AMOT, PLAU, MYH10	1774	276	13528	1.4091	1	0.168563	17.496
GOTERM_BP_FAT	GO:0043122~regulation of I-kappaB kinase/NF-kappaB cascade	24	1.03315	0.0106122	BST2, LITAF, SLC20A1, GOLT1B, TBK1, NDFIP2, GJA1, TFG, FLNA, UBE2N, TMED7, TNFRSF1A, NOD1, TNFRSF10B, PLK2, SLC35B2, SQSTM1, RIPK1, RHOA, TGM2, RIPK2, RHOC, TNFAIP3, NEK6	1774	107	13528	1.71044	1	0.172659	17.9913
GOTERM_BP_FAT	GO:0051130~positive regulation of cellular component organization	36	1.54972	0.0110934	CAV1, TNFRSF12A, SNCA, EDN1, RHOQ, EIF5A, OXTR, CALR, TPM1, DSTN, TGFB2, ARPC2, RAC1, RHOA, RANBP1, TINF2, ARHGDIA, PRKCA, ACTN4, PTPRF, PLXNB1, ROCK2, DLGAP5, SMAD3, MFGE8, CD63, SLIT2, UBE2N, TSC1, GSK3B, CFL1, PEBP1, AMOT, CAND1, HDAC6, NGF	1774	181	13528	1.51671	1	0.179063	18.7297
GOTERM_BP_FAT	GO:0016072~rRNA metabolic process	22	0.947051	0.0116697	RPL35A, RPL14, EMG1, RPL26, WBP11, RPS6, NOP10, RPS7, IMP3, SBDS, RPS19, RPS16, RPS17, RPS14, RPS15, RPL5, RPL11, IMP4, NHP2, GEMIN4, DDX51, RPS24	1774	96	13528	1.74756	1	0.186742	19.6056
GOTERM_BP_FAT	GO:0042743~hydrogen peroxide metabolic process	9	0.38743	0.0117722	CYBA, PXDN, CYP1A1, PRDX6, GPX4, PRDX3, SOD1, PRDX1, PARK7	1774	25	13528	2.74525	1	0.187487	19.7605
GOTERM_BP_FAT	GO:0009166~nucleotide catabolic process	14	0.602669	0.0124438	ATP5E, NUDT1, ATP5B, NUDT5, RHOQ, MBD4, MYO9B, ACLY, MYH6, LONP1, ATP5EP2, DERA, ATP5O, ATP5A1, CCNO	1774	51	13528	2.09333	1	0.196347	20.7683
GOTERM_BP_FAT	GO:0043244~regulation of protein complex disassembly	14	0.602669	0.0124438	TRIOBP, ARHGEF2, UPF1, CAPZA2, MAP1A, EIF5A, CAPZB, DSTN, SBDS, CFL1, SPTBN2, ADD1, HDAC6, SPTAN1	1774	51	13528	2.09333	1	0.196347	20.7683
GOTERM_BP_FAT	GO:0043123~positive regulation of I-kappaB kinase/NF-kappaB cascade	22	0.947051	0.0131073	BST2, LITAF, SLC20A1, GOLT1B, TBK1, GJA1, TFG, NDFIP2, FLNA, UBE2N, TMED7, TNFRSF1A, NOD1, TNFRSF10B, PLK2, SLC35B2, RIPK1, RHOA, TGM2, RIPK2, RHOC, NEK6	1774	97	13528	1.72954	1	0.204928	21.752
GOTERM_BP_FAT	GO:0042692~muscle cell differentiation	26	1.11924	0.0131231	ALS2, TNC, NEO1, TPM1, ITGB1, ACTG1, APP, MTPN, PPP3CB, AGRN, PITX1, BMP4, ACTC1, ACTA1, NRD1, RCAN1, MYH6, MYH9, AFG3L2, CAPN2, CSRP2, TNNT2, KRT19, TSC1, MYH10, ACVR1	1774	121	13528	1.63858	1	0.204362	21.7753
GOTERM_BP_FAT	GO:0051329~interphase of mitotic cell cycle	23	0.990099	0.0131937	KHDRBS1, POLE, SKP2, CDK6, TPD52L1, ANAPC10, CDKN3, ITGB1, LATS2, GTSE1, CDKN1C, APP, GSPT1, CCND2, POLD1, CDK2AP1, PPP3CB, KPNA2, GADD45A, CUL1, DNM2, MAP3K11, ACVR1	1774	103	13528	1.70283	1	0.204564	21.8794
GOTERM_BP_FAT	GO:0045214~sarcomere organization	6	0.258287	0.0137172	TNNT2, ACTG1, KRT19, MYH6, TPM1, ITGB1	1774	12	13528	3.81285	1	0.211001	22.6462
GOTERM_BP_FAT	GO:0034329~cell junction assembly	12	0.516573	0.0141041	PTPRK, TLN1, TJP1, TLN2, ITGA5, LAMA5, GJA1, AMOT, ACTN1, LAMC1, TRIP6, CTNNA1	1774	41	13528	2.23191	1	0.215482	23.2085
GOTERM_BP_FAT	GO:0050807~regulation of synapse organization	8	0.344382	0.0143399	PRKCA, PTK2, UBC, OXTR, UBB, AGRN, UBA52, RPS27A	1774	21	13528	2.90503	1	0.217863	23.5491
GOTERM_BP_FAT	GO:0052547~regulation of peptidase activity	20	0.860956	0.0143696	CAV1, SMAD6, SNCA, MGMT, CST3, SMAD3, NRD1, INTS1, CDH1, RPS3, NOD1, TNFRSF10B, VCP, GSPT1, BAX, MTCH1, CSTB, HSPD1, IFI6, DHCR24	1774	86	13528	1.77342	1	0.217452	23.592
GOTERM_BP_FAT	GO:0006606~protein import into nucleus	20	0.860956	0.0143696	XPO6, RAN, IPO11, NDUFA13, GLI3, TGFB2, SEC61B, CSE1L, RPL23, IPO4, NUP205, PPP3CB, KPNA6, NUTF2, KPNA3, TPR, KPNA2, KPNB1, KPNA1, TOB1	1774	86	13528	1.77342	1	0.217452	23.592
GOTERM_BP_FAT	GO:0006997~nucleus organization	14	0.602669	0.0146545	LMNA, BNIP3, AHCTF1, NDUFA13, SOD1, TXNDC12, NUMA1, CASP3, ETS1, BAX, DULLARD, PAFAH1B1, ZMPSTE24, TOP2A	1774	52	13528	2.05307	1	0.220457	24.0016
GOTERM_BP_FAT	GO:0031589~cell-substrate adhesion	22	0.947051	0.014682	PTPRK, TNFRSF12A, COL3A1, ACTN1, ITGB5, C22ORF28, VTN, CDK5, ITGB1, PXN, TSC1, CTGF, LAMA5, FBLN5, RHOA, PKD2, SGCE, LAMC1, LAMB1, TRIP6, THBS3, ADAM15	1774	98	13528	1.71189	1	0.22001	24.041
GOTERM_BP_FAT	GO:0001707~mesoderm formation	11	0.473526	0.014753	BMP4, TWSG1, HAND1, PRKAR1A, FOXC2, SMAD3, TXNRD1, BMP7, EXT2, SLIT2, ACVR1	1774	36	13528	2.33008	1	0.220143	24.1427
GOTERM_BP_FAT	GO:0010604~positive regulation of macromolecule metabolic process	135	5.81145	0.0151915	AURKAIP1, WFS1, ARNT2, SNCA, MORF4L2, XRCC6, EIF5A, TTK, CDC16, CITED2, TGFB2, APP, GATA5, APOE, WIBG, PDGFC, SUPT5H, MLL4, CUL1, SAMD4A, RPS27A, MYST3, PCBD1, RAN, MED12, NRD1, SIX4, PSMA1, HIF1A, PSMA6, PIAS4, PSMA5, PSMA4, TRIM32, PSMA3, UBA52, CAV1, ELK1, ANAPC10, ANAPC11, CALR, PSMB5, PSMB4, PSMB7, PSMB6, PSMB1, PSMB3, PSMB2, TEAD4, AGRN, HNRNPAB, BMP4, EPAS1, MAP2K1, CD276, NDFIP2, SMAD3, T…	1774	857	13528	1.20125	1	0.225105	24.7678
GOTERM_BP_FAT	GO:0034660~ncRNA metabolic process	43	1.85105	0.0154384	HSD17B10, ELAC2, RPL14, FARS2, INTS1, WBP11, INTS3, LIN28B, KARS, IMP3, SBDS, INTS5, INTS4, TRMT5, RPL5, RPL11, TPR, IMP4, GEMIN4, RPS24, RPL35A, TRMU, RARS2, EMG1, RPL26, INTS12, DARS2, RPS6, NOP10, RPS7, RPS19, RPS16, RPS17, RARS, RPS14, RPS15, HARS, YARS2, POP5, NHP2, EIF2AK4, POP7, DDX51	1774	230	13528	1.42568	1	0.227509	25.1177
GOTERM_BP_FAT	GO:0000302~response to reactive oxygen species	18	0.77486	0.0155695	PRKCA, PTPRK, PXDN, OLR1, CRYAB, ROMO1, PRDX3, SOD1, TPM1, PRDX1, PARK7, PXN, DUSP1, PRDX6, APOE, GPX4, COL1A1, HDAC6	1774	75	13528	1.83017	1	0.228388	25.3029
GOTERM_BP_FAT	GO:0046822~regulation of nucleocytoplasmic transport	15	0.645717	0.0157317	KHDRBS1, BMP4, G3BP2, SMAD3, CDH1, TACC3, GLI3, PRDX1, CDK5, FLNA, PTPN11, SMO, GSK3B, RHOA, TRIP6	1774	58	13528	1.97216	1	0.229659	25.5314
GOTERM_BP_FAT	GO:0046164~alcohol catabolic process	19	0.817908	0.0159412	ALDOA, LDHB, LDHA, TALDO1, ADPGK, NUDT5, PGD, PGAM1, PFKP, PDHB, TPI1, PKM2, PGM1, GALE, PGK1, GAPDH, MDH2, MDH1, ENO1	1774	81	13528	1.78875	1	0.231524	25.8256
GOTERM_BP_FAT	GO:0019318~hexose metabolic process	37	1.59277	0.0161182	ALDOA, LDHB, LDHA, TALDO1, ADPGK, PGD, PGAM1, UGDH, G6PC3, PDHB, GALM, TPI1, NISCH, GALE, TSTA3, GAPDH, ENO1, B4GALT1, CRYAB, PFKP, GALT, GYG1, CPS1, PMM2, FUCA1, PPP1CA, GBE1, PYGL, GSK3B, PKM2, PGM1, POFUT2, PGK1, MDH2, UGP2, MDH1, PYGB	1774	192	13528	1.46954	1	0.232956	26.0732
GOTERM_BP_FAT	GO:0006164~purine nucleotide biosynthetic process	30	1.29143	0.0164108	ALDOA, ATP5E, ATP6V0E1, ATP5B, ADCY6, ATP5G1, ATP6V0B, ATP6V0C, ATP5EP2, ATP5L, GUCY1A3, ATP5O, ATP5I, ATP6V0D1, ATP5H, ATP5J, ATP5J2, ATP5F1, ATP1A1, ATP6V1D, MON2, ATP6V1F, NME4, ATP6V1A, ATP13A1, ATP2A2, ATP6V1E1, ATP5C1, ATP5A1, ATP7B, PRPS1	1774	148	13528	1.54575	1	0.235835	26.4808
GOTERM_BP_FAT	GO:0033157~regulation of intracellular protein transport	14	0.602669	0.0171532	BMP4, G3BP2, SMAD3, CDH1, TACC3, GLI3, PRDX1, CDK5, FLNA, PTPN11, SMO, GSK3B, RHOA, TRIP6	1774	53	13528	2.01434	1	0.2443	27.5056
GOTERM_BP_FAT	GO:0002474~antigen processing and presentation of peptide antigen via MHC class I	7	0.301334	0.0171799	HLA-H, MICA, TRPC4AP, HLA-B, HLA-E, CALR, B2M	1774	17	13528	3.14	1	0.243781	27.5423
GOTERM_BP_FAT	GO:0042307~positive regulation of protein import into nucleus	7	0.301334	0.0171799	SMO, RHOA, SMAD3, CDH1, TRIP6, GLI3, FLNA	1774	17	13528	3.14	1	0.243781	27.5423
GOTERM_BP_FAT	GO:0034470~ncRNA processing	36	1.54972	0.0179249	HSD17B10, ELAC2, RPL14, FARS2, INTS1, WBP11, INTS3, LIN28B, IMP3, SBDS, INTS5, INTS4, TRMT5, RPL5, RPL11, IMP4, GEMIN4, RPS24, RPL35A, TRMU, EMG1, RPL26, SMAD3, INTS12, RPS6, NOP10, RPS7, RPS19, RPS16, RPS17, RPS14, RPS15, POP5, NHP2, POP7, DDX51	1774	187	13528	1.46805	1	0.252099	28.5565
GOTERM_BP_FAT	GO:0010639~negative regulation of organelle organization	19	0.817908	0.017998	TRIOBP, ARHGEF2, AURKAIP1, CAPZA2, MAP1A, SNCA, TTK, TMSB10, CAPZB, SBDS, SET, SPTBN2, TMSB4X, TMSL3, TPR, TINF2, ADD1, HDAC6, SPTAN1	1774	82	13528	1.76693	1	0.252125	28.6554
GOTERM_BP_FAT	GO:0051170~nuclear import	20	0.860956	0.0181912	XPO6, RAN, IPO11, NDUFA13, GLI3, TGFB2, SEC61B, CSE1L, RPL23, IPO4, NUP205, PPP3CB, KPNA6, NUTF2, KPNA3, TPR, KPNA2, KPNB1, KPNA1, TOB1	1774	88	13528	1.73311	1	0.253605	28.9158
GOTERM_BP_FAT	GO:0051325~interphase	23	0.990099	0.018201	KHDRBS1, POLE, SKP2, CDK6, TPD52L1, ANAPC10, CDKN3, ITGB1, LATS2, GTSE1, CDKN1C, APP, GSPT1, CCND2, POLD1, CDK2AP1, PPP3CB, KPNA2, GADD45A, CUL1, DNM2, MAP3K11, ACVR1	1774	106	13528	1.65463	1	0.25286	28.929
GOTERM_BP_FAT	GO:0042062~long-term strengthening of neuromuscular junction	4	0.172191	0.0182976	UBC, UBB, UBA52, RPS27A	1774	5	13528	6.10056	1	0.253165	29.0589
GOTERM_BP_FAT	GO:0030970~retrograde protein transport, ER to cytosol	4	0.172191	0.0182976	DERL2, SEC61B, DERL1, VCP	1774	5	13528	6.10056	1	0.253165	29.0589
GOTERM_BP_FAT	GO:0048812~neuron projection morphogenesis	40	1.72191	0.0182982	ALS2, NRP1, NDN, UCHL1, PIP5K1C, GJA1, ALCAM, APP, PTK2, LAMB2, RAC1, PAFAH1B1, SEMA3A, TOP2B, RPS27A, PRKCA, ACTB, PTPRM, MAP2K1, RYK, CREB1, CHST3, RPL24, AFG3L2, CDK5, SLIT2, SLIT3, PTPN11, SMO, SLC26A6, SLITRK4, MAP1S, SEMA4F, UBC, RELN, UBB, BMP7, FEZ2, UBA52, MYH10	1774	213	13528	1.43206	1	0.252317	29.0598
GOTERM_BP_FAT	GO:0009719~response to endogenous stimulus	69	2.9703	0.0184292	ARSB, ATP6V0E1, BCAR1, ARNT2, ADCY6, RHOQ, AURKA, UQCRFS1, AQP1, LATS2, TGFB2, EIF4EBP2, GPX4, VKORC1, SHC1, GNG4, GNG5, GHR, PRKCA, BSG, LYN, ACTA1, CRYAB, MGP, ADIPOR1, CFTR, MFGE8, PTPRN, LPIN1, KRT19, BTG2, CCND2, GNB1, CFL1, FOXC2, PEBP1, COL1A1, NGF, ME1, CAV1, CCL2, HMGCS1, UROS, OXTR, GNG11, TIMP3, BMP4, MAP2K1, MAT2A, RCAN1, CPS1, EIF2B1, PTPN11, ZFP106, TSC1, DUSP1, GNG10, PRKAR1A, ALDH…	1774	405	13528	1.29919	1	0.253032	29.2355
GOTERM_BP_FAT	GO:0051651~maintenance of location in cell	13	0.559621	0.0186237	KDELR3, KDELR2, TLN1, CAV1, TLN2, G3BP2, TACC3, FLNB, FLNA, FTH1, EZR, APOE, FTHL3, KDELR1	1774	48	13528	2.0653	1	0.254495	29.4958
GOTERM_BP_FAT	GO:0006368~RNA elongation from RNA polymerase II promoter	13	0.559621	0.0186237	POLR2F, POLR2L, POLR2I, GTF2H4, CDK7, POLR2A, TAF10, ADRM1, GTF2F1, GTF2A2, TCEB2, TCEB3, SUPT5H	1774	48	13528	2.0653	1	0.254495	29.4958
GOTERM_BP_FAT	GO:0051153~regulation of striated muscle cell differentiation	10	0.430478	0.0186799	BMP4, HDAC1, MORF4L2, EDN1, UBC, UBB, AGRN, IGFBP3, UBA52, RPS27A	1774	32	13528	2.38303	1	0.254311	29.5708
GOTERM_BP_FAT	GO:0007006~mitochondrial membrane organization	10	0.430478	0.0186799	HSP90AA1, SAMM50, SH3GLB1, BAX, SNCA, BNIP3, HSPA4, TOMM22, CLN8, TIMM8B	1774	32	13528	2.38303	1	0.254311	29.5708
GOTERM_BP_FAT	GO:0046824~positive regulation of nucleocytoplasmic transport	8	0.344382	0.0187056	SMO, GSK3B, RHOA, SMAD3, CDH1, TRIP6, GLI3, FLNA	1774	22	13528	2.77298	1	0.253769	29.6051
GOTERM_BP_FAT	GO:0055010~ventricular cardiac muscle morphogenesis	8	0.344382	0.0187056	TNNT2, HAND1, TNNC1, FOXC2, TGFBR3, MYH6, COL11A1, TPM1	1774	22	13528	2.77298	1	0.253769	29.6051
GOTERM_BP_FAT	GO:0001558~regulation of cell growth	37	1.59277	0.0187443	DCBLD2, RTN4, EXTL3, DERL2, NRP1, TNFRSF12A, TSG101, FOXM1, BCAR1, MORF4L2, GREM1, TGFB2, DAB2, CTGF, APOE, TRO, SEMA3A, GNG4, CRIM1, SERTAD1, SERTAD2, ENO1, CYR61, PPP2R1A, CRYAB, SMAD3, NDUFA13, ADIPOR1, CD320, SEMA4F, NPPB, HBEGF, OGFR, IGFBP2, IGFBP3, NGF, IGFBP5	1774	194	13528	1.45439	1	0.253383	29.6566
GOTERM_BP_FAT	GO:0055008~cardiac muscle tissue morphogenesis	9	0.38743	0.0190457	TNNT2, ACTC1, HAND1, TNNC1, FOXC2, TGFBR3, MYH6, COL11A1, TPM1	1774	27	13528	2.5419	1	0.256071	30.0573
GOTERM_BP_FAT	GO:0060415~muscle tissue morphogenesis	9	0.38743	0.0190457	TNNT2, ACTC1, HAND1, TNNC1, FOXC2, TGFBR3, MYH6, COL11A1, TPM1	1774	27	13528	2.5419	1	0.256071	30.0573
GOTERM_BP_FAT	GO:0017038~protein import	27	1.16229	0.0190527	YWHAZ, XPO6, MTX1, GLI3, TGFB2, TOMM7, CSE1L, PPP3CB, TPR, KPNB1, TOMM34, RAN, IPO11, NDUFA13, TIMM23, TIMM8B, SEC61B, RPL23, NUP205, IPO4, KPNA6, TOMM22, NUTF2, KPNA3, KPNA2, KPNA1, TOB1	1774	131	13528	1.57171	1	0.255311	30.0665
GOTERM_BP_FAT	GO:0000079~regulation of cyclin-dependent protein kinase activity	14	0.602669	0.0199612	CKS1B, C13ORF15, HERC5, CDK7, CCNG1, CDKN3, LATS2, CDC37, CDKN1C, CASP3, CCND2, CKS2, GADD45A, SERTAD1	1774	54	13528	1.97703	1	0.264948	31.2609
GOTERM_BP_FAT	GO:0010769~regulation of cell morphogenesis involved in differentiation	18	0.77486	0.0200038	RTN4, NRP1, PTPRF, PLXNB1, TNFRSF12A, EFNA1, SMAD3, SLIT2, TGFB2, PTK2, YWHAH, SEMA4F, APOE, RHOA, TGFBR3, SEMA3A, ARHGDIA, NGF	1774	77	13528	1.78263	1	0.264576	31.3164
GOTERM_BP_FAT	GO:0006029~proteoglycan metabolic process	12	0.516573	0.0201038	SGSH, NDST1, MAMDC2, SULF2, SULF1, CHST14, CHST3, COL2A1, DCN, EXT1, EXT2, COL11A1	1774	43	13528	2.1281	1	0.26486	31.4466
GOTERM_BP_FAT	GO:0016051~carbohydrate biosynthetic process	23	0.990099	0.0201652	B4GALT1, GLT25D1, B3GALT6, NDST1, PGD, UGDH, CHST3, GYG1, PMM2, G6PC3, ISYNA1, TPI1, GLT25D2, GBE1, XYLT2, PYGL, MPDU1, PGM1, CHST14, TSTA3, EXT1, EXT2, UGP2	1774	107	13528	1.63917	1	0.264705	31.5263
GOTERM_BP_FAT	GO:0070252~actin-mediated cell contraction	5	0.215239	0.0214522	MYL6, TNNT2, MYL6B, MYH6, TPM1	1774	9	13528	4.2365	1	0.278265	33.1793
GOTERM_BP_FAT	GO:0030049~muscle filament sliding	5	0.215239	0.0214522	MYL6, TNNT2, MYL6B, MYH6, TPM1	1774	9	13528	4.2365	1	0.278265	33.1793
GOTERM_BP_FAT	GO:0033275~actin-myosin filament sliding	5	0.215239	0.0214522	MYL6, TNNT2, MYL6B, MYH6, TPM1	1774	9	13528	4.2365	1	0.278265	33.1793
GOTERM_BP_FAT	GO:0005996~monosaccharide metabolic process	41	1.76496	0.0217663	ALDOA, LDHB, LDHA, TALDO1, ADPGK, HEXB, PGD, PGAM1, UGDH, NAGK, PDHB, G6PC3, TPI1, GALM, NISCH, GALE, TSTA3, GAPDH, ENO1, B4GALT1, CRYAB, NUDT5, PFKP, GALT, GYG1, CPS1, PMM2, FUCA1, PPP1CA, GBE1, PYGL, GSK3B, PKM2, PGM1, POFUT2, PGK1, MDH2, UGP2, MDH1, PYGB, PRPS1	1774	222	13528	1.40835	1	0.280853	33.5769
GOTERM_BP_FAT	GO:0043254~regulation of protein complex assembly	20	0.860956	0.0227569	TRIOBP, CAV1, SMAD6, CAPZA2, TMSB10, ARPC5, CAPZB, ARPC1A, ARPC1B, ARPC3, ARPC2, GSK3B, RAC1, SPTBN2, TMSB4X, CAND1, TMSL3, ADD1, HDAC6, SPTAN1	1774	90	13528	1.6946	1	0.290777	34.8163
GOTERM_BP_FAT	GO:0006195~purine nucleotide catabolic process	10	0.430478	0.0227809	ATP5E, LONP1, NUDT1, ATP5EP2, ATP5B, RHOQ, ACLY, ATP5O, MYO9B, MYH6, ATP5A1	1774	33	13528	2.31082	1	0.290134	34.8461
GOTERM_BP_FAT	GO:0006612~protein targeting to membrane	10	0.430478	0.0227809	ARL6IP1, SRP14, SRPR, SRP14P1, ICMT, SRP19, TRAM1, TIMM8B, SSR2, SRP9, SSR1	1774	33	13528	2.31082	1	0.290134	34.8461
GOTERM_BP_FAT	GO:0001837~epithelial to mesenchymal transition	7	0.301334	0.0229751	S100A4, HIF1A, TRIM28, TGFBR3, BMP7, HNRNPAB, TGFB2	1774	18	13528	2.96555	1	0.291325	35.0863
GOTERM_BP_FAT	GO:0031175~neuron projection development	46	1.9802	0.0234892	ALS2, NRP1, NDN, UCHL1, PIP5K1C, GJA1, CDH1, ALCAM, EFHD1, APP, PTK2, LAMB2, RAC1, PAFAH1B1, SEMA3A, LAMB1, TOP2B, RPS27A, PRKCA, ACTB, PTPRM, STX3, MAP2K1, RYK, CREB1, CHST3, RPL24, AFG3L2, CDK5, SLIT2, SLIT3, PTPN11, SMO, SLC26A6, SLITRK4, MAP1S, SEMA4F, UBC, TRAPPC4, RELN, UBB, BMP7, FEZ2, UBA52, NGF, MYH10	1774	256	13528	1.37024	1	0.295919	35.7184
GOTERM_BP_FAT	GO:0032990~cell part morphogenesis	46	1.9802	0.0234892	ALS2, NRP1, NDN, UCHL1, PIP5K1C, GJA1, ARPC4, ALCAM, FIS1, APP, PTK2, LAMB2, RAC1, PAFAH1B1, SEMA3A, TOP2B, RPS27A, PRKCA, ACTB, RAB8A, PTPRM, MAP2K1, SSBP1, RYK, CREB1, CHST3, RPL24, AFG3L2, CDK5, SLIT2, PTPN11, SLIT3, SMO, SLC26A6, SLITRK4, MAP1S, SEMA4F, LAMA5, BAX, UBC, RELN, UBB, BMP7, FEZ2, UBA52, MYH10	1774	256	13528	1.37024	1	0.295919	35.7184
GOTERM_BP_FAT	GO:0031345~negative regulation of cell projection organization	9	0.38743	0.023683	RTN4, PTK2, YWHAH, NRP1, PTPRF, SEMA4F, RHOA, SEMA3A, ARHGDIA	1774	28	13528	2.45112	1	0.297068	35.9552
GOTERM_BP_FAT	GO:0048741~skeletal muscle fiber development	9	0.38743	0.023683	ALS2, APP, ACTA1, TNC, PPP3CB, NRD1, RCAN1, AGRN, AFG3L2	1774	28	13528	2.45112	1	0.297068	35.9552
GOTERM_BP_FAT	GO:0030837~negative regulation of actin filament polymerization	9	0.38743	0.023683	TRIOBP, CAPZA2, SPTBN2, TMSB4X, TMSB10, TMSL3, CAPZB, SPTAN1, ADD1	1774	28	13528	2.45112	1	0.297068	35.9552
GOTERM_BP_FAT	GO:0008610~lipid biosynthetic process	56	2.41068	0.0240082	TM7SF2, CYB5R3, CDIPT, HMGCR, EDN1, HEXB, NDUFAB1, LSS, ACSS2, LASS5, LASS6, SC4MOL, FDFT1, GLT25D2, PTGIS, ELOVL4, ELOVL6, PTDSS1, DHCR24, CRLS1, PIGY, CYP1A1, UGCG, PIGT, PIGS, CFTR, PI4KB, CDS1, LPCAT3, CD81, CLN8, RNPEP, SC5DL, DEGS1, MVD, HSD17B2, CYP51A1, HMGCS1, MIF, ISYNA1, TPI1, SH3GLB1, DHCR7, FASN, ACSL3, NSDHL, EBP, GLT25D1, SCD, ACLY, DOLK, LASS2, MBOAT7, SMPD1, FABP3, DPM3	1774	323	13528	1.3221	1	0.299591	36.3506
GOTERM_BP_FAT	GO:0006006~glucose metabolic process	30	1.29143	0.0249843	ALDOA, LDHB, LDHA, TALDO1, ADPGK, PGD, PGAM1, UGDH, G6PC3, PDHB, TPI1, NISCH, GAPDH, ENO1, CRYAB, PFKP, GALT, GYG1, CPS1, PPP1CA, GBE1, PYGL, GSK3B, PKM2, PGM1, PGK1, UGP2, MDH2, MDH1, PYGB	1774	153	13528	1.49524	1	0.308855	37.5237
GOTERM_BP_FAT	GO:0019748~secondary metabolic process	18	0.77486	0.0253443	ME1, LDHB, CYP1B1, TALDO1, CYP1A1, SILV, CRABP2, PGD, NADSYN1, TPI1, TP53I3, IDH3G, ALDH1A3, DDT, CYP26B1, QPRT, MDH2, MDH1	1774	79	13528	1.7375	1	0.311637	37.9512
GOTERM_BP_FAT	GO:0051147~regulation of muscle cell differentiation	11	0.473526	0.0256513	BMP4, HDAC1, MORF4L2, EDN1, UBC, RCAN1, UBB, AGRN, IGFBP3, UBA52, RPS27A	1774	39	13528	2.15084	1	0.313849	38.3136
GOTERM_BP_FAT	GO:0060284~regulation of cell development	38	1.63582	0.0258899	RTN4, NRP1, EFNA1, TNFRSF12A, EDN1, XRCC6, CALR, TGFB2, PTK2, APOE, RHOA, AGRN, SEMA3A, RPS27A, ARHGDIA, B4GALT1, BMP4, LYN, PTPRF, PLXNB1, NLGN1, SMAD3, SLIT2, SMO, YWHAH, HDAC1, SEMA4F, CCND2, BAX, UBC, NPTN, TGFBR3, UBB, BMP7, DBN1, IGFBP3, UBA52, NGF	1774	205	13528	1.41355	1	0.315344	38.5937
GOTERM_BP_FAT	GO:0009612~response to mechanical stimulus	14	0.602669	0.0265902	PRKCA, BMP4, CAV1, CCL2, ACTA1, MGP, RCAN1, TIMP3, BTG2, PKD2, COL1A1, IGFBP2, COL11A1, NGF	1774	56	13528	1.90643	1	0.321473	39.4093
GOTERM_BP_FAT	GO:0045926~negative regulation of growth	23	0.990099	0.0270541	DCBLD2, RTN4, PPP2R1A, NRP1, CRYAB, LGMN, SMAD3, ADIPOR1, NDUFA13, GREM1, TGFB2, ATXN2, DAB2, PTK2, IDH3G, SEMA4F, TRO, NPPB, SEMA3A, GNG4, SERTAD1, SERTAD2, ENO1	1774	110	13528	1.59447	1	0.325161	39.9439
GOTERM_BP_FAT	GO:0022415~viral reproductive process	15	0.645717	0.0274329	CTBP1, CCL2, DERL1, TSG101, XRCC6, SMAD3, RRAGA, UBP1, BANF1, CD81, PVRL2, THOC6, THOC7, SUPT5H, THOC3	1774	62	13528	1.84493	1	0.327965	40.377
GOTERM_BP_FAT	GO:0043648~dicarboxylic acid metabolic process	10	0.430478	0.0274866	SDHA, ME1, GOT2, SDHB, IDH3G, SUCLG1, QPRT, MDH2, GHR, MDH1	1774	34	13528	2.24285	1	0.327546	40.4382
GOTERM_BP_FAT	GO:0031333~negative regulation of protein complex assembly	10	0.430478	0.0274866	TRIOBP, CAPZA2, SMAD6, SPTBN2, TMSB4X, TMSB10, TMSL3, CAPZB, SPTAN1, ADD1	1774	34	13528	2.24285	1	0.327546	40.4382
GOTERM_BP_FAT	GO:0034976~response to endoplasmic reticulum stress	10	0.430478	0.0274866	ATG10, DERL2, DERL1, VCP, WFS1, GSK3B, AMFR, EIF2AK2, FAM129A, EIF2AK4	1774	34	13528	2.24285	1	0.327546	40.4382
GOTERM_BP_FAT	GO:0007409~axonogenesis	36	1.54972	0.0277708	ALS2, NRP1, NDN, UCHL1, PIP5K1C, ALCAM, APP, PTK2, LAMB2, RAC1, PAFAH1B1, SEMA3A, TOP2B, RPS27A, PRKCA, ACTB, PTPRM, RYK, CREB1, CHST3, RPL24, AFG3L2, CDK5, SLIT2, SLIT3, PTPN11, SLC26A6, SLITRK4, SEMA4F, UBC, RELN, UBB, BMP7, FEZ2, UBA52, MYH10	1774	193	13528	1.42241	1	0.329389	40.761
GOTERM_BP_FAT	GO:0032271~regulation of protein polymerization	16	0.688765	0.0279776	TRIOBP, CAV1, CAPZA2, TMSB10, ARPC5, CAPZB, ARPC1A, ARPC1B, ARPC3, ARPC2, RAC1, SPTBN2, TMSB4X, TMSL3, ADD1, SPTAN1	1774	68	13528	1.79428	1	0.330461	40.9948
GOTERM_BP_FAT	GO:0051259~protein oligomerization	33	1.42058	0.0286446	HSD17B10, CAV1, ATL3, GJA1, CDH1, MIF, TRIM5, TNFRSF1A, LONP1, NOD1, TGM2, GCHFR, CUTA, MAP2K1, CRYAB, PCBD1, PFKP, COLEC12, ANXA5, JUP, TAF10, VCP, TSC1, SBF2, UQCRH, BAX, PEBP1, QPRT, ATPIF1, AMFR, PRNP, PARVA, MAP3K11	1774	174	13528	1.44625	1	0.335971	41.7431
GOTERM_BP_FAT	GO:0048641~regulation of skeletal muscle tissue development	9	0.38743	0.0290576	BMP4, HDAC1, UBC, UBB, AGRN, IGFBP3, UBA52, RPS27A, ACVR1	1774	29	13528	2.3666	1	0.338978	42.2018
GOTERM_BP_FAT	GO:0070646~protein modification by small protein removal	9	0.38743	0.0290576	USP7, ENY2, WDR48, SENP2, TAF10, COPS5, UCHL1, C19ORF62, TRRAP	1774	29	13528	2.3666	1	0.338978	42.2018
GOTERM_BP_FAT	GO:0032272~negative regulation of protein polymerization	9	0.38743	0.0290576	TRIOBP, CAPZA2, SPTBN2, TMSB4X, TMSB10, TMSL3, CAPZB, SPTAN1, ADD1	1774	29	13528	2.3666	1	0.338978	42.2018
GOTERM_BP_FAT	GO:0006354~RNA elongation	13	0.559621	0.0293627	POLR2F, POLR2L, POLR2I, GTF2H4, CDK7, POLR2A, TAF10, ADRM1, GTF2F1, GTF2A2, TCEB2, TCEB3, SUPT5H	1774	51	13528	1.94381	1	0.340928	42.5385
GOTERM_BP_FAT	GO:0001101~response to acid	8	0.344382	0.0300602	ATP6V0E1, CCL2, LYN, BAX, CFL1, SST, TIMP3, SLC9A1	1774	24	13528	2.5419	1	0.346554	43.3013
GOTERM_BP_FAT	GO:0007033~vacuole organization	11	0.473526	0.0303128	ARSB, HOOK1, VPS18, NAGPA, TPP1, CHMP5, HEXB, ABCA1, FIG4, CLN8, GBA	1774	40	13528	2.09707	1	0.347956	43.5752
GOTERM_BP_FAT	GO:0006769~nicotinamide metabolic process	11	0.473526	0.0303128	ME1, LDHB, TPI1, TP53I3, TALDO1, IDH3G, PGD, NADSYN1, QPRT, MDH2, MDH1	1774	40	13528	2.09707	1	0.347956	43.5752
GOTERM_BP_FAT	GO:0001704~formation of primary germ layer	11	0.473526	0.0303128	BMP4, TWSG1, HAND1, PRKAR1A, FOXC2, SMAD3, TXNRD1, BMP7, EXT2, SLIT2, ACVR1	1774	40	13528	2.09707	1	0.347956	43.5752
GOTERM_BP_FAT	GO:0046496~nicotinamide nucleotide metabolic process	11	0.473526	0.0303128	ME1, LDHB, TPI1, TP53I3, TALDO1, IDH3G, PGD, NADSYN1, QPRT, MDH2, MDH1	1774	40	13528	2.09707	1	0.347956	43.5752
GOTERM_BP_FAT	GO:0048738~cardiac muscle tissue development	14	0.602669	0.030452	ACTC1, TNNC1, MYH6, TPM1, ITGB1, TGFB2, TNNT2, TSC1, HAND1, NDUFV2, TGFBR3, FOXC2, COL11A1, MYH10	1774	57	13528	1.87298	1	0.34829	43.7256
GOTERM_BP_FAT	GO:0034330~cell junction organization	14	0.602669	0.030452	PTPRK, TLN1, TLN2, SMAD3, ACTN1, GJA1, CTNNA1, TGFB2, TJP1, LAMA5, ITGA5, AMOT, LAMC1, TRIP6	1774	57	13528	1.87298	1	0.34829	43.7256
GOTERM_BP_FAT	GO:0010243~response to organic nitrogen	15	0.645717	0.0311616	ATP6V0E1, CCL2, LYN, HMGCS1, UROS, OXTR, CPS1, TIMP3, BTG2, CFL1, VKORC1, PEBP1, AACS, SST, MGST1	1774	63	13528	1.81564	1	0.35389	44.4864
GOTERM_BP_FAT	GO:0051186~cofactor metabolic process	36	1.54972	0.0318529	ME1, LDHB, TALDO1, HMGCR, PGD, UROS, PDHB, MTHFS, TPI1, TP53I3, IDH3G, NUBP1, GSTK1, GPX4, VKORC1, IDH2, GLO1, DCAKD, CYP1A1, ACO1, SUCLG1, NADSYN1, GSTT1, ACLY, SOD1, SDHA, BLVRA, SDHB, NNT, SDHD, SLC25A38, QPRT, UROD, MDH2, MGST1, MDH1	1774	195	13528	1.40782	1	0.359243	45.2182
GOTERM_BP_FAT	GO:0030334~regulation of cell migration	32	1.37753	0.0318645	RTN4, ENPP2, BCAR1, EDN1, GREM1, TPM1, CITED2, TGFB2, TRIB1, NISCH, APOE, RAC1, RRAS, LAMB1, PTPRK, PTPRM, MAP2K1, SMAD3, NEXN, CDK5, HIF1A, LAMA5, RRAS2, AMOT, PDGFRB, HBEGF, TGFBR3, TRIP6, SST, IGFBP3, IGFBP5, HDAC6	1774	169	13528	1.44392	1	0.358374	45.2304
GOTERM_BP_FAT	GO:0042255~ribosome assembly	5	0.215239	0.0321067	RPS14, RPS15, EIF2A, RPL24, BMS1	1774	10	13528	3.81285	1	0.359597	45.4846
GOTERM_BP_FAT	GO:0006984~ER-nuclear signaling pathway	10	0.430478	0.0328358	ATG10, DERL2, DERL1, ATP2A2, VCP, WFS1, GSK3B, AMFR, EIF2AK2, EIF2AK4	1774	35	13528	2.17877	1	0.365173	46.243
GOTERM_BP_FAT	GO:0048747~muscle fiber development	10	0.430478	0.0328358	ALS2, APP, ACTA1, TNC, PPP3CB, NRD1, RCAN1, AGRN, MYH6, AFG3L2	1774	35	13528	2.17877	1	0.365173	46.243
GOTERM_BP_FAT	GO:0022604~regulation of cell morphogenesis	26	1.11924	0.0329184	RTN4, ALDOA, FGD1, SHROOM3, NRP1, EFNA1, TNFRSF12A, FERMT2, RHOQ, TGFB2, PTK2, EZR, APOE, RHOA, SEMA3A, ARHGDIA, PTPRF, PLXNB1, SMAD3, MYH9, SLIT2, YWHAH, SEMA4F, TGFBR3, NGF, MYH10	1774	131	13528	1.5135	1	0.364934	46.3283
GOTERM_BP_FAT	GO:0006614~SRP-dependent cotranslational protein targeting to membrane	4	0.172191	0.0330556	SRP14, SRPR, SRP14P1, SRP19, SRP9	1774	6	13528	5.0838	1	0.365181	46.4697
GOTERM_BP_FAT	GO:0006448~regulation of translational elongation	4	0.172191	0.0330556	SRP14, SRP14P1, EIF5A, RPS5, SRP9	1774	6	13528	5.0838	1	0.365181	46.4697
GOTERM_BP_FAT	GO:0042176~regulation of protein catabolic process	13	0.559621	0.0337751	HSP90AB1, GJA1, NRD1, GIPC1, STUB1, TIMP3, FLNA, TIMP1, APOE, PSMD1, TRIM32, PSMD2, SH3D19	1774	52	13528	1.90643	1	0.370557	47.2054
GOTERM_BP_FAT	GO:0034504~protein localization in nucleus	20	0.860956	0.0344501	XPO6, RAN, IPO11, NDUFA13, GLI3, TGFB2, SEC61B, CSE1L, RPL23, IPO4, NUP205, PPP3CB, KPNA6, NUTF2, KPNA3, TPR, KPNA2, KPNB1, KPNA1, TOB1	1774	94	13528	1.62249	1	0.37547	47.8869
GOTERM_BP_FAT	GO:0034656~nucleobase, nucleoside and nucleotide catabolic process	14	0.602669	0.0347046	ATP5E, NUDT1, ATP5B, NUDT5, RHOQ, MBD4, MYO9B, ACLY, MYH6, LONP1, ATP5EP2, DERA, ATP5O, ATP5A1, CCNO	1774	58	13528	1.84069	1	0.376691	48.1415
GOTERM_BP_FAT	GO:0034655~nucleobase, nucleoside, nucleotide and nucleic acid catabolic process	14	0.602669	0.0347046	ATP5E, NUDT1, ATP5B, NUDT5, RHOQ, MBD4, MYO9B, ACLY, MYH6, LONP1, ATP5EP2, DERA, ATP5O, ATP5A1, CCNO	1774	58	13528	1.84069	1	0.376691	48.1415
GOTERM_BP_FAT	GO:0032388~positive regulation of intracellular transport	9	0.38743	0.035216	BMP4, SMO, GSK3B, RHOA, SMAD3, CDH1, TRIP6, GLI3, FLNA	1774	30	13528	2.28771	1	0.38011	48.65
GOTERM_BP_FAT	GO:0010975~regulation of neuron projection development	16	0.688765	0.035481	RTN4, NRP1, PTPRF, PLXNB1, TNFRSF12A, EFNA1, SLIT2, PTK2, YWHAH, SEMA4F, APOE, RHOA, SEMA3A, DBN1, ARHGDIA, NGF	1774	70	13528	1.74302	1	0.38139	48.9115
GOTERM_BP_FAT	GO:0009820~alkaloid metabolic process	11	0.473526	0.0355414	ME1, LDHB, TPI1, TP53I3, TALDO1, IDH3G, PGD, NADSYN1, QPRT, MDH2, MDH1	1774	41	13528	2.04592	1	0.380923	48.971
GOTERM_BP_FAT	GO:0032507~maintenance of protein location in cell	11	0.473526	0.0355414	KDELR3, KDELR2, TLN1, CAV1, EZR, TLN2, G3BP2, TACC3, KDELR1, FLNB, FLNA	1774	41	13528	2.04592	1	0.380923	48.971
GOTERM_BP_FAT	GO:0007041~lysosomal transport	8	0.344382	0.0371722	GNPTG, ARSB, HOOK1, NPC1, NAGPA, CHMP5, VAMP7, AP3B1	1774	25	13528	2.44023	1	0.393651	50.5515
GOTERM_BP_FAT	GO:0048742~regulation of skeletal muscle fiber development	8	0.344382	0.0371722	BMP4, HDAC1, UBC, UBB, AGRN, IGFBP3, UBA52, RPS27A	1774	25	13528	2.44023	1	0.393651	50.5515
GOTERM_BP_FAT	GO:0046513~ceramide biosynthetic process	6	0.258287	0.0372012	LASS2, UGCG, SMPD1, LASS5, LASS6, CLN8	1774	15	13528	3.05028	1	0.392896	50.5792
GOTERM_BP_FAT	GO:0048638~regulation of developmental growth	12	0.516573	0.0374136	RTN4, NRP1, SEMA4F, TNFRSF12A, APOE, UBC, UBB, SEMA3A, AGRN, UBA52, RPS27A, NGF	1774	47	13528	1.94699	1	0.393663	50.7814
GOTERM_BP_FAT	GO:0007155~cell adhesion	109	4.69221	0.0375164	CADM1, VTN, POSTN, MMRN1, APP, CTGF, CIB1, PTPRK, TYRO3, PTPRM, PTPRF, MGP, ACTN1, MFGE8, MYH9, CTNNA1, JUP, NPTN, ROR2, RELN, LAMC1, RAB13, MFAP4, DCBLD2, CCL2, TNFRSF12A, ITGAE, ITGB5, NINJ1, ITGB1, PXN, ALCAM, LGALS3BP, LAMB2, TRO, PVRL2, RAC1, SCARB2, LAMB1, B4GALT1, LPP, CNKSR3, EMILIN2, DSG2, ATP2A2, TSC1, ITGA5, PKP2, LAMA5, TROAP, CYFIP2, TRIP6, AEBP1, NRP1, CLSTN2, TLN2, CLDN6, NPNT, BCA…	1774	700	13528	1.18743	1	0.393522	50.8791
GOTERM_BP_FAT	GO:0030516~regulation of axon extension	7	0.301334	0.0381771	RTN4, NRP1, SEMA4F, TNFRSF12A, APOE, SEMA3A, NGF	1774	20	13528	2.669	1	0.39795	51.5022
GOTERM_BP_FAT	GO:0007160~cell-matrix adhesion	19	0.817908	0.0386089	PTPRK, COL3A1, ACTN1, ITGB5, C22ORF28, VTN, CDK5, ITGB1, PXN, TSC1, CTGF, LAMA5, FBLN5, RHOA, PKD2, SGCE, TRIP6, THBS3, ADAM15	1774	89	13528	1.62796	1	0.400469	51.9054
GOTERM_BP_FAT	GO:0016055~Wnt receptor signaling pathway	26	1.11924	0.0387291	LZTS2, TCF7L1, CHD8, SOSTDC1, RSPO2, BCL9, DVL2, FZD8, RYK, CSNK2B, FZD2, SLC9A3R1, TAX1BP3, FRZB, FZD4, WNT2B, CTNNBIP1, SENP2, DKK3, SFRP1, NXN, PIAS4, CSNK1D, SFRP2, GSK3B, ROR2	1774	133	13528	1.49074	1	0.40045	52.017
GOTERM_BP_FAT	GO:0010927~cellular component assembly involved in morphogenesis	10	0.430478	0.0388633	TNNT2, ACTG1, KRT19, ACTC1, ACTA1, PAFAH1B1, MYH6, TPM1, ITGB1, MYH10	1774	36	13528	2.11825	1	0.400545	52.1415
GOTERM_BP_FAT	GO:0022610~biological adhesion	109	4.69221	0.0393918	CADM1, VTN, POSTN, MMRN1, APP, CTGF, CIB1, PTPRK, TYRO3, PTPRM, PTPRF, MGP, ACTN1, MFGE8, MYH9, CTNNA1, JUP, NPTN, ROR2, RELN, LAMC1, RAB13, MFAP4, DCBLD2, CCL2, TNFRSF12A, ITGAE, ITGB5, NINJ1, ITGB1, PXN, ALCAM, LGALS3BP, LAMB2, TRO, PVRL2, RAC1, SCARB2, LAMB1, B4GALT1, LPP, CNKSR3, EMILIN2, DSG2, ATP2A2, TSC1, ITGA5, PKP2, LAMA5, TROAP, CYFIP2, TRIP6, AEBP1, NRP1, CLSTN2, TLN2, CLDN6, NPNT, BCA…	1774	701	13528	1.18574	1	0.403795	52.6283
GOTERM_BP_FAT	GO:0048858~cell projection morphogenesis	43	1.85105	0.0400093	ALS2, NRP1, NDN, UCHL1, PIP5K1C, GJA1, ARPC4, ALCAM, APP, PTK2, LAMB2, RAC1, PAFAH1B1, SEMA3A, TOP2B, RPS27A, PRKCA, ACTB, RAB8A, PTPRM, MAP2K1, RYK, CREB1, CHST3, RPL24, AFG3L2, CDK5, SLIT2, SLIT3, PTPN11, SMO, SLC26A6, SLITRK4, MAP1S, SEMA4F, LAMA5, UBC, RELN, UBB, BMP7, FEZ2, UBA52, MYH10	1774	245	13528	1.33839	1	0.407715	53.1912
GOTERM_BP_FAT	GO:0040012~regulation of locomotion	35	1.50667	0.0403231	RTN4, ENPP2, BCAR1, SNCA, EDN1, GREM1, TPM1, CITED2, TGFB2, TRIB1, NISCH, APOE, RAC1, RRAS, LAMB1, PRKCA, PTPRK, PTPRM, MAP2K1, SMAD3, NEXN, CDK5, SLIT2, HIF1A, LAMA5, RRAS2, AMOT, TGFBR3, PDGFRB, HBEGF, TRIP6, SST, IGFBP3, IGFBP5, HDAC6	1774	192	13528	1.3901	1	0.409201	53.4749
GOTERM_BP_FAT	GO:0009725~response to hormone stimulus	61	2.62591	0.0404088	ARSB, BCAR1, ADCY6, ARNT2, RHOQ, AURKA, UQCRFS1, AQP1, LATS2, TGFB2, EIF4EBP2, GPX4, SHC1, GNG4, GNG5, GHR, PRKCA, BSG, LYN, ACTA1, CRYAB, MGP, ADIPOR1, CFTR, MFGE8, PTPRN, LPIN1, KRT19, BTG2, CCND2, GNB1, PEBP1, FOXC2, COL1A1, NGF, ME1, CAV1, CCL2, OXTR, GNG11, TIMP3, BMP4, MAP2K1, MAT2A, RCAN1, CPS1, EIF2B1, PTPN11, ZFP106, TSC1, DUSP1, GNG10, PRKAR1A, ALDH2, FABP3, TGFBR3, PTPN1, IGFBP2, RBM14…	1774	367	13528	1.26749	1	0.408887	53.5521
GOTERM_BP_FAT	GO:0006732~coenzyme metabolic process	29	1.24839	0.0408593	ME1, LDHB, TALDO1, HMGCR, PGD, PDHB, MTHFS, TPI1, TP53I3, IDH3G, GPX4, GSTK1, IDH2, GLO1, DCAKD, ACO1, SUCLG1, NADSYN1, GSTT1, ACLY, SOD1, SDHA, SDHB, NNT, SDHD, QPRT, MDH2, MGST1, MDH1	1774	153	13528	1.44539	1	0.411425	53.9558
GOTERM_BP_FAT	GO:0019362~pyridine nucleotide metabolic process	11	0.473526	0.0413649	ME1, LDHB, TPI1, TP53I3, TALDO1, IDH3G, PGD, NADSYN1, QPRT, MDH2, MDH1	1774	42	13528	1.99721	1	0.414363	54.4049
GOTERM_BP_FAT	GO:0009165~nucleotide biosynthetic process	34	1.46362	0.0418804	ALDOA, ME1, ATP5E, ATP6V0E1, ATP5B, ADCY6, ATP5G1, ATP6V0B, ATP6V0C, ATP5EP2, ATP5L, GUCY1A3, ATP5O, ATP6V0D1, PAPSS1, ATP5I, ATP5H, ATP5J, ATP5J2, NADSYN1, ATP5F1, ATP1A1, ATP6V1D, MON2, ATP6V1F, NME4, ATP6V1A, ATP13A1, ATP2A2, ATP6V1E1, ATP5C1, QPRT, ATP5A1, ATP7B, PRPS1	1774	186	13528	1.39395	1	0.417347	54.8586
GOTERM_BP_FAT	GO:0001503~ossification	23	0.990099	0.0423236	BMP4, TWSG1, OSTF1, PDLIM7, PTH1R, SMAD3, MGP, COL2A1, SPARC, COL5A2, SMO, MEF2D, SBDS, CTGF, FOXC2, STC1, COL1A1, BMP7, EXT1, IGFBP3, EXT2, IGFBP5, CDH11	1774	115	13528	1.52514	1	0.41975	55.2453
GOTERM_BP_FAT	GO:0051674~localization of cell	52	2.23848	0.0427894	NRP1, HMGCR, ATP5B, BCAR1, WASF2, TGFB2, SBDS, CTGF, CAP1, MSN, TOP2B, NR2F2, PRKCA, PTPRK, PLXNB1, ARID5B, NRD1, SIX4, MYH9, CDK5, SLIT2, TNS3, SMO, HIF1A, CFL1, PDGFRB, RELN, LAMC1, ACVR1, CCL2, NDN, TNFRSF12A, GIPC1, ITGB1, PTK2, RAC1, PAFAH1B1, PPAP2B, PLAT, B4GALT1, PODXL, YWHAE, COL5A1, ETS1, ITGA5, LAMA5, BAX, TGFBR3, HBEGF, AMOT, PLAU, MYH10	1774	307	13528	1.29165	1	0.422298	55.6482
GOTERM_BP_FAT	GO:0048870~cell motility	52	2.23848	0.0427894	NRP1, HMGCR, ATP5B, BCAR1, WASF2, TGFB2, SBDS, CTGF, CAP1, MSN, TOP2B, NR2F2, PRKCA, PTPRK, PLXNB1, ARID5B, NRD1, SIX4, MYH9, CDK5, SLIT2, TNS3, SMO, HIF1A, CFL1, PDGFRB, RELN, LAMC1, ACVR1, CCL2, NDN, TNFRSF12A, GIPC1, ITGB1, PTK2, RAC1, PAFAH1B1, PPAP2B, PLAT, B4GALT1, PODXL, YWHAE, COL5A1, ETS1, ITGA5, LAMA5, BAX, TGFBR3, HBEGF, AMOT, PLAU, MYH10	1774	307	13528	1.29165	1	0.422298	55.6482
GOTERM_BP_FAT	GO:0051346~negative regulation of hydrolase activity	12	0.516573	0.0429997	TNNT2, OXA1L, SMAD6, SNCA, CST3, CSTB, INTS1, ATPIF1, GCHFR, IFI6, DHCR24, TGFB2	1774	48	13528	1.90643	1	0.422899	55.829
GOTERM_BP_FAT	GO:0034404~nucleobase, nucleoside and nucleotide biosynthetic process	35	1.50667	0.0430072	ALDOA, ME1, ATP5E, ATP6V0E1, ATP5B, ADCY6, ATP5G1, ATP6V0B, ATP6V0C, ATP5EP2, ATP5L, GUCY1A3, ATP5O, ATP6V0D1, PAPSS1, ATP5I, ATP5H, ATP5J, ATP5J2, NADSYN1, ATP5F1, ATP1A1, ATP6V1D, MON2, APRT, ATP6V1F, NME4, ATP6V1A, ATP13A1, ATP2A2, ATP6V1E1, ATP5C1, QPRT, ATP5A1, ATP7B, PRPS1	1774	193	13528	1.3829	1	0.421969	55.8354
GOTERM_BP_FAT	GO:0034654~nucleobase, nucleoside, nucleotide and nucleic acid biosynthetic process	35	1.50667	0.0430072	ALDOA, ME1, ATP5E, ATP6V0E1, ATP5B, ADCY6, ATP5G1, ATP6V0B, ATP6V0C, ATP5EP2, ATP5L, GUCY1A3, ATP5O, ATP6V0D1, PAPSS1, ATP5I, ATP5H, ATP5J, ATP5J2, NADSYN1, ATP5F1, ATP1A1, ATP6V1D, MON2, APRT, ATP6V1F, NME4, ATP6V1A, ATP13A1, ATP2A2, ATP6V1E1, ATP5C1, QPRT, ATP5A1, ATP7B, PRPS1	1774	193	13528	1.3829	1	0.421969	55.8354
GOTERM_BP_FAT	GO:0042476~odontogenesis	13	0.559621	0.0439769	BMP4, BSG, GLI3, TGFB2, SMO, LAMA5, BAX, SOSTDC1, COL1A2, COL1A1, BMP7, LAMB1, CHUK	1774	54	13528	1.83582	1	0.428238	56.66
GOTERM_BP_FAT	GO:0051168~nuclear export	14	0.602669	0.0444527	UPF1, XPO6, RAN, SMG7, EIF5A, STRADB, NXF1, CALR, TSC1, GSK3B, RPS15, THOC6, THOC7, THOC3	1774	60	13528	1.77933	1	0.430773	57.0592
GOTERM_BP_FAT	GO:0007167~enzyme linked receptor protein signaling pathway	57	2.45372	0.044631	NRP1, NDST1, EFNA1, BCAR1, RHOQ, FSTL1, TGFB2, EIF4EBP2, CTGF, SHC1, PDGFC, GHR, PTPRK, PTPRF, ARID5B, CDK5, FLNA, DOK4, COL1A2, ROR1, ROR2, FOXC2, PDGFRB, TGFBRAP1, NGF, ACVR1, TWSG1, EID2, CCL2, NDN, COL3A1, TIPARP, TFG, STUB1, EPHB4, PXN, EPHB6, PTK2, AGRN, PLAT, AMHR2, BMP4, FIBP, CREB1, SMAD6, AXL, SMAD3, RAF1, EPHA2, PTPN11, ZFP106, ARF4, HBEGF, TGFBR3, PTPN1, BMP7, TOB1	1774	342	13528	1.27095	1	0.431098	57.208
GOTERM_BP_FAT	GO:0019321~pentose metabolic process	5	0.215239	0.0453357	TALDO1, PYGL, NUDT5, PGD, PRPS1	1774	11	13528	3.46623	1	0.435268	57.791
GOTERM_BP_FAT	GO:0044236~multicellular organismal metabolic process	10	0.430478	0.0455998	TRAM2, PEPD, HIF1A, COL3A1, TIPARP, COL1A1, SERPINH1, COL5A1, GHR, MMP11	1774	37	13528	2.061	1	0.4362	58.0076
GOTERM_BP_FAT	GO:0006011~UDP-glucose metabolic process	3	0.129143	0.0470102	UGDH, GALT, UGP2	1774	3	13528	7.6257	1	0.445346	59.1464
GOTERM_BP_FAT	GO:0051208~sequestering of calcium ion	3	0.129143	0.0470102	HSP90B1, CALR, ATP7B	1774	3	13528	7.6257	1	0.445346	59.1464
GOTERM_BP_FAT	GO:0060137~maternal process involved in parturition	3	0.129143	0.0470102	CCL2, CYP1A1, OXTR	1774	3	13528	7.6257	1	0.445346	59.1464
GOTERM_BP_FAT	GO:0042257~ribosomal subunit assembly	3	0.129143	0.0470102	RPS14, RPS15, RPL24	1774	3	13528	7.6257	1	0.445346	59.1464
GOTERM_BP_FAT	GO:0006610~ribosomal protein import into nucleus	3	0.129143	0.0470102	RPL23, IPO11, KPNB1	1774	3	13528	7.6257	1	0.445346	59.1464
GOTERM_BP_FAT	GO:0008038~neuron recognition	7	0.301334	0.047712	APP, SLC26A6, NRP1, NDN, DYNLL2, SEMA3A, SLIT2	1774	21	13528	2.5419	1	0.449324	59.7021
GOTERM_BP_FAT	GO:0051017~actin filament bundle formation	7	0.301334	0.047712	EZR, ACTN4, CALD1, FSCN1, RHOA, ACTN1, ADD1	1774	21	13528	2.5419	1	0.449324	59.7021
GOTERM_BP_FAT	GO:0010466~negative regulation of peptidase activity	7	0.301334	0.047712	SMAD6, SNCA, CST3, CSTB, INTS1, IFI6, DHCR24	1774	21	13528	2.5419	1	0.449324	59.7021
GOTERM_BP_FAT	GO:0030514~negative regulation of BMP signaling pathway	7	0.301334	0.047712	TWSG1, CAV1, SOSTDC1, SMAD6, LEMD3, GREM1, TOB1	1774	21	13528	2.5419	1	0.449324	59.7021
GOTERM_BP_FAT	GO:0030218~erythrocyte differentiation	11	0.473526	0.0478076	BMP4, RPS19, ID2, EPAS1, LYN, RPS14, SLC25A38, TGFBR3, HEPH, ADD1, TIMP1	1774	43	13528	1.95076	1	0.449001	59.7772
GOTERM_BP_FAT	GO:0060348~bone development	24	1.03315	0.0483553	BMP4, TWSG1, OSTF1, PDLIM7, PTH1R, SMAD3, MGP, COL2A1, SPARC, COL5A2, SMO, MEF2D, SBDS, CTGF, FOXC2, STC1, COL1A1, BMP7, EXT1, IGFBP3, EXT2, IGFBP5, GHR, CDH11	1774	123	13528	1.48794	1	0.451847	60.2052
GOTERM_BP_FAT	GO:0046520~sphingoid biosynthetic process	6	0.258287	0.048441	LASS2, UGCG, SMPD1, LASS5, LASS6, CLN8	1774	16	13528	2.85964	1	0.451451	60.2717
GOTERM_BP_FAT	GO:0002026~regulation of the force of heart contraction	6	0.258287	0.048441	PRKCA, MYL4, ATP2A2, PEBP1, ATP1A1, MYH6	1774	16	13528	2.85964	1	0.451451	60.2717
GOTERM_BP_FAT	GO:0051258~protein polymerization	12	0.516573	0.0491336	CAV1, TUBB, TUBB2A, DIAPH1, TUBB2C, RAC1, TUBB6, ARPC4, TUBG1, TUBA1A, TUBA1B, TUBA1C	1774	49	13528	1.86752	1	0.455265	60.8059
GOTERM_BP_FAT	GO:0044270~nitrogen compound catabolic process	15	0.645717	0.0497865	ATP5E, NUDT1, ATP5B, NUDT5, RHOQ, MBD4, MYO9B, ACLY, MYH6, BLVRA, LONP1, ATP5EP2, DERA, ATP5O, ATP5A1, CCNO	1774	67	13528	1.70725	1	0.45876	61.3032
GOTERM_BP_FAT	GO:0051494~negative regulation of cytoskeleton organization	13	0.559621	0.049803	TRIOBP, ARHGEF2, CAPZA2, MAP1A, TMSB10, CAPZB, SBDS, SPTBN2, TMSB4X, TMSL3, HDAC6, SPTAN1, ADD1	1774	55	13528	1.80244	1	0.457881	61.3157
GOTERM_BP_FAT	GO:0008037~cell recognition	13	0.559621	0.049803	B4GALT1, NRP1, NDN, CADM1, COLEC12, MFGE8, SPA17, SLIT2, APP, SLC26A6, DYNLL2, LAMA5, SEMA3A	1774	55	13528	1.80244	1	0.457881	61.3157
GOTERM_BP_FAT	GO:0007034~vacuolar transport	9	0.38743	0.0500379	GNPTG, ARSB, HOOK1, NPC1, NAGPA, CHMP5, VAMP7, VPS26A, AP3B1	1774	32	13528	2.14473	1	0.458494	61.4931
GOTERM_BP_FAT	GO:0048667~cell morphogenesis involved in neuron differentiation	37	1.59277	0.0508302	ALS2, NRP1, NDN, UCHL1, PIP5K1C, ALCAM, APP, PTK2, LAMB2, RAC1, PAFAH1B1, SEMA3A, TOP2B, RPS27A, PRKCA, ACTB, PTPRM, RYK, CREB1, CHST3, RPL24, SOD1, AFG3L2, CDK5, SLIT2, SLIT3, PTPN11, SLC26A6, SLITRK4, SEMA4F, UBC, RELN, UBB, BMP7, FEZ2, UBA52, MYH10	1774	209	13528	1.35001	1	0.462874	62.0858
GOTERM_BP_FAT	GO:0030308~negative regulation of cell growth	19	0.817908	0.0513611	DCBLD2, RTN4, PPP2R1A, NRP1, CRYAB, SMAD3, ADIPOR1, NDUFA13, GREM1, TGFB2, DAB2, SEMA4F, TRO, NPPB, SEMA3A, GNG4, SERTAD1, ENO1, SERTAD2	1774	92	13528	1.57487	1	0.465449	62.4781
GOTERM_BP_FAT	GO:0005976~polysaccharide metabolic process	22	0.947051	0.0515109	GLT25D1, B3GALT6, MAMDC2, NDST1, HEXB, UGDH, CHST3, DCN, GYG1, CPS1, FUCA1, GNS, PPP1CA, GLT25D2, GBE1, XYLT2, PYGL, GSK3B, EXT1, CTBS, EXT2, PYGB	1774	111	13528	1.5114	1	0.465462	62.5882
GOTERM_BP_FAT	GO:0034446~substrate adhesion-dependent cell spreading	4	0.172191	0.0522949	LAMA5, C22ORF28, LAMC1, LAMB1	1774	7	13528	4.35755	1	0.46968	63.1589
GOTERM_BP_FAT	GO:0045116~protein neddylation	4	0.172191	0.0522949	UBE2M, UBE2F, NEDD8, RBX1	1774	7	13528	4.35755	1	0.46968	63.1589
GOTERM_BP_FAT	GO:0010632~regulation of epithelial cell migration	4	0.172191	0.0522949	HIF1A, TGFBR3, HDAC6, TGFB2	1774	7	13528	4.35755	1	0.46968	63.1589
GOTERM_BP_FAT	GO:0051238~sequestering of metal ion	4	0.172191	0.0522949	HSP90B1, FTHL3, CALR, FTH1, ATP7B	1774	7	13528	4.35755	1	0.46968	63.1589
GOTERM_BP_FAT	GO:0006998~nuclear envelope organization	4	0.172191	0.0522949	LMNA, DULLARD, PAFAH1B1, ZMPSTE24	1774	7	13528	4.35755	1	0.46968	63.1589
GOTERM_BP_FAT	GO:0040007~growth	33	1.42058	0.0527828	ATP6V0E1, NDN, FHL1, NINJ1, INTS1, CCNG1, TIMP3, GLI3, TGFB2, RRAGC, APP, SBDS, LAMB2, NUBP1, DHCR7, MTPN, BMP4, ACTA1, ARID5B, ICMT, CSRP2, DDX5, VAT1, PTPN11, SMO, TGFBR3, FOXC2, BMP7, EMP3, PLAU, ADD1, SLC9A1, IGFBP5	1774	183	13528	1.37513	1	0.471904	63.5099
GOTERM_BP_FAT	GO:0043627~response to estrogen stimulus	21	0.904003	0.0530939	PRKCA, BMP4, ARSB, CAV1, CRYAB, ARNT2, OXTR, RCAN1, AURKA, CFTR, MFGE8, AQP1, PTPRN, TIMP3, KRT19, DUSP1, CCND2, GPX4, IGFBP2, BMP7, GHR	1774	105	13528	1.52514	1	0.472954	63.7321
GOTERM_BP_FAT	GO:0030834~regulation of actin filament depolymerization	8	0.344382	0.0544974	TRIOBP, CAPZA2, CFL1, SPTBN2, CAPZB, SPTAN1, ADD1, DSTN	1774	27	13528	2.25947	1	0.481057	64.7185
GOTERM_BP_FAT	GO:0045792~negative regulation of cell size	20	0.860956	0.054664	DCBLD2, RTN4, PPP2R1A, NRP1, CRYAB, SMAD3, ADIPOR1, NDUFA13, GREM1, TGFB2, DAB2, TSC1, SEMA4F, TRO, NPPB, SEMA3A, GNG4, SERTAD1, ENO1, SERTAD2	1774	99	13528	1.54055	1	0.481135	64.8339
GOTERM_BP_FAT	GO:0042306~regulation of protein import into nucleus	11	0.473526	0.0548905	BMP4, SMO, RHOA, G3BP2, SMAD3, CDH1, TRIP6, TACC3, PRDX1, GLI3, FLNA	1774	44	13528	1.90643	1	0.481596	64.9902
GOTERM_BP_FAT	GO:0009408~response to heat	13	0.559621	0.0561338	CCL2, MICA, LYN, CRYAB, HSPBL2, SOD1, EIF2B1, HDAC2, HSPB7, HSPB1, PEBP1, HSPA4, SST, MYOF	1774	56	13528	1.77025	1	0.488484	65.8366
GOTERM_BP_FAT	GO:0043603~cellular amide metabolic process	13	0.559621	0.0561338	ME1, LDHB, TALDO1, PGD, NADSYN1, CPS1, TP53I3, TPI1, IDH3G, QPRT, MDH2, GHR, MDH1	1774	56	13528	1.77025	1	0.488484	65.8366
GOTERM_BP_FAT	GO:0014033~neural crest cell differentiation	9	0.38743	0.0587601	EDNRA, SMO, HIF1A, HAND2, LAMA5, EDN1, CFL1, FOXC2, ACVR1	1774	33	13528	2.07974	1	0.503754	67.5613
GOTERM_BP_FAT	GO:0014032~neural crest cell development	9	0.38743	0.0587601	EDNRA, SMO, HIF1A, HAND2, LAMA5, EDN1, CFL1, FOXC2, ACVR1	1774	33	13528	2.07974	1	0.503754	67.5613
GOTERM_BP_FAT	GO:0045786~negative regulation of cell cycle	17	0.731812	0.0591015	BMP4, PTPRK, AURKAIP1, TP53BP2, SMAD3, TTK, CDK6, CDK5, LATS2, CHMP1A, CASP3, HDAC2, HDAC1, ETS1, TPR, BMP7, NGF	1774	81	13528	1.60046	1	0.504831	67.7793
GOTERM_BP_FAT	GO:0019725~cellular homeostasis	74	3.18554	0.0591416	ATP6V0E1, JPH3, ATOX1, WFS1, GNA11, ATP5B, EDN1, SNCA, HEXB, PRDX4, BNIP3, PDIA6, PRDX3, PRDX1, EDNRA, S1PR3, APP, NUBP1, APOE, TPT1, JPH1, FTL, PRKCA, CCKBR, ACO1, SLC9A3R1, CDK5, CCR6, HIF1A, GNB1, PRDX6, SBF2, TXNDC5, TXN, STC1, TXNRD1, PRNP, SLC40A1, ADD1, GLRX3, ALDOA, GLRX5, CAV1, CCL2, PTH1R, OXTR, CLDN11, CALR, FTH1, APLP2, C11ORF9, FTHL3, PKD2, TGM2, PPP3CB, APEX1, SCO2, GLRX, SEPW1, SLC…	1774	466	13528	1.21095	1	0.504076	67.8048
GOTERM_BP_FAT	GO:0015931~nucleobase, nucleoside, nucleotide and nucleic acid transport	22	0.947051	0.060515	ENY2, UPF1, SLC25A4, RAN, SMG7, G3BP2, EIF5A, GJA1, NXF1, VDAC3, SENP2, ATXN2, TSC1, SLC35B2, DDX19A, NUP205, THOC6, KHSRP, THOC7, POM121C, TPR, THOC3	1774	113	13528	1.48465	1	0.511339	68.6674
GOTERM_BP_FAT	GO:0016180~snRNA processing	5	0.215239	0.0611449	INTS5, INTS4, INTS1, INTS12, INTS3	1774	12	13528	3.17738	1	0.514083	69.0557
GOTERM_BP_FAT	GO:0016073~snRNA metabolic process	5	0.215239	0.0611449	INTS5, INTS4, INTS1, INTS12, INTS3	1774	12	13528	3.17738	1	0.514083	69.0557
GOTERM_BP_FAT	GO:0033108~mitochondrial respiratory chain complex assembly	5	0.215239	0.0611449	NDUFS7, TFAM, NDUFS5, OXA1L, NDUFS4	1774	12	13528	3.17738	1	0.514083	69.0557
GOTERM_BP_FAT	GO:0043200~response to amino acid stimulus	6	0.258287	0.0614664	ATP6V0E1, CCL2, LYN, CFL1, SST, TIMP3	1774	17	13528	2.69143	1	0.514985	69.2521
GOTERM_BP_FAT	GO:0000059~protein import into nucleus, docking	6	0.258287	0.0614664	XPO6, CSE1L, IPO4, NUP205, IPO11, KPNB1	1774	17	13528	2.69143	1	0.514985	69.2521
GOTERM_BP_FAT	GO:0022618~ribonucleoprotein complex assembly	15	0.645717	0.0615177	PRPF31, SNRPD2, RPL24, EIF2A, BMS1, ATXN2, EIF3A, DDX23, RPS14, WDR77, RPS15, SNRPC, GEMIN6, GEMIN4, SNRPG	1774	69	13528	1.65776	1	0.514291	69.2833
GOTERM_BP_FAT	GO:0034637~cellular carbohydrate biosynthetic process	15	0.645717	0.0615177	B4GALT1, GLT25D1, PGD, GYG1, PMM2, G6PC3, ISYNA1, TPI1, GBE1, GLT25D2, PYGL, PGM1, TSTA3, EXT1, EXT2	1774	69	13528	1.65776	1	0.514291	69.2833
GOTERM_BP_FAT	GO:0007017~microtubule-based process	43	1.85105	0.0617246	CCDC99, CAV1, KIF4A, TUBB2A, TUBB2C, UCHL1, TTK, CETN2, ARPC4, AURKA, GTSE1, HOOK1, PTK2, APP, TUBB, DYNLL1, KIF7, DYNLL2, TUBB6, PAFAH1B1, RANBP1, TUBG1, PPP4C, TUBA1A, TUBA1B, TUBA1C, KIF3B, MAP2K1, RAN, CRYAB, KTN1, MYH9, DCTN3, UBE2C, TACC3, TUBGCP2, MAP1S, CKS2, KPNA2, DYNLRB1, GADD45A, KIF20A, MAP3K11	1774	253	13528	1.29607	1	0.514515	69.409
GOTERM_BP_FAT	GO:0051271~negative regulation of cell motion	14	0.602669	0.0624103	PTPRK, PTPRM, ACTN4, ACTN1, GREM1, TPM1, CITED2, TRIB1, NISCH, APOE, RRAS, TGFBR3, IGFBP3, IGFBP5	1774	63	13528	1.6946	1	0.517532	69.8219
GOTERM_BP_FAT	GO:0000271~polysaccharide biosynthetic process	11	0.473526	0.0626305	GLT25D1, GBE1, GLT25D2, XYLT2, NDST1, B3GALT6, UGDH, CHST3, GYG1, EXT1, EXT2	1774	45	13528	1.86406	1	0.517822	69.9534
GOTERM_BP_FAT	GO:0050770~regulation of axonogenesis	13	0.559621	0.0629823	RTN4, NRP1, TNFRSF12A, EFNA1, PLXNB1, SLIT2, PTK2, APOE, SEMA4F, RHOA, SEMA3A, ARHGDIA, NGF	1774	57	13528	1.7392	1	0.518871	70.1624
GOTERM_BP_FAT	GO:0051301~cell division	49	2.10934	0.0646712	LZTS2, TSG101, CDC14B, BCAR1, PTTG1, CDC16, LATS2, TGFB2, DSTN, CDCA8, CDCA2, CDCA3, ARHGEF2, RAN, ROCK2, CDK6, CDK7, UBE2C, DCTN3, MYH9, CDK5, NCAPD2, PPP1CA, CHMP1A, CHMP1B, CCND2, CFL1, PELO, MAPRE2, RUVBL1, NEK6, CKS1B, ANAPC13, AHCTF1, CETN2, ANAPC10, ANLN, CEP55, ANAPC11, CCNG1, CDC40, AATF, PAFAH1B1, SSSCA1, CDC26, ANXA11, CKS2, PARD6G, MYH10	1774	295	13528	1.26664	1	0.527543	71.1465
GOTERM_BP_FAT	GO:0048002~antigen processing and presentation of peptide antigen	8	0.344382	0.0647688	HLA-H, MICA, TRPC4AP, HLA-B, HLA-E, CALR, HLA-DRA, B2M	1774	28	13528	2.17877	1	0.527108	71.2024
GOTERM_BP_FAT	GO:0032963~collagen metabolic process	8	0.344382	0.0647688	TRAM2, PEPD, HIF1A, COL3A1, COL1A1, SERPINH1, COL5A1, MMP11	1774	28	13528	2.17877	1	0.527108	71.2024
GOTERM_BP_FAT	GO:0006081~cellular aldehyde metabolic process	8	0.344382	0.0647688	TPI1, ALDH7A1, TALDO1, ALDH1A3, AKR1B10, IDH2, GLO1, ALDH9A1	1774	28	13528	2.17877	1	0.527108	71.2024
GOTERM_BP_FAT	GO:0052548~regulation of endopeptidase activity	17	0.731812	0.0648781	SMAD6, SNCA, MGMT, SMAD3, NRD1, INTS1, CDH1, RPS3, TNFRSF10B, NOD1, VCP, GSPT1, BAX, MTCH1, HSPD1, IFI6, DHCR24	1774	82	13528	1.58094	1	0.52674	71.2649
GOTERM_BP_FAT	GO:0030005~cellular di-, tri-valent inorganic cation homeostasis	39	1.67886	0.0656105	JPH3, CAV1, CCL2, WFS1, ATOX1, PTH1R, HEXB, EDN1, OXTR, CALR, FTH1, APLP2, EDNRA, S1PR3, APP, NUBP1, FTHL3, APOE, TGM2, PKD2, TPT1, JPH1, SCO2, FTL, PRKCA, CCKBR, ACO1, FZD2, SOD1, HSP90B1, CCR6, TFRC, ATP2A2, GNB1, BAX, MT2A, STC1, PRNP, SLC40A1, ATP7B	1774	227	13528	1.31014	1	0.529873	71.6804
GOTERM_BP_FAT	GO:0051336~regulation of hydrolase activity	55	2.36763	0.0664098	ALS2, OXA1L, TNNC1, GNA11, SNCA, EDN1, INTS1, TGFB2, RPS3, EDNRA, NOD1, TBC1D14, ARHGAP1, TBC1D13, DHCR24, CCKBR, SSBP1, CST3, NRD1, MYH6, TNNT2, TNFRSF10B, GNB1, CSTB, ATPIF1, FGD1, CAV1, MYL4, RABGAP1, PTH1R, MGMT, ASAP1, CDH1, TPM2, TPM1, MTCH1, TGM2, TBC1D7, PAFAH1B1, GCHFR, GIT1, GABARAPL2, MSH3, MAP2K1, SMAD6, SMAD3, RCAN1, GSPT1, TSC1, VCP, SYDE1, BAX, HSPD1, TBC1D20, IFI6	1774	337	13528	1.24455	1	0.533342	72.1275
GOTERM_BP_FAT	GO:0051260~protein homooligomerization	19	0.817908	0.0668246	CUTA, HSD17B10, CAV1, CRYAB, PCBD1, ATL3, PFKP, CDH1, COLEC12, ANXA5, MIF, TAF10, LONP1, VCP, BAX, TGM2, PEBP1, ATPIF1, PRNP	1774	95	13528	1.52514	1	0.534654	72.3568
GOTERM_BP_FAT	GO:0022403~cell cycle phase	66	2.84115	0.0672861	LZTS2, TUBB2A, TTK, RBM7, AURKA, CDC16, PTTG1, LATS2, GTSE1, APP, CDCA8, RSPH1, CDCA2, RANBP1, TUBG1, CUL1, CDCA3, KHDRBS1, ARHGEF2, RAN, POLE, SKP2, CDK6, MYH9, DCTN3, TACC3, UBE2C, NCAPD2, KLHDC3, CHMP1A, CCND2, CDK2AP1, MAPRE2, RUVBL1, KPNA2, GADD45A, NEK6, MAP3K11, ACVR1, CCDC99, ANAPC13, CETN2, ANLN, ANAPC10, ANAPC11, CEP55, CCNG1, ITGB1, RPA1, TUBB, NUMA1, CYP26B1, PPP3CB, PAFAH1B1, SSSCA1,…	1774	414	13528	1.21569	1	0.536213	72.6098
GOTERM_BP_FAT	GO:0007369~gastrulation	15	0.645717	0.0680268	BMP4, TWSG1, UGDH, SMAD3, SLIT2, HAND1, PRKAR1A, FOXC2, AMOT, TXNRD1, EXT1, BMP7, EXT2, PPAP2B, ACVR1	1774	70	13528	1.63408	1	0.53928	73.0114
GOTERM_BP_FAT	GO:0031344~regulation of cell projection organization	18	0.77486	0.0689386	RTN4, NRP1, PTPRF, PLXNB1, TNFRSF12A, EFNA1, RHOQ, SLIT2, PTK2, YWHAH, SEMA4F, APOE, RAC1, RHOA, SEMA3A, DBN1, ARHGDIA, NGF	1774	89	13528	1.54228	1	0.543234	73.4981
GOTERM_BP_FAT	GO:0007044~cell-substrate junction assembly	7	0.301334	0.0708244	PTPRK, TLN1, ITGA5, LAMA5, ACTN1, LAMC1, TRIP6	1774	23	13528	2.32087	1	0.552299	74.4784
GOTERM_BP_FAT	GO:0044271~nitrogen compound biosynthetic process	53	2.28153	0.0719972	ATP5E, ATP6V0E1, ATP5B, ADCY6, SNCA, TGFB2, GOT2, ATP5EP2, PLOD1, ATP5L, GUCY1A3, ATP5O, ATP6V0D1, ATP5I, ATP5H, ATP5J, PCBD1, NADSYN1, ATP6V1D, ATP6V1F, NME4, ATP6V1A, SLC25A38, ATP5C1, UROD, PRPS1, ME1, ALDOA, ALDH18A1, BCAT2, SRM, UROS, ASNSD1, ATP5G1, ATP6V0B, ATP6V0C, OAZ1, PTS, PAPSS1, GCHFR, ODC1, ATP5J2, MAT2A, ATP5F1, ATP1A1, CPS1, MON2, APRT, ATP13A1, ATP2A2, ATP6V1E1, QPRT, ATP5A1, ATP…	1774	325	13528	1.24358	1	0.557461	75.0707
GOTERM_BP_FAT	GO:0046700~heterocycle catabolic process	16	0.688765	0.0730505	ATP5E, NUDT1, CYP1A1, ATP5B, NUDT5, RHOQ, MBD4, MYO9B, ACLY, MYH6, BLVRA, LONP1, ATP5EP2, DERA, ATP5O, ATP5A1, CCNO	1774	77	13528	1.58456	1	0.561929	75.5915
GOTERM_BP_FAT	GO:0016032~viral reproduction	15	0.645717	0.0749757	CTBP1, CCL2, DERL1, TSG101, XRCC6, SMAD3, RRAGA, UBP1, BANF1, CD81, PVRL2, THOC6, THOC7, SUPT5H, THOC3	1774	71	13528	1.61106	1	0.570745	76.517
GOTERM_BP_FAT	GO:0001501~skeletal system development	52	2.23848	0.0749758	AEBP1, PDLIM7, NDST1, GNA11, EDN1, HEXB, POSTN, DLK1, PRDX1, GLI3, HOXC8, SBDS, CTGF, TRAPPC2P1, COL11A1, PITX1, ALX1, GHR, PRKCA, ARID5B, MGP, SIX4, ANXA2P1, SMO, COL1A2, ROR2, FOXC2, PDGFRB, STC1, COL1A1, EXT1, EXT2, TWSG1, OSTF1, COL3A1, PTH1R, TIPARP, COL2A1, TEAD4, PAPSS1, BMP4, EBP, RYK, SMAD3, SPARC, FRZB, COL5A2, ANXA2, MEF2D, BMP7, IGFBP3, CDH11, IGFBP5	1774	319	13528	1.24306	1	0.569765	76.517
GOTERM_BP_FAT	GO:0010038~response to metal ion	24	1.03315	0.075453	CAV1, SEC31A, TNNC1, SNCA, ACTG1, PEF1, NDRG1, ACTB, CUTA, BSG, S100A16, CYP1A1, MGP, SOD1, TNNT2, NPC1, TFRC, DUSP1, ANXA11, PEBP1, CALM3, IGFBP2, PRNP, CALM2, ATP7B	1774	129	13528	1.41874	1	0.571184	76.7412
GOTERM_BP_FAT	GO:0048011~nerve growth factor receptor signaling pathway	4	0.172191	0.075704	NDN, BCAR1, RAF1, PTPN11	1774	8	13528	3.81285	1	0.571464	76.8583
GOTERM_BP_FAT	GO:0030517~negative regulation of axon extension	4	0.172191	0.075704	RTN4, NRP1, SEMA4F, SEMA3A	1774	8	13528	3.81285	1	0.571464	76.8583
GOTERM_BP_FAT	GO:0060314~regulation of ryanodine-sensitive calcium-release channel activity	4	0.172191	0.075704	JPH3, PKD2, CALM3, JPH1, CALM2	1774	8	13528	3.81285	1	0.571464	76.8583
GOTERM_BP_FAT	GO:0010256~endomembrane organization	4	0.172191	0.075704	LMNA, DULLARD, PAFAH1B1, ZMPSTE24	1774	8	13528	3.81285	1	0.571464	76.8583
GOTERM_BP_FAT	GO:0007016~cytoskeletal anchoring at plasma membrane	4	0.172191	0.075704	TLN1, EZR, TLN2, FLNB	1774	8	13528	3.81285	1	0.571464	76.8583
GOTERM_BP_FAT	GO:0007043~cell-cell junction assembly	6	0.258287	0.0762708	TLN1, TJP1, TLN2, GJA1, AMOT, CTNNA1	1774	18	13528	2.5419	1	0.573311	77.1207
GOTERM_BP_FAT	GO:0070301~cellular response to hydrogen peroxide	6	0.258287	0.0762708	PXDN, PRDX6, GPX4, PRDX3, PRDX1, HDAC6	1774	18	13528	2.5419	1	0.573311	77.1207
GOTERM_BP_FAT	GO:0006611~protein export from nucleus	6	0.258287	0.0762708	XPO6, RAN, GSK3B, EIF5A, STRADB, CALR	1774	18	13528	2.5419	1	0.573311	77.1207
GOTERM_BP_FAT	GO:0048754~branching morphogenesis of a tube	14	0.602669	0.0767427	BMP4, B4GALT1, NRP1, EDN1, MGP, GREM1, GLI3, EDNRA, PPP1CA, LAMA5, FOXC2, BMP7, ACVR1, CYR61	1774	65	13528	1.64246	1	0.574674	77.337
GOTERM_BP_FAT	GO:0030030~cell projection organization	59	2.53982	0.0769877	ALS2, NRP1, WASF2, UCHL1, GJA1, PIP5K1C, EFHD1, APP, IFT20, SEMA3A, TOP2B, RPS27A, PRKCA, STX3, PTPRM, CHST3, MYH9, CDK5, LPIN1, SLIT2, SLIT3, SMO, SLC26A6, SLITRK4, SEMA4F, UBC, TRAPPC4, RELN, UBB, UBA52, NGF, FGD1, NDN, ARPC4, CDH1, TPM1, CAPZB, ALCAM, PTK2, LAMB2, RAC2, RAC1, PAFAH1B1, LAMB1, ACTB, RAB8A, MAP2K1, RYK, CREB1, RPL24, SOD1, AFG3L2, PTPN11, TSC1, MAP1S, LAMA5, BMP7, FEZ2, MYH10	1774	368	13528	1.2226	1	0.574912	77.4486
GOTERM_BP_FAT	GO:0022411~cellular component disassembly	12	0.516573	0.0794538	TXNDC12, CASP3, SET, PTRF, BAX, SUPT16H, BNIP3, PAFAH1B1, MTRF1L, LAMC1, SOD1, TTF2	1774	53	13528	1.72657	1	0.585914	78.5428
GOTERM_BP_FAT	GO:0030162~regulation of proteolysis	12	0.516573	0.0794538	HSP90AB1, HDAC2, AURKAIP1, APOE, NRD1, GIPC1, SH3D19, CLN8, TIMP3, STUB1, HDAC6, TIMP1	1774	53	13528	1.72657	1	0.585914	78.5428
GOTERM_BP_FAT	GO:0042993~positive regulation of transcription factor import into nucleus	5	0.215239	0.079465	RHOA, SMAD3, CDH1, TRIP6, FLNA	1774	13	13528	2.93296	1	0.585001	78.5477
GOTERM_BP_FAT	GO:0051043~regulation of membrane protein ectodomain proteolysis	5	0.215239	0.079465	APOE, NRD1, SH3D19, TIMP3, TIMP1	1774	13	13528	2.93296	1	0.585001	78.5477
GOTERM_BP_FAT	GO:0006607~NLS-bearing substrate import into nucleus	5	0.215239	0.079465	KPNA6, KPNA3, KPNA2, KPNB1, KPNA1	1774	13	13528	2.93296	1	0.585001	78.5477
GOTERM_BP_FAT	GO:0007169~transmembrane receptor protein tyrosine kinase signaling pathway	38	1.63582	0.0800314	NRP1, CCL2, NDST1, NDN, EFNA1, BCAR1, TIPARP, TFG, RHOQ, EPHB4, PXN, EPHB6, PTK2, EIF4EBP2, CTGF, PDGFC, SHC1, AGRN, GHR, PLAT, FIBP, ARID5B, AXL, RAF1, CDK5, FLNA, EPHA2, PTPN11, ZFP106, DOK4, ARF4, ROR1, FOXC2, ROR2, HBEGF, PDGFRB, PTPN1, NGF	1774	224	13528	1.29365	1	0.58674	78.7917
GOTERM_BP_FAT	GO:0006446~regulation of translational initiation	10	0.430478	0.0800657	EIF4B, EIF4G2, EIF3B, EIF4EBP2, EIF3H, EIF4H, EIF3E, HSPBL2, HSPB1, EIF2B1, EIF2AK4	1774	41	13528	1.85993	1	0.585941	78.8064
GOTERM_BP_FAT	GO:0043242~negative regulation of protein complex disassembly	10	0.430478	0.0800657	TRIOBP, ARHGEF2, SBDS, CAPZA2, MAP1A, SPTBN2, CAPZB, SPTAN1, ADD1, HDAC6	1774	41	13528	1.85993	1	0.585941	78.8064
GOTERM_BP_FAT	GO:0014912~negative regulation of smooth muscle cell migration	3	0.129143	0.0859112	IGFBP3, TRIB1, IGFBP5	1774	4	13528	5.71928	1	0.611945	81.1749
GOTERM_BP_FAT	GO:0032909~regulation of transforming growth factor-beta2 production	3	0.129143	0.0859112	HIF1A, SMAD3, TGFB2	1774	4	13528	5.71928	1	0.611945	81.1749
GOTERM_BP_FAT	GO:0010870~positive regulation of receptor biosynthetic process	3	0.129143	0.0859112	HDAC2, HDAC1, HDAC6	1774	4	13528	5.71928	1	0.611945	81.1749
GOTERM_BP_FAT	GO:0070542~response to fatty acid	3	0.129143	0.0859112	FABP3, CPS1, AACS	1774	4	13528	5.71928	1	0.611945	81.1749
GOTERM_BP_FAT	GO:0007179~transforming growth factor beta receptor signaling pathway	13	0.559621	0.0867272	AMHR2, PTPRK, EID2, CCL2, SMAD6, CREB1, COL3A1, SMAD3, TGFB2, COL1A2, TGFBR3, TGFBRAP1, ACVR1	1774	60	13528	1.65224	1	0.614617	81.4849
GOTERM_BP_FAT	GO:0043281~regulation of caspase activity	16	0.688765	0.0873387	SMAD6, SNCA, MGMT, SMAD3, INTS1, CDH1, RPS3, TNFRSF10B, NOD1, VCP, GSPT1, BAX, MTCH1, HSPD1, IFI6, DHCR24	1774	79	13528	1.54445	1	0.616359	81.714
GOTERM_BP_FAT	GO:0006508~proteolysis	154	6.62936	0.0884579	ATP6AP2, CNDP2, LGMN, CDC16, ISG15, KLHL9, PSENEN, CUL1, RPS27A, CDCA3, CAPNS1, UBR4, SKP2, NRD1, MYH9, PSMA1, ADAMTS9, SEC61B, PIAS4, CPE, PSMA6, PSMA5, PSMA4, TRIM32, PSMA3, CLPP, ADAMTS1, PGCP, AMFR, TNFAIP3, UBA52, NGF, ERMP1, CTSL2, DERL2, DERL1, ANAPC13, AMZ2, UBA6, ANAPC10, NEDD8, CTSA, ANAPC11, RBX1, PSMB5, PSMB4, PEG10, PSMB7, C1ORF57, PSMB6, PSMB1, PSMB3, PSMB2, FBXW2, ZMPSTE24, HECTD1,…	1774	1054	13528	1.11419	1	0.620304	82.1264
GOTERM_BP_FAT	GO:0032355~response to estradiol stimulus	12	0.516573	0.0885293	PRKCA, BMP4, DUSP1, CCND2, CRYAB, GPX4, ARNT2, OXTR, AURKA, BMP7, IGFBP2, GHR	1774	54	13528	1.6946	1	0.619658	82.1524
GOTERM_BP_FAT	GO:0007566~embryo implantation	8	0.344382	0.088584	BSG, TRO, GRN, TEAD4, LAMB1, SOD1, PLAU, RPL29	1774	30	13528	2.03352	1	0.618943	82.1724
GOTERM_BP_FAT	GO:0042990~regulation of transcription factor import into nucleus	8	0.344382	0.088584	RHOA, G3BP2, SMAD3, CDH1, TRIP6, TACC3, PRDX1, FLNA	1774	30	13528	2.03352	1	0.618943	82.1724
GOTERM_BP_FAT	GO:0051960~regulation of nervous system development	33	1.42058	0.0891561	RTN4, NRP1, EFNA1, TNFRSF12A, XRCC6, OXTR, CALR, PTK2, C11ORF9, APOE, RHOA, AGRN, SEMA3A, RPS27A, ARHGDIA, BMP4, PRKCA, PTPRF, LYN, PLXNB1, NLGN1, SLIT2, SMO, YWHAH, SEMA4F, CCND2, UBC, NPTN, UBB, BMP7, DBN1, UBA52, NGF	1774	192	13528	1.31067	1	0.620472	82.3792
GOTERM_BP_FAT	GO:0010563~negative regulation of phosphorus metabolic process	11	0.473526	0.0898997	PRKCA, CDKN1C, PPP2R1A, CAV1, DYNLL1, BAX, SMAD6, PEBP1, FAM129A, IGFBP3, YWHAE	1774	48	13528	1.74756	1	0.622725	82.6448
GOTERM_BP_FAT	GO:0045936~negative regulation of phosphate metabolic process	11	0.473526	0.0898997	PRKCA, CDKN1C, PPP2R1A, CAV1, DYNLL1, BAX, SMAD6, PEBP1, FAM129A, IGFBP3, YWHAE	1774	48	13528	1.74756	1	0.622725	82.6448
GOTERM_BP_FAT	GO:0010721~negative regulation of cell development	11	0.473526	0.0898997	RTN4, BMP4, PTK2, YWHAH, NRP1, SEMA4F, RHOA, TGFBR3, SEMA3A, BMP7, ARHGDIA	1774	48	13528	1.74756	1	0.622725	82.6448
GOTERM_BP_FAT	GO:0003007~heart morphogenesis	15	0.645717	0.0902145	ACTC1, TNNC1, COL2A1, MYH6, TPM1, COL5A1, TGFB2, TNNT2, SMO, HAND1, HAND2, TGFBR3, FOXC2, ADAMTS1, COL11A1	1774	73	13528	1.56693	1	0.623126	82.756
GOTERM_BP_FAT	GO:0051591~response to cAMP	10	0.430478	0.0906205	BSG, NDUFS4, DUSP1, MAT2A, CCND2, PEBP1, COL1A1, CPS1, PTPRN, ATP7B	1774	42	13528	1.81564	1	0.623914	82.8985
GOTERM_BP_FAT	GO:0010324~membrane invagination	37	1.59277	0.0923558	CAV1, PDLIM7, GULP1, ATP5B, SNX17, SNCA, WASF2, SNX2, SNX3, ABCA1, APP, DAB2, AP1S2, PACSIN2, APOE, RAC1, NECAP2, CAP1, CLINT1, GHR, AP3B1, EHD4, SH3GL3, LRRN3, COLEC12, MFGE8, PI4KB, CDK5, NPC1, GAPVD1, LRP10, TFRC, IGF2R, VAMP7, RAB34, LRP3, DNM2	1774	220	13528	1.2825	1	0.630295	83.4952
GOTERM_BP_FAT	GO:0006897~endocytosis	37	1.59277	0.0923558	CAV1, PDLIM7, GULP1, ATP5B, SNX17, SNCA, WASF2, SNX2, SNX3, ABCA1, APP, DAB2, AP1S2, PACSIN2, APOE, RAC1, NECAP2, CAP1, CLINT1, GHR, AP3B1, EHD4, SH3GL3, LRRN3, COLEC12, MFGE8, PI4KB, CDK5, NPC1, GAPVD1, LRP10, TFRC, IGF2R, VAMP7, RAB34, LRP3, DNM2	1774	220	13528	1.2825	1	0.630295	83.4952
GOTERM_BP_FAT	GO:0051402~neuron apoptosis	6	0.258287	0.0928141	APP, CASP3, BAX, PIGT, BNIP3, CDK5	1774	19	13528	2.40812	1	0.631268	83.6494
GOTERM_BP_FAT	GO:0001502~cartilage condensation	6	0.258287	0.0928141	CTGF, ROR2, MGP, COL2A1, COL11A1, ALX1	1774	19	13528	2.40812	1	0.631268	83.6494
GOTERM_BP_FAT	GO:0048008~platelet-derived growth factor receptor signaling pathway	6	0.258287	0.0928141	PLAT, ARID5B, BCAR1, TIPARP, PDGFRB, PDGFC	1774	19	13528	2.40812	1	0.631268	83.6494
GOTERM_BP_FAT	GO:0006891~intra-Golgi vesicle-mediated transport	6	0.258287	0.0928141	GABARAPL2, COPB2, COPB1, COPZ1, GOLGA3, COPE	1774	19	13528	2.40812	1	0.631268	83.6494
GOTERM_BP_FAT	GO:0006800~oxygen and reactive oxygen species metabolic process	14	0.602669	0.0930311	PXDN, CYP1A1, CRYAB, BNIP3, NDUFA13, PRDX3, SOD1, PRDX1, PARK7, CYBA, NDUFS4, PRDX6, GPX4, GTF3C2	1774	67	13528	1.59343	1	0.631233	83.722
GOTERM_BP_FAT	GO:0016567~protein ubiquitination	22	0.947051	0.0939256	TSG101, UBE3C, ANAPC11, UBE2C, STUB1, TSPAN17, UBE2N, GSPT1, VCP, WDSUB1, TRIM32, UBC, CAND1, UBB, PAF1, AMFR, UBA52, RPS27A, RNF40, HECTD1, UBE2E1, HDAC6	1774	119	13528	1.40979	1	0.633997	84.0179
GOTERM_BP_FAT	GO:0030100~regulation of endocytosis	13	0.559621	0.0957264	PRKCA, CAV1, RAB5B, ACTN4, SNX17, AP2S1, SNCA, MFGE8, CD63, CALR, PACSIN2, RAC1, EHD4	1774	61	13528	1.62515	1	0.64041	84.5982
GOTERM_BP_FAT	GO:0030203~glycosaminoglycan metabolic process	12	0.516573	0.0982108	GNS, XYLT2, NDST1, MAMDC2, B3GALT6, HEXB, UGDH, CHST3, DCN, EXT1, EXT2, FUCA1	1774	55	13528	1.66379	1	0.649398	85.3661
GOTERM_BP_FAT	GO:0051592~response to calcium ion	12	0.516573	0.0982108	ACTB, CAV1, SEC31A, S100A16, MGP, ACTG1, TNNT2, PEF1, DUSP1, ANXA11, PEBP1, CALM3, CALM2	1774	55	13528	1.66379	1	0.649398	85.3661
GOTERM_BP_FAT	GO:0051216~cartilage development	15	0.645717	0.0985106	PRKCA, BMP4, PTH1R, EDN1, MGP, COL2A1, MEF2D, CTGF, ROR2, COL1A1, BMP7, COL11A1, PITX1, GHR, ALX1	1774	74	13528	1.54575	1	0.649651	85.4563
GOTERM_BP_FAT	GO:0048872~homeostasis of number of cells	19	0.817908	0.0990756	BMP4, LYN, EPAS1, SOD1, PRDX1, TIMP1, RPA1, CASP3, RPS19, ID2, RPS17, BAX, RPS14, SLC25A38, PPP3CB, TGFBR3, HEPH, ADD1, RPS24	1774	100	13528	1.44888	1	0.650941	85.6248
GOTERM_BP_FAT	GO:0050771~negative regulation of axonogenesis	7	0.301334	0.0993304	RTN4, PTK2, NRP1, SEMA4F, RHOA, SEMA3A, ARHGDIA	1774	25	13528	2.1352	1	0.651014	85.7002
down-regulated biological processes in AD-iPS-26B neurons compared to H9 neurons
Category	Term	Count	%	PValue	Genes	List Total	Pop Hits	Pop Total	Fold Enrichment	Bonferroni	Benjamini	FDR
GOTERM_BP_FAT	GO:0006412~translation	121	6.42251	2.68968e-36	RPL18, RPL17, MRPL41, RPL19, RPL14, EIF5, RPLP2, EIF5A, MRPS30, EIF4EBP2, EIF1AX, RPLP1, MRPL36, RPL26L1, EIF1, RPL11, RPL12, MRPL33, MRPL34, RPS27A, RPL36AL, RPL35A, CARS, EIF2S3, RSL1D1, RPS19, RPS16, RPS17, RPS14, RPS15, HARS, RPS12, RPS13, RPS10, PELO, YARS2, RPS11, EIF2AK2, UBA52, MRPS16, MRPS15, FARS2, MRPS11, IGF2BP3, PTRH2, KARS, DTD1, RPS25, RPS26, EIF3A, RPS27, RPS29, EIF3H, RPL6, RPL3,…	1439	331	13528	3.43661	9.5349e-33	9.5349e-33	4.93325e-33
GOTERM_BP_FAT	GO:0000278~mitotic cell cycle	124	6.58174	6.46301e-33	KIFC1, TUBB2B, PRC1, TUBB2A, KNTC1, TTK, AURKA, AURKB, PTTG1, CDCA8, APP, OIP5, CDCA2, CCNA2, CDCA5, ASPM, CUL1, RPS27A, CDCA3, ZC3HC1, RAN, SGOL1, POLE, DCTN3, NCAPD2, PSMA1, PSMA6, PSMA5, C14ORF106, PSMA4, PSMA3, UBA52, NEK6, DSCC1, CCDC99, BLM, NEDD9, ANAPC10, ANAPC11, CCNG1, PSMB5, SPC24, PSMB4, PSMB7, TUBB, PSMB6, NCAPG2, PSMB3, PSMB2, CDC123, FBXO5, CLASP1, SKA2, TCF3, SSSCA1, YEATS4, CKAP5…	1439	370	13528	3.1506	2.29114e-29	1.14557e-29	1.18541e-29
GOTERM_BP_FAT	GO:0006414~translational elongation	60	3.18471	6.4176e-32	RPL18, RPL17, RPL19, RPL14, RPLP2, RPS2, RPS3, RPS3A, RPLP1, RPL26L1, RPL11, RPL12, RPS27A, RPL35A, RPS19, RPL41, RPS16, RPS17, RPS14, RPS15, UBC, RPS12, RPS13, RPS10, RPS11, UBB, UBA52, RPL27A, RPL35, RPS15A, RPL36, RPL38, RPL39, VARS, RPS25, RPS26, RPL30, RPS27, RPS29, RPL31, RPL6, RPL34, RPL3, RPL10A, RPL7A, RPL4, RPS20, RPS23, RPS24, EEF1A1, RPL26, RPL27, RPS9, RPL24, RPS6, RPS5, RPS8, RPL29,…	1439	101	13528	5.58474	2.27504e-28	7.58346e-29	1.17708e-28
GOTERM_BP_FAT	GO:0007049~cell cycle	192	10.1911	9.35886e-31	KIFC1, JUB, MRPL41, TUBB2B, TUBB2A, AURKA, PTTG1, AURKB, APP, CDCA8, CDCA2, SUPT5H, CDCA5, CCNA2, CUL1, CDCA3, ZC3HC1, CGRRF1, RAN, LIG1, POLE, MYH9, DCTN3, NCAPD2, PPP1CA, UHRF1, KRT18, MAPK6, C14ORF106, PELO, NEK6, CCDC99, CALR, NCAPG2, CDC123, FBXO5, SKA2, TCF3, SSSCA1, YEATS4, TP53BP2, CDC20, PCNP, RAD54L, CHAF1B, SPIN1, LZTS2, GTSE1, LATS2, CDT1, FANCI, TUBB3, CDC7, ARHGEF2, CCNF, TPX2, PAPD…	1439	776	13528	2.32601	3.31772e-27	8.29429e-28	1.71655e-27
GOTERM_BP_FAT	GO:0006396~RNA processing	151	8.01486	1.72374e-29	RALY, RNMT, RPL14, RBM15B, LSM7, RBM4, RP9, SNRPD2, SYNCRIP, INTS1, INTS3, SETX, PNN, SFRS6, INTS9, NONO, SFRS7, SFRS4, APP, DDX23, INTS5, INTS4, WDR77, LSM4, RPL11, LSM3, PTBP2, SNRPA1, RPL35A, RPP21, SF3B14, EMG1, EFTUD2, PTBP1, SFRS1, HNRNPR, SFRS2, RSL1D1, DDX39, RPS19, AQR, RPS16, RPS17, RPS14, RPS15, SNRPB, SNRPA, SNRPC, SNRPF, SNRPG, HSD17B10, ELAC2, STRAP, FARS2, SNRPB2, LIN28B, PUS7, HNR…	1439	547	13528	2.59515	6.11065e-26	1.22213e-26	3.16158e-26
GOTERM_BP_FAT	GO:0022402~cell cycle process	148	7.85563	2.53297e-26	CEP72, KIFC1, TUBB2B, PRC1, TUBB2A, KNTC1, TTK, AURKA, AURKB, PTTG1, CDCA8, APP, OIP5, CDCA2, TUBG1, CCNA2, CDCA5, ASPM, CUL1, RPS27A, CDCA3, CGRRF1, ZC3HC1, RAN, SGOL1, POLE, DCTN3, TACC3, MYH9, NCAPD2, PSMA1, PSMA6, PSMA5, PSMA4, C14ORF106, PSMA3, UBA52, NEK6, DSCC1, CCDC99, BLM, NEDD9, ANAPC10, ANAPC11, CALR, CCNG1, SESN1, PSMB5, SPC24, PSMB4, PSMB7, TUBB, PSMB6, NCAPG2, PSMB3, PSMB2, CDC123, …	1439	565	13528	2.46256	8.9794e-23	1.49657e-23	4.64583e-23
GOTERM_BP_FAT	GO:0008380~RNA splicing	95	5.04246	3.36932e-25	RALY, RBM15B, RBM4, LSM7, CWC15, SYNCRIP, SNRPD2, RP9, YBX1, PNN, SFRS6, NONO, SFRS7, SFRS4, PLRG1, DDX23, PRMT5, WDR77, PCBP2, LSM4, LSM3, PTBP2, SNRPA1, SF3B14, EFTUD2, PTBP1, CDC5L, SFRS1, HNRNPR, PRPF4, SRPK1, SFRS2, DDX39, AQR, KHSRP, SNRPB, SNRPA, RBM38, SNRNP40, THOC4, SNRPC, RBM39, CPSF3, SNRPF, THOC3, CPSF1, SNRPG, THOC1, POLR2F, POLR2L, STRAP, POLR2J, POLR2I, TRA2A, SNRPB2, WBP11, SF3B5…	1439	284	13528	3.14469	1.19442e-21	1.70632e-22	6.17981e-22
GOTERM_BP_FAT	GO:0006397~mRNA processing	97	5.14862	4.39248e-22	RALY, RNMT, RBM15B, RBM4, LSM7, SYNCRIP, SNRPD2, PNN, SFRS6, NONO, SFRS7, APP, SFRS4, DDX23, WDR77, LSM4, LSM3, PTBP2, SNRPA1, SF3B14, EFTUD2, PTBP1, SFRS1, HNRNPR, SFRS2, DDX39, AQR, SNRPB, SNRPA, SNRPC, SNRPF, SNRPG, STRAP, SNRPB2, HNRNPL, HNRNPA3, HNRNPM, MOV10, HNRNPK, CDC40, HNRNPD, PABPC1, HNRNPC, DDX41, DHX9, CSTF2, RNPS1, CASC3, DDX5, RBMX, HNRNPA0, PPIH, SNRNP25, CWC15, YBX1, RNGTT, PLRG…	1439	321	13528	2.84079	1.55714e-18	1.94642e-19	8.05643e-19
GOTERM_BP_FAT	GO:0016071~mRNA metabolic process	104	5.52017	5.01766e-21	RALY, RNMT, RBM15B, RBM4, LSM7, SNRPD2, SYNCRIP, PNN, SFRS6, NONO, SFRS7, APP, SFRS4, DDX23, WIBG, WDR77, LSM4, LSM3, PTBP2, SNRPA1, SF3B14, EFTUD2, PTBP1, SFRS1, HNRNPR, SFRS2, DDX39, AQR, SNRPB, SNRPA, SNRPC, SNRPF, SNRPG, STRAP, SNRPB2, HNRNPL, HNRNPA3, HNRNPM, MOV10, HNRNPK, CDC40, HNRNPD, PABPC1, HNRNPC, DDX41, DHX9, CSTF2, SMG7, RNPS1, CASC3, DDX5, RBMX, HNRNPA0, PPIH, DCP2, SNRNP25, CWC15,…	1439	370	13528	2.64244	1.77876e-17	1.9764e-18	9.2031e-18
GOTERM_BP_FAT	GO:0048285~organelle fission	74	3.92781	8.43467e-19	KIF22, KIFC1, LZTS2, TUBB2B, COX10, TUBB2A, KNTC1, AURKA, AURKB, PTTG1, LATS2, FAM83D, CDCA8, OIP5, CDCA2, CDCA5, CCNA2, ASPM, TUBB3, CDCA3, ARHGEF2, KIF11, ZC3HC1, RAN, SGOL1, CCNF, TPX2, NUSAP1, PAPD5, PBK, DCTN3, UBE2C, NCAPD2, CHMP1A, C14ORF106, NSL1, BUB1B, MAPRE1, RUVBL1, NEK6, DSCC1, CCDC99, NEDD9, ANAPC10, ANAPC11, CEP55, CCNG1, SPC24, TUBB, NCAPG, NCAPG2, BUB1, FBXO5, PAFAH1B1, CLASP1, S…	1439	229	13528	3.03787	2.99009e-15	2.99009e-16	1.54704e-15
GOTERM_BP_FAT	GO:0000087~M phase of mitotic cell cycle	73	3.87473	8.74175e-19	KIF22, KIFC1, LZTS2, TUBB2B, TUBB2A, KNTC1, AURKA, AURKB, PTTG1, LATS2, FAM83D, CDCA8, OIP5, CDCA2, CDCA5, CCNA2, ASPM, TUBB3, CDCA3, ARHGEF2, KIF11, ZC3HC1, RAN, SGOL1, CCNF, TPX2, NUSAP1, PAPD5, PBK, DCTN3, UBE2C, NCAPD2, CHMP1A, C14ORF106, NSL1, BUB1B, MAPRE1, RUVBL1, NEK6, DSCC1, CCDC99, NEDD9, ANAPC10, ANAPC11, CEP55, CCNG1, SPC24, TUBB, NCAPG, NCAPG2, BUB1, FBXO5, PAFAH1B1, CLASP1, SKA2, ZW…	1439	224	13528	3.06371	3.09895e-15	2.81723e-16	1.60336e-15
GOTERM_BP_FAT	GO:0000280~nuclear division	72	3.82166	1.19129e-18	KIF22, KIFC1, LZTS2, TUBB2B, TUBB2A, KNTC1, AURKA, AURKB, PTTG1, LATS2, FAM83D, CDCA8, OIP5, CDCA2, CDCA5, CCNA2, ASPM, TUBB3, CDCA3, ARHGEF2, KIF11, ZC3HC1, RAN, SGOL1, CCNF, TPX2, NUSAP1, PAPD5, PBK, DCTN3, UBE2C, NCAPD2, CHMP1A, C14ORF106, NSL1, BUB1B, MAPRE1, RUVBL1, NEK6, DSCC1, CCDC99, NEDD9, ANAPC10, ANAPC11, CEP55, CCNG1, SPC24, TUBB, NCAPG, NCAPG2, BUB1, FBXO5, PAFAH1B1, CLASP1, SKA2, ZW…	1439	220	13528	3.07668	4.22313e-15	3.51928e-16	2.185e-15
GOTERM_BP_FAT	GO:0007067~mitosis	72	3.82166	1.19129e-18	KIF22, KIFC1, LZTS2, TUBB2B, TUBB2A, KNTC1, AURKA, AURKB, PTTG1, LATS2, FAM83D, CDCA8, OIP5, CDCA2, CDCA5, CCNA2, ASPM, TUBB3, CDCA3, ARHGEF2, KIF11, ZC3HC1, RAN, SGOL1, CCNF, TPX2, NUSAP1, PAPD5, PBK, DCTN3, UBE2C, NCAPD2, CHMP1A, C14ORF106, NSL1, BUB1B, MAPRE1, RUVBL1, NEK6, DSCC1, CCDC99, NEDD9, ANAPC10, ANAPC11, CEP55, CCNG1, SPC24, TUBB, NCAPG, NCAPG2, BUB1, FBXO5, PAFAH1B1, CLASP1, SKA2, ZW…	1439	220	13528	3.07668	4.22313e-15	3.51928e-16	2.185e-15
GOTERM_BP_FAT	GO:0000377~RNA splicing, via transesterification reactions with bulged adenosine as nucleophile	58	3.07856	1.76503e-18	CWC15, LSM7, SNRPD2, YBX1, SFRS6, SFRS7, SFRS4, DDX23, PRMT5, PCBP2, WDR77, SNRPA1, SF3B14, EFTUD2, PTBP1, SFRS1, PRPF4, HNRNPR, SFRS2, DDX39, SNRPB, SNRPA, THOC4, SNRNP40, SNRPC, SNRPF, CPSF3, CPSF1, SNRPG, POLR2F, POLR2L, POLR2J, POLR2I, TRA2A, SNRPB2, SF3B5, SF3B4, SF3B3, SF3B2, POLR2A, HNRNPL, SF4, HNRNPA3, HNRNPM, HNRNPK, PRPF8, CDC40, HNRNPD, SNRNP70, HNRNPC, GEMIN4, DHX9, CSTF2, RNPS1, RBM…	1439	153	13528	3.56377	6.25704e-15	4.81311e-16	3.23732e-15
GOTERM_BP_FAT	GO:0000398~nuclear mRNA splicing, via spliceosome	58	3.07856	1.76503e-18	CWC15, LSM7, SNRPD2, YBX1, SFRS6, SFRS7, SFRS4, DDX23, PRMT5, PCBP2, WDR77, SNRPA1, SF3B14, EFTUD2, PTBP1, SFRS1, PRPF4, HNRNPR, SFRS2, DDX39, SNRPB, SNRPA, THOC4, SNRNP40, SNRPC, SNRPF, CPSF3, CPSF1, SNRPG, POLR2F, POLR2L, POLR2J, POLR2I, TRA2A, SNRPB2, SF3B5, SF3B4, SF3B3, SF3B2, POLR2A, HNRNPL, SF4, HNRNPA3, HNRNPM, HNRNPK, PRPF8, CDC40, HNRNPD, SNRNP70, HNRNPC, GEMIN4, DHX9, CSTF2, RNPS1, RBM…	1439	153	13528	3.56377	6.25704e-15	4.81311e-16	3.23732e-15
GOTERM_BP_FAT	GO:0000375~RNA splicing, via transesterification reactions	58	3.07856	1.76503e-18	CWC15, LSM7, SNRPD2, YBX1, SFRS6, SFRS7, SFRS4, DDX23, PRMT5, PCBP2, WDR77, SNRPA1, SF3B14, EFTUD2, PTBP1, SFRS1, PRPF4, HNRNPR, SFRS2, DDX39, SNRPB, SNRPA, THOC4, SNRNP40, SNRPC, SNRPF, CPSF3, CPSF1, SNRPG, POLR2F, POLR2L, POLR2J, POLR2I, TRA2A, SNRPB2, SF3B5, SF3B4, SF3B3, SF3B2, POLR2A, HNRNPL, SF4, HNRNPA3, HNRNPM, HNRNPK, PRPF8, CDC40, HNRNPD, SNRNP70, HNRNPC, GEMIN4, DHX9, CSTF2, RNPS1, RBM…	1439	153	13528	3.56377	6.25704e-15	4.81311e-16	3.23732e-15
GOTERM_BP_FAT	GO:0022403~cell cycle phase	106	5.62633	3.40136e-18	KIFC1, PRC1, TUBB2B, TUBB2A, KNTC1, TTK, AURKA, PTTG1, AURKB, CDCA8, APP, OIP5, CDCA2, TUBG1, CDCA5, CCNA2, CUL1, ASPM, CDCA3, ZC3HC1, RAN, SGOL1, POLE, DCTN3, TACC3, MYH9, NCAPD2, C14ORF106, NEK6, DSCC1, CCDC99, BLM, NEDD9, ANAPC10, ANAPC11, CCNG1, SPC24, TUBB, NCAPG2, CDC123, FBXO5, CLASP1, SKA2, TCF3, SSSCA1, YEATS4, CKAP5, CDC20, RAD54L, POLD1, KIF22, LZTS2, GTSE1, LATS2, FAM83D, RANBP1, TUBB…	1439	414	13528	2.40701	1.20578e-14	8.61273e-16	6.23858e-15
GOTERM_BP_FAT	GO:0006259~DNA metabolic process	120	6.36943	1.03635e-17	XRCC5, XRCC3, RBM4, MORF4L2, XRCC6, C16ORF75, PTTG1, INTS3, MCM10, SETX, NONO, PRIM1, CTGF, NUDT1, DTL, RAN, LIG1, USP1, POLE, POLB, TOPBP1, RNASEH2A, ORC1L, UHRF1, RFC4, RPAIN, TNFAIP1, DSCC1, RAD23B, BLM, PPT1, BANF1, TK1, RBX1, ACD, POLE2, SMARCB1, NTHL1, GINS2, PHB, GINS3, GINS4, RAD54L, OBFC2B, TXNDC12, POLD1, POLD2, PCNA, SUPT16H, DNMT1, HSPD1, PARP1, CHAF1B, PTGES3, KIF22, FAM175A, PMS2L4,…	1439	506	13528	2.22948	3.67385e-14	2.44924e-15	1.90081e-14
GOTERM_BP_FAT	GO:0034621~cellular macromolecular complex subunit organization	95	5.04246	1.51136e-17	XPO1, TUBB2B, WASF3, XPO6, COX10, TUBB2A, AP2S1, TUBB2C, NAP1L1, SNRPD2, NAP1L3, CTCF, EIF2A, H1FX, NAP1L5, NAP1L4, DSTN, SFRS6, NDUFS5, NDUFS4, PAK2, DDX23, HIST2H2AC, PRMT5, WDR77, GTF2A2, H2AFZ, TUBB6, PDGFC, TUBG1, TUBA1A, KPNB1, TUBA1B, TUBB3, MYST3, NUP133, HSP90AA1, IPO9, MCM2, SFRS1, HMGA1, CDK5, FLNA, LOC440926, ADRM1, SMARCE1, C14ORF104, TBCA, IPO4, NUP205, RPS14, RPS15, SNRPB, SMARCA5,…	1439	357	13528	2.50166	5.35777e-14	3.34861e-15	2.77205e-14
GOTERM_BP_FAT	GO:0051438~regulation of ubiquitin-protein ligase activity	38	2.01699	1.71957e-16	ANAPC10, ANAPC11, FEM1A, PSMB5, PSMB4, PSMB7, PSMB6, PSMB3, PSMD1, PSMB2, PSMD2, FBXO5, PSMD4, PSMD6, CUL1, BUB3, RPS27A, CDC20, UBE2C, UBE2N, CCNB1, PSMA1, PSMD14, PSMA6, PSMD12, PSMC4, PSMA5, PSMC3, PSMD10, PSMC2, PSMA4, PSMC1, PSMA3, UBC, BUB1B, UBB, UBA52, UBE2E1	1439	78	13528	4.57996	7.87148e-13	4.62963e-14	4.10783e-13
GOTERM_BP_FAT	GO:0051439~regulation of ubiquitin-protein ligase activity during mitotic cell cycle	36	1.91083	2.46791e-16	ANAPC10, ANAPC11, PSMB5, PSMB4, PSMB7, PSMB6, PSMB3, PSMD1, PSMB2, PSMD2, FBXO5, PSMD4, PSMD6, CUL1, BUB3, RPS27A, CDC20, UBE2C, CCNB1, PSMA1, PSMD14, PSMA6, PSMD12, PSMC4, PSMA5, PSMC3, PSMD10, PSMC2, PSMA4, PSMC1, PSMA3, UBC, BUB1B, UBB, UBA52, UBE2E1	1439	71	13528	4.76669	7.87148e-13	4.37428e-14	4.10783e-13
GOTERM_BP_FAT	GO:0051301~cell division	82	4.35244	3.11857e-16	KIFC1, LZTS2, PRC1, BCAR1, KNTC1, AURKB, PTTG1, LATS2, DSTN, FAM83D, CDCA8, OIP5, CDCA2, CDCA5, CCNA2, ASPM, CDCA3, CDC7, ARHGEF2, KIF11, ZC3HC1, RAN, LIG1, SGOL1, CCNF, NUSAP1, PAPD5, MYH9, DCTN3, PPP1CC, UBE2C, CDK5, MCM5, NCAPD2, CHMP1A, CCND1, PPP1CA, CCND2, C14ORF106, NSL1, CFL1, BUB1B, CYTSA, PELO, MAPRE1, RUVBL1, NEK6, CKS1B, NEDD9, ANAPC10, ANAPC11, CEP55, CCNG1, SPC24, NCAPG, NCAPG2, CDC…	1439	295	13528	2.61315	1.18072e-12	6.21725e-14	6.10623e-13
GOTERM_BP_FAT	GO:0034622~cellular macromolecular complex assembly	86	4.56476	3.18463e-16	XPO1, TUBB2B, WASF3, XPO6, COX10, TUBB2A, AP2S1, TUBB2C, NAP1L1, SNRPD2, NAP1L3, EIF2A, H1FX, NAP1L5, NAP1L4, SFRS6, NDUFS5, NDUFS4, DDX23, HIST2H2AC, PRMT5, WDR77, GTF2A2, H2AFZ, TUBB6, PDGFC, TUBG1, TUBA1A, KPNB1, TUBA1B, TUBB3, MYST3, HSP90AA1, IPO9, MCM2, SFRS1, CDK5, FLNA, LOC440926, ADRM1, C14ORF104, TBCA, IPO4, NUP205, RPS14, RPS15, SNRPB, SMARCA5, TOMM22, SNRPC, SNRPF, SNRPG, EID2, DIAPH1…	1439	318	13528	2.5424	1.18072e-12	5.90639e-14	6.10623e-13
GOTERM_BP_FAT	GO:0051436~negative regulation of ubiquitin-protein ligase activity during mitotic cell cycle	34	1.80467	6.85595e-16	ANAPC10, ANAPC11, PSMB5, PSMB4, PSMB7, PSMB6, PSMB3, PSMD1, PSMB2, PSMD2, FBXO5, PSMD4, PSMD6, BUB3, RPS27A, CDC20, UBE2C, PSMA1, PSMD14, PSMA6, PSMD12, PSMC4, PSMA5, PSMC3, PSMD10, PSMA4, PSMC2, PSMC1, PSMA3, UBC, BUB1B, UBB, UBA52, UBE2E1	1439	65	13528	4.91743	2.36144e-12	1.12466e-13	1.22125e-12
GOTERM_BP_FAT	GO:0031145~anaphase-promoting complex-dependent proteasomal ubiquitin-dependent protein catabolic process	34	1.80467	6.85595e-16	ANAPC10, ANAPC11, PSMB5, PSMB4, PSMB7, PSMB6, PSMB3, PSMD1, PSMB2, PSMD2, PSMD4, PSMD6, BUB3, RPS27A, CDC20, UBE2C, CCNB1, PSMA1, PSMD14, PSMA6, PSMD12, PSMC4, PSMA5, PSMC3, PSMD10, PSMA4, PSMC2, PSMC1, PSMA3, UBC, BUB1B, UBB, UBA52, UBE2E1	1439	65	13528	4.91743	2.36144e-12	1.12466e-13	1.22125e-12
GOTERM_BP_FAT	GO:0000279~M phase	87	4.61783	8.03974e-16	KIFC1, KIF22, LZTS2, PRC1, TUBB2B, TUBB2A, KNTC1, TTK, AURKA, AURKB, PTTG1, LATS2, FAM83D, CDCA8, OIP5, CDCA2, RANBP1, TUBG1, CDCA5, CCNA2, ASPM, TUBB3, CDCA3, ARHGEF2, KIF11, ZC3HC1, RAN, SGOL1, CCNF, TPX2, NUSAP1, PAPD5, PBK, MYH9, DCTN3, TACC3, UBE2C, NCAPD2, CHMP1A, FANCD2, C14ORF106, NSL1, BUB1B, MAPRE1, RUVBL1, KPNA2, NEK6, DSCC1, CCDC99, NEDD9, ANAPC10, ANAPC11, CEP55, CCNG1, RPA1, SPC24, …	1439	329	13528	2.48597	2.75502e-12	1.25233e-13	1.42109e-12
GOTERM_BP_FAT	GO:0051340~regulation of ligase activity	38	2.01699	9.07413e-16	ANAPC10, ANAPC11, FEM1A, PSMB5, PSMB4, PSMB7, PSMB6, PSMB3, PSMD1, PSMB2, PSMD2, FBXO5, PSMD4, PSMD6, CUL1, BUB3, RPS27A, CDC20, UBE2C, UBE2N, CCNB1, PSMA1, PSMD14, PSMA6, PSMD12, PSMC4, PSMA5, PSMC3, PSMD10, PSMC2, PSMA4, PSMC1, PSMA3, UBC, BUB1B, UBB, UBA52, UBE2E1	1439	81	13528	4.41033	3.14859e-12	1.3689e-13	1.63203e-12
GOTERM_BP_FAT	GO:0051443~positive regulation of ubiquitin-protein ligase activity	35	1.85775	1.27717e-15	ANAPC10, ANAPC11, PSMB5, PSMB4, PSMB7, PSMB6, PSMB3, PSMD1, PSMB2, PSMD2, FBXO5, PSMD4, PSMD6, CUL1, RPS27A, CDC20, UBE2C, UBE2N, CCNB1, PSMA1, PSMD14, PSMA6, PSMD12, PSMC4, PSMA5, PSMC3, PSMD10, PSMA4, PSMC2, PSMC1, PSMA3, UBC, UBB, UBA52, UBE2E1	1439	70	13528	4.70049	4.72289e-12	1.96732e-13	2.44249e-12
GOTERM_BP_FAT	GO:0051444~negative regulation of ubiquitin-protein ligase activity	34	1.80467	2.03854e-15	ANAPC10, ANAPC11, PSMB5, PSMB4, PSMB7, PSMB6, PSMB3, PSMD1, PSMB2, PSMD2, FBXO5, PSMD4, PSMD6, BUB3, RPS27A, CDC20, UBE2C, PSMA1, PSMD14, PSMA6, PSMD12, PSMC4, PSMA5, PSMC3, PSMD10, PSMA4, PSMC2, PSMC1, PSMA3, UBC, BUB1B, UBB, UBA52, UBE2E1	1439	67	13528	4.77064	7.08433e-12	2.83329e-13	3.66374e-12
GOTERM_BP_FAT	GO:0051352~negative regulation of ligase activity	34	1.80467	2.03854e-15	ANAPC10, ANAPC11, PSMB5, PSMB4, PSMB7, PSMB6, PSMB3, PSMD1, PSMB2, PSMD2, FBXO5, PSMD4, PSMD6, BUB3, RPS27A, CDC20, UBE2C, PSMA1, PSMD14, PSMA6, PSMD12, PSMC4, PSMA5, PSMC3, PSMD10, PSMA4, PSMC2, PSMC1, PSMA3, UBC, BUB1B, UBB, UBA52, UBE2E1	1439	67	13528	4.77064	7.08433e-12	2.83329e-13	3.66374e-12
GOTERM_BP_FAT	GO:0051437~positive regulation of ubiquitin-protein ligase activity during mitotic cell cycle	34	1.80467	3.60492e-15	ANAPC10, ANAPC11, PSMB5, PSMB4, PSMB7, PSMB6, PSMB3, PSMD1, PSMB2, PSMD2, FBXO5, PSMD4, PSMD6, CUL1, RPS27A, CDC20, UBE2C, CCNB1, PSMA1, PSMD14, PSMA6, PSMD12, PSMC4, PSMA5, PSMC3, PSMD10, PSMA4, PSMC2, PSMC1, PSMA3, UBC, UBB, UBA52, UBE2E1	1439	68	13528	4.70049	1.25944e-11	4.8439e-13	6.51701e-12
GOTERM_BP_FAT	GO:0051351~positive regulation of ligase activity	35	1.85775	6.59056e-15	ANAPC10, ANAPC11, PSMB5, PSMB4, PSMB7, PSMB6, PSMB3, PSMD1, PSMB2, PSMD2, FBXO5, PSMD4, PSMD6, CUL1, RPS27A, CDC20, UBE2C, UBE2N, CCNB1, PSMA1, PSMD14, PSMA6, PSMD12, PSMC4, PSMA5, PSMC3, PSMD10, PSMA4, PSMC2, PSMC1, PSMA3, UBC, UBB, UBA52, UBE2E1	1439	73	13528	4.50732	2.32209e-11	8.59979e-13	1.20126e-11
GOTERM_BP_FAT	GO:0031397~negative regulation of protein ubiquitination	35	1.85775	1.08919e-14	ANAPC10, ANAPC11, PSMB5, PSMB4, PSMB7, PSMB6, PSMB3, PSMD1, PSMB2, PSMD2, FBXO5, PSMD4, PSMD6, BUB3, RPS27A, CDC20, UBE2C, CDK5, PSMA1, PSMD14, PSMA6, PSMD12, PSMC4, PSMA5, PSMC3, PSMD10, PSMA4, PSMC2, PSMC1, PSMA3, UBC, BUB1B, UBB, UBA52, UBE2E1	1439	74	13528	4.44641	3.85703e-11	1.37745e-12	1.99507e-11
GOTERM_BP_FAT	GO:0031400~negative regulation of protein modification process	45	2.38854	2.31093e-14	SNCA, ANAPC10, ANAPC11, PSMB5, PSMB4, PSMB7, SET, PSMB6, PSMB3, PPP2CA, PSMD1, PSMB2, PSMD2, FBXO5, PSMD4, PSMD6, FAM129A, BUB3, RPS27A, PRKCA, YWHAB, CDC20, UBE2C, CDK5, YWHAE, PSMA1, PSMD14, PSMA6, PSMD12, PSMC4, PSMA5, PSMC3, PSMD10, PSMC2, PSMA4, BAX, PSMA3, PSMC1, UBC, BUB1B, PEBP1, DNMT1, UBB, UBA52, UBE2E1	1439	119	13528	3.55499	8.18634e-11	2.82285e-12	4.2355e-11
GOTERM_BP_FAT	GO:0010498~proteasomal protein catabolic process	41	2.17622	3.56155e-14	RAD23B, DERL2, ANAPC10, ANAPC11, PSMB5, PSMB4, PSMB7, PSMB6, PSMB3, PSMD1, PSMB2, PSMD2, PSMD4, PSMD6, BUB3, RPS27A, NPLOC4, PCNP, CDC20, UBE2C, CCNB1, PSMA1, PSMD14, SEC61B, PSMA6, PSMD12, PSMC4, PSMA5, PSMC3, PSMD10, PSMC2, PSMA4, PSMA3, PSMC1, UBC, BUB1B, AMFR, UBB, TBL1X, UBA52, UBE2E1	1439	102	13528	3.77882	1.26337e-10	4.21119e-12	6.53699e-11
GOTERM_BP_FAT	GO:0043161~proteasomal ubiquitin-dependent protein catabolic process	41	2.17622	3.56155e-14	RAD23B, DERL2, ANAPC10, ANAPC11, PSMB5, PSMB4, PSMB7, PSMB6, PSMB3, PSMD1, PSMB2, PSMD2, PSMD4, PSMD6, BUB3, RPS27A, NPLOC4, PCNP, CDC20, UBE2C, CCNB1, PSMA1, PSMD14, SEC61B, PSMA6, PSMD12, PSMC4, PSMA5, PSMC3, PSMD10, PSMC2, PSMA4, PSMA3, PSMC1, UBC, BUB1B, AMFR, UBB, TBL1X, UBA52, UBE2E1	1439	102	13528	3.77882	1.26337e-10	4.21119e-12	6.53699e-11
GOTERM_BP_FAT	GO:0043933~macromolecular complex subunit organization	140	7.431	2.72682e-13	XPO1, TUBB2B, XPO6, TUBB2A, TUBB2C, KNTC1, SNRPD2, MED24, H1FX, SFRS6, DDX23, MED27, WDR77, H2AFZ, PDGFC, TUBG1, TBPL1, MYST3, NUP133, PCBD1, CRYAB, MED12, PRKAB1, COLEC12, SFRS1, ADRM1, SMARCE1, C14ORF104, RPS14, RPS15, SMARCA5, SNRPB, ADSL, SNRPC, AMFR, SNRPF, SNRPG, HSD17B10, EID2, BLM, DIAPH1, DAG1, ARPC4, CALR, LLGL1, PDSS2, TUBB4Q, PTK2, EIF3A, TUBB, CSE1L, FBXO5, HIST1H4C, AGRN, CREBBP, CN…	1439	710	13528	1.85371	9.66618e-10	3.11812e-11	5.00122e-10
GOTERM_BP_FAT	GO:0065003~macromolecular complex assembly	133	7.05945	3.96568e-13	XPO1, TUBB2B, XPO6, TUBB2A, TUBB2C, KNTC1, SNRPD2, MED24, H1FX, SFRS6, DDX23, MED27, WDR77, H2AFZ, PDGFC, TUBG1, TBPL1, MYST3, PCBD1, CRYAB, MED12, PRKAB1, COLEC12, SFRS1, ADRM1, C14ORF104, RPS14, RPS15, SMARCA5, SNRPB, ADSL, SNRPC, AMFR, SNRPF, SNRPG, HSD17B10, EID2, BLM, DIAPH1, DAG1, ARPC4, CALR, LLGL1, PDSS2, TUBB4Q, PTK2, EIF3A, TUBB, CSE1L, FBXO5, HIST1H4C, AGRN, CNKSR3, CREBBP, SMAD4, PPIH…	1439	665	13528	1.88019	1.40585e-09	4.39327e-11	7.27374e-10
GOTERM_BP_FAT	GO:0031396~regulation of protein ubiquitination	39	2.07006	5.01835e-13	ANAPC10, ANAPC11, FEM1A, PSMB5, PSMB4, PSMB7, PSMB6, PSMB3, PSMD1, PSMB2, PSMD2, FBXO5, PSMD4, PSMD6, CUL1, BUB3, RPS27A, CDC20, UBE2C, CDK5, UBE2N, CCNB1, PSMA1, PSMD14, PSMA6, PSMD12, PSMC4, PSMA5, PSMC3, PSMD10, PSMC2, PSMA4, PSMC1, PSMA3, UBC, BUB1B, UBB, UBA52, UBE2E1	1439	100	13528	3.66638	1.77895e-09	5.39078e-11	9.20408e-10
GOTERM_BP_FAT	GO:0006260~DNA replication	57	3.02548	5.04254e-13	RBM4, NAP1L1, C16ORF75, MCM10, CDT1, PRIM1, MCM7, ORC4L, CTGF, TOP2A, CDC7, SSBP1, DTL, LIG1, POLE, POLB, PAPD5, MCM2, MCM3, RNASEH2A, RBBP7, MCM4, HMGA1, MCM5, ORC1L, MCM6, RPAIN, RFC4, RRM1, CDK2AP1, TNFAIP1, DSCC1, BLM, POLA1, POLA2, TK1, RPA3, RPA1, TFAM, TYMS, SET, POLE2, FEN1, GINS2, UPF1, GINS3, PHB, GINS4, CENPF, CDC25A, NAE1, ORC3L, POLD1, POLD2, PCNA, SUPT16H, RBM14, CHAF1B	1439	190	13528	2.82029	1.78761e-09	5.25768e-11	9.24893e-10
GOTERM_BP_FAT	GO:0033554~cellular response to stress	118	6.26327	5.70752e-13	XRCC5, XRCC3, SNCA, RBM4, MORF4L2, XRCC6, ROMO1, PTTG1, INTS3, SETX, NONO, CCNA2, NUDT1, CRYAB, DTL, LIG1, USP1, POLE, POLB, TOPBP1, UHRF1, RFC4, HIF1A, RPAIN, BAZ1B, ROR2, NFE2L2, AMFR, EIF2AK2, RAD23B, DERL2, BLM, PTPLAD1, MRPS11, SESN1, RBX1, DUSP19, ACD, LAMB2, POLE2, DYRK2, NTHL1, DHX9, MRPS26, RAD54L, OBFC2B, TXNDC12, HDAC2, POLD1, POLD2, SUPT16H, PCNA, PARP1, CHAF1B, HDAC6, KIF22, FAM175A,…	1439	566	13528	1.95992	2.02336e-09	5.78104e-11	1.04686e-09
GOTERM_BP_FAT	GO:0032269~negative regulation of cellular protein metabolic process	55	2.91932	5.98912e-13	SRP14, SNCA, EIF4EBP2, TIA1, PSMD1, PSMD2, PSMD4, PSMD6, FAM129A, RPS27A, PRKCA, NDUFA13, UBE2C, CDK5, PSMA1, PSMA6, PSMA5, PSMA4, PSMA3, UBC, BUB1B, PEBP1, UBB, SRP9, UBA52, IGF2BP2, ANAPC10, ANAPC11, IGF2BP3, CALR, PSMB5, PSMB4, PSMB7, SET, PSMB6, PSMB3, PPP2CA, PSMB2, FBXO5, BUB3, SRP14P1, YWHAB, CDC20, YWHAE, EIF2B1, PSMD14, PSMD12, PSMC4, PSMC3, PSMD10, BAX, PSMC2, PSMC1, DNMT1, HDAC6, UBE2E1	1439	180	13528	2.87252	2.12333e-09	5.89815e-11	1.09859e-09
GOTERM_BP_FAT	GO:0006974~response to DNA damage stimulus	88	4.67091	7.06232e-13	XRCC5, KIF22, XRCC3, FAM175A, ZMAT3, MORF4L2, RBM4, XRCC6, PMS2L4, UVRAG, INTS3, PTTG1, GTSE1, RPS3, SETX, NONO, MCM7, PCBP4, FANCI, AEN, PRMT6, SETMAR, NSMCE2, CCNO, TOP2A, CCNA2, RTEL1, NUDT1, LYN, DTL, LIG1, USP1, POLE, GTF2H4, ZSWIM7, TOPBP1, POLB, GTF2H5, C9ORF80, UBE2N, CCND1, UHRF1, XPC, RFC4, RPAIN, BTG2, BAZ1B, FANCD2, RBM38, RUVBL2, RAD23B, BLM, MRPS11, SHFM1, POLA1, SESN1, RBX1, RPA3, …	1439	373	13528	2.21792	2.50352e-09	6.76629e-11	1.2953e-09
GOTERM_BP_FAT	GO:0051248~negative regulation of protein metabolic process	56	2.9724	8.95864e-13	SRP14, SNCA, EIF4EBP2, TIA1, PSMD1, PSMD2, PSMD4, PSMD6, FAM129A, RPS27A, PRKCA, NDUFA13, UBE2C, CDK5, FLNA, PSMA1, PSMA6, PSMA5, PSMA4, PSMA3, UBC, BUB1B, PEBP1, UBB, SRP9, UBA52, IGF2BP2, ANAPC10, ANAPC11, IGF2BP3, CALR, PSMB5, PSMB4, PSMB7, SET, PSMB6, PSMB3, PPP2CA, PSMB2, FBXO5, BUB3, SRP14P1, YWHAB, CDC20, YWHAE, EIF2B1, PSMD14, PSMD12, PSMC4, PSMC3, PSMD10, BAX, PSMC2, PSMC1, DNMT1, HDAC6,…	1439	187	13528	2.81526	3.17575e-09	8.35724e-11	1.6431e-09
GOTERM_BP_FAT	GO:0031398~positive regulation of protein ubiquitination	35	1.85775	1.0099e-12	ANAPC10, ANAPC11, PSMB5, PSMB4, PSMB7, PSMB6, PSMB3, PSMD1, PSMB2, PSMD2, FBXO5, PSMD4, PSMD6, CUL1, RPS27A, CDC20, UBE2C, UBE2N, CCNB1, PSMA1, PSMD14, PSMA6, PSMD12, PSMC4, PSMA5, PSMC3, PSMD10, PSMA4, PSMC2, PSMC1, PSMA3, UBC, UBB, UBA52, UBE2E1	1439	84	13528	3.91707	3.57995e-09	9.17936e-11	1.85222e-09
GOTERM_BP_FAT	GO:0006913~nucleocytoplasmic transport	47	2.49469	5.9841e-11	XPO1, XPO6, NUP160, XPO5, RBM15B, EIF5A, POLA2, CALR, GLI3, SET, CSE1L, TPR, TNPO1, KPNB1, RBM22, NUP133, UPF1, RAN, IPO11, SMG7, NDUFA13, IPO9, NXF1, STRADB, DDX39, PPIH, SEC61B, RPAIN, GSK3B, IPO4, NUP205, RPS15, THOC6, KPNA6, NOP58, THOC7, NUTF2, THOC4, NUP107, KPNA4, THOC5, KPNA3, KPNA2, THOC3, TOB1, THOC1, F2R	1439	156	13528	2.83234	2.12136e-07	5.30341e-09	1.09757e-07
GOTERM_BP_FAT	GO:0022613~ribonucleoprotein complex biogenesis	51	2.70701	9.63223e-11	RPL14, SNRPD2, EIF2A, SFRS6, EBNA1BP2, DDX23, PRMT5, WDR77, RPL11, RPL35A, EXOSC8, EXOSC9, EXOSC6, EMG1, EXOSC5, EXOSC2, ISG20L2, SFRS1, MRTO4, RPS19, RPS16, RPS17, RPS14, RPS15, SNRPB, SNRPC, SNRPF, NHP2, SNRPG, WBP11, BMS1, EXOSC10, EIF3A, UTP11L, BRIX1, AATF, RPL7A, RSL24D1, GEMIN4, RPS24, RPL26, RPL24, RPS6, NOP10, RPS7, SF3A3, ATXN2, NOP58, NOP56, UTP14A, DDX51	1439	180	13528	2.66361	3.41462e-07	8.32835e-09	1.76669e-07
GOTERM_BP_FAT	GO:0051169~nuclear transport	47	2.49469	9.64805e-11	XPO1, XPO6, NUP160, XPO5, RBM15B, EIF5A, POLA2, CALR, GLI3, SET, CSE1L, TPR, TNPO1, KPNB1, RBM22, NUP133, UPF1, RAN, IPO11, SMG7, NDUFA13, IPO9, NXF1, STRADB, DDX39, PPIH, SEC61B, RPAIN, GSK3B, IPO4, NUP205, RPS15, THOC6, KPNA6, NOP58, THOC7, NUTF2, THOC4, NUP107, KPNA4, THOC5, KPNA3, KPNA2, THOC3, TOB1, THOC1, F2R	1439	158	13528	2.79649	3.42023e-07	8.14341e-09	1.76959e-07
GOTERM_BP_FAT	GO:0051276~chromosome organization	99	5.25478	1.81434e-10	XRCC5, KIFC1, HMGN2, MORF4L2, RBM4, XRCC6, CBX2, H1FX, CBX1, PTTG1, CBX5, CDCA8, SMARCD1, H2AFZ, SUPT5H, CDCA5, MYST3, NCAPD2, SMARCE1, BAZ1B, SMARCA5, PELO, PAF1, SMARCA4, DSCC1, CCDC99, BLM, SETD1A, ACD, SMARCB1, NCAPG2, HIST1H4C, YEATS4, PHB, CREBBP, RAD54L, HDAC2, SAP130, SMARCC1, SMARCC2, SUPT16H, DNMT1, H3F3A, PARP1, CHAF1B, UBE2E1, HDAC6, ENY2, PTGES3, FAM175A, EZH2, NAP1L1, CTCF, NAP1L3, …	1439	485	13528	1.91896	6.43183e-07	1.49577e-08	3.32775e-07
GOTERM_BP_FAT	GO:0034660~ncRNA metabolic process	59	3.13163	2.1025e-10	RPL14, INTS1, INTS3, INTS9, INTS5, INTS4, TRMT5, RPL11, TPR, DUS1L, RPL35A, CARS, EXOSC8, EXOSC9, RPP21, EXOSC6, EMG1, EXOSC5, EXOSC2, DARS2, RPS19, RPS16, RPS17, RPS14, RPS15, HARS, YARS2, NHP2, HSD17B10, ELAC2, FARS2, WBP11, VARS, LIN28B, PUS7, KARS, DTD1, EXOSC10, ADAT1, UTP11L, LARS, GEMIN4, MARS, RPS24, TRMU, LCMT2, RPL26, GARS, INTS12, LARS2, RPS6, NOP10, RPS7, NOP58, NOP56, POP5, UTP14A, P…	1439	230	13528	2.41155	7.45337e-07	1.69395e-08	3.85628e-07
GOTERM_BP_FAT	GO:0043623~cellular protein complex assembly	47	2.49469	2.43232e-10	XPO1, EID2, XPO6, TUBB2B, WASF3, DIAPH1, TUBB2A, COX10, AP2S1, TUBB2C, ARPC4, CALR, TUBB4Q, TFAM, NDUFS5, PTK2, TUBB, NDUFS4, CSE1L, TUBB6, FBXO5, HSPA4, PDGFC, AGRN, TUBG1, TUBA1A, TNPO1, TUBA1B, KPNB1, TUBB3, HSP90AA1, IPO11, SMAD4, CENPF, IPO9, CENPE, CDK5, FLNA, ADRM1, PSMG1, PSMG2, C14ORF104, TBCA, IPO4, NUP205, TOMM22, HSPD1	1439	162	13528	2.72744	8.62257e-07	1.91613e-08	4.46122e-07
GOTERM_BP_FAT	GO:0046907~intracellular transport	123	6.52866	3.08817e-10	ALS2, SRP14, XPO1, XPO6, XPO5, RBM15B, EIF5A, CNO, SRP19, APP, GBF1, PUM1, RPL11, STAM, SAR1A, FTL, NUP133, RAN, MYH9, DDX39, COPG2, KRT18, SEC61B, RPAIN, RPS15, SRP72, VPS26A, SEC61G, MYL6, ARL6IP1, MYL7, DERL2, KIF4A, MYO9B, CALR, ACD, CSE1L, BLOC1S1, RHOBTB3, AP2M1, SMG7, TOMM40, SNAPIN, ICMT, NXF1, PPIH, SLC25A13, ATP2A2, TOMM70A, PCNA, SEC13, NUTF2, MYH10, HDAC6, CPT2, AP2S1, UCHL1, WASF2, G…	1439	657	13528	1.76	1.09475e-06	2.3799e-08	5.66414e-07
GOTERM_BP_FAT	GO:0032268~regulation of cellular protein metabolic process	96	5.09554	5.47601e-10	SRP14, SNCA, EIF5, TTK, EIF5A, APP, EIF4EBP2, TIA1, WIBG, PUM1, PDGFC, EIF1, RPS27A, CUL1, PSMA1, PIAS4, PSMA6, PSMA5, PSMA4, PSMA3, PDGFRB, UBA52, PTPLAD1, IGF2BP2, ANAPC10, ANAPC11, IGF2BP3, CALR, PSMB5, PSMB4, PSMB7, PSMB6, EIF3H, MTPN, PSMB3, PSMB2, FBXO5, BMP4, SMAD4, CDC20, CASC3, RPS5, HDAC2, PSMC4, PSMC3, EIF4H, PSMC2, PSMC1, PRKAR1A, DNMT1, BMP7, UBE2E1, HDAC6, EIF2A, EDNRA, NDUFS4, PSMD…	1439	474	13528	1.90399	1.94124e-06	4.13031e-08	1.00438e-06
GOTERM_BP_FAT	GO:0015931~nucleobase, nucleoside, nucleotide and nucleic acid transport	37	1.96391	6.89443e-10	ENY2, XPO1, NUP160, GJA1, EIF5A, NUP93, NUP188, SLC35B2, DDX19A, NUP210, POM121C, TPR, NUP133, UPF1, SLC25A4, CKAP5, RAN, NUP88, SMG7, G3BP2, NUP85, NXF1, CASC3, VDAC3, SENP2, DDX39, ATXN2, NUP62, NUP205, THOC6, KHSRP, THOC7, THOC4, NUP107, THOC5, THOC3, THOC1	1439	113	13528	3.07819	2.44407e-06	5.09182e-08	1.26454e-06
GOTERM_BP_FAT	GO:0007010~cytoskeleton organization	90	4.77707	7.47444e-10	CEP72, TLN1, PRC1, PDLIM7, WASF3, TLN2, BCAR1, FERMT2, WASF2, PDLIM3, TTK, AURKA, TTL, DSTN, ACTG1, TMSB15A, PAK2, DYNLL1, RALA, MICAL1, RANBP1, TUBG1, CAP1, TUBA1B, PLS3, INA, ARHGEF2, KIF11, ACTA1, CRYAB, RAN, NUSAP1, ACTN1, ARHGEF17, TMSB10, MYH9, PALLD, TACC3, PCM1, UBE2C, CDK5, FLNA, ELMO1, CFL1, FHOD3, BUB1B, TMSB4X, DBN1, FHOD1, ADD1, PARVA, FGD1, CCDC99, SHROOM3, SHROOM4, CNN3, DIAPH1, SS…	1439	436	13528	1.94057	2.64969e-06	5.40753e-08	1.37092e-06
GOTERM_BP_FAT	GO:0031399~regulation of protein modification process	68	3.60934	1.07647e-09	SNCA, TTK, EDNRA, NDUFS4, PSMD1, PSMD2, PSMD4, PDGFC, PSMD6, FAM129A, RPS27A, CUL1, PRKCA, LYN, UBE2C, CDK5, UBE2N, PSMA1, CCND1, PSMA6, PIAS4, CCND2, PSMA5, PSMA4, PSMA3, UBC, BUB1B, PEBP1, PDGFRB, UBB, UBA52, MAP3K11, ATG10, PTPLAD1, ANAPC10, ANAPC11, FEM1A, PSMB5, PSMB4, PSMB7, SET, PSMB6, PSMB3, PPP2CA, RB1CC1, PSMB2, FBXO5, CD24, BUB3, BMP4, YWHAB, SMAD4, CDC20, YWHAE, CCNB1, PSMD14, PSMD12,…	1439	295	13528	2.167	3.81608e-06	7.63217e-08	1.9744e-06
GOTERM_BP_FAT	GO:0031401~positive regulation of protein modification process	50	2.65393	1.32744e-09	TTK, EDNRA, PSMD1, PSMD2, PSMD4, FAM129A, PSMD6, RPS27A, CUL1, PRKCA, LYN, UBE2C, UBE2N, PSMA1, CCND1, PIAS4, PSMA6, CCND2, PSMA5, PSMA4, PSMA3, UBC, UBB, UBA52, ATG10, ANAPC10, ANAPC11, PSMB5, PSMB4, PSMB7, PSMB6, RB1CC1, PSMB3, PSMB2, FBXO5, CD24, BMP4, SMAD4, CDC20, CCNB1, PSMD14, PSMC4, PSMD12, PSMC3, PSMD10, PSMC2, PSMC1, DNMT1, BMP7, UBE2E1	1439	187	13528	2.51363	4.70576e-06	9.22699e-08	2.43471e-06
GOTERM_BP_FAT	GO:0006281~DNA repair	66	3.50318	1.37141e-09	XRCC5, KIF22, XRCC3, FAM175A, MORF4L2, RBM4, XRCC6, PMS2L4, UVRAG, INTS3, PTTG1, SETX, NONO, FANCI, PRMT6, SETMAR, NSMCE2, TOP2A, CCNO, RTEL1, NUDT1, USP1, LIG1, POLE, GTF2H4, ZSWIM7, POLB, TOPBP1, GTF2H5, C9ORF80, UBE2N, UHRF1, XPC, RPAIN, RFC4, BTG2, FANCD2, RUVBL2, RAD23B, BLM, SHFM1, POLA1, RBX1, RPA3, RPA1, TYMS, POLE2, C19ORF62, NTHL1, APEX1, FEN1, MSH6, RAD51AP1, UPF1, MSH3, SOD1, RAD54L, …	1439	284	13528	2.18473	4.86165e-06	9.34934e-08	2.51536e-06
GOTERM_BP_FAT	GO:0042254~ribosome biogenesis	38	2.01699	1.88147e-09	RPL14, EIF2A, WBP11, BMS1, EXOSC10, EBNA1BP2, UTP11L, BRIX1, AATF, RPL11, RPL7A, RSL24D1, GEMIN4, RPS24, RPL35A, EXOSC8, EXOSC9, EXOSC6, EMG1, EXOSC5, EXOSC2, RPL26, RPL24, ISG20L2, RPS6, NOP10, MRTO4, RPS7, RPS19, RPS16, RPS17, RPS14, RPS15, NOP58, NOP56, UTP14A, NHP2, DDX51	1439	122	13528	2.92817	6.6698e-06	1.25846e-07	3.45089e-06
GOTERM_BP_FAT	GO:0051236~establishment of RNA localization	33	1.75159	2.28588e-09	ENY2, XPO1, NUP160, EIF5A, NUP93, NUP188, DDX19A, NUP210, POM121C, TPR, NUP133, UPF1, RAN, NUP88, CKAP5, SMG7, G3BP2, NUP85, NXF1, CASC3, SENP2, DDX39, ATXN2, NUP62, NUP205, THOC6, KHSRP, THOC7, THOC4, NUP107, THOC5, THOC3, THOC1	1439	97	13528	3.19827	8.1034e-06	1.50064e-07	4.19262e-06
GOTERM_BP_FAT	GO:0050658~RNA transport	33	1.75159	2.28588e-09	ENY2, XPO1, NUP160, EIF5A, NUP93, NUP188, DDX19A, NUP210, POM121C, TPR, NUP133, UPF1, RAN, NUP88, CKAP5, SMG7, G3BP2, NUP85, NXF1, CASC3, SENP2, DDX39, ATXN2, NUP62, NUP205, THOC6, KHSRP, THOC7, THOC4, NUP107, THOC5, THOC3, THOC1	1439	97	13528	3.19827	8.1034e-06	1.50064e-07	4.19262e-06
GOTERM_BP_FAT	GO:0050657~nucleic acid transport	33	1.75159	2.28588e-09	ENY2, XPO1, NUP160, EIF5A, NUP93, NUP188, DDX19A, NUP210, POM121C, TPR, NUP133, UPF1, RAN, NUP88, CKAP5, SMG7, G3BP2, NUP85, NXF1, CASC3, SENP2, DDX39, ATXN2, NUP62, NUP205, THOC6, KHSRP, THOC7, THOC4, NUP107, THOC5, THOC3, THOC1	1439	97	13528	3.19827	8.1034e-06	1.50064e-07	4.19262e-06
GOTERM_BP_FAT	GO:0006403~RNA localization	33	1.75159	5.36539e-09	ENY2, XPO1, NUP160, EIF5A, NUP93, NUP188, DDX19A, NUP210, POM121C, TPR, NUP133, UPF1, RAN, NUP88, CKAP5, SMG7, G3BP2, NUP85, NXF1, CASC3, SENP2, DDX39, ATXN2, NUP62, NUP205, THOC6, KHSRP, THOC7, THOC4, NUP107, THOC5, THOC3, THOC1	1439	100	13528	3.10232	1.90201e-05	3.45823e-07	9.84088e-06
GOTERM_BP_FAT	GO:0006461~protein complex assembly	97	5.14862	7.85452e-09	XPO1, TUBB2B, XPO6, TUBB2A, TUBB2C, KNTC1, MED24, MED27, PDGFC, TUBG1, TBPL1, CRYAB, PCBD1, PRKAB1, MED12, COLEC12, ADRM1, C14ORF104, SMARCA5, ADSL, AMFR, HSD17B10, EID2, BLM, DIAPH1, DAG1, ARPC4, CALR, LLGL1, PDSS2, TUBB4Q, PTK2, TUBB, CSE1L, FBXO5, AGRN, CNKSR3, CREBBP, SMAD4, PPIH, HSPD1, CHAF1B, WASF3, COX10, AP2S1, GJA1, NDUFS5, LONP1, NDUFS4, PAK2, GTF2A2, TUBB6, ANGPT1, TUBA1A, TUBA1B, KPN…	1439	505	13528	1.80573	2.78439e-05	4.97219e-07	1.44063e-05
GOTERM_BP_FAT	GO:0070271~protein complex biogenesis	97	5.14862	7.85452e-09	XPO1, TUBB2B, XPO6, TUBB2A, TUBB2C, KNTC1, MED24, MED27, PDGFC, TUBG1, TBPL1, CRYAB, PCBD1, PRKAB1, MED12, COLEC12, ADRM1, C14ORF104, SMARCA5, ADSL, AMFR, HSD17B10, EID2, BLM, DIAPH1, DAG1, ARPC4, CALR, LLGL1, PDSS2, TUBB4Q, PTK2, TUBB, CSE1L, FBXO5, AGRN, CNKSR3, CREBBP, SMAD4, PPIH, HSPD1, CHAF1B, WASF3, COX10, AP2S1, GJA1, NDUFS5, LONP1, NDUFS4, PAK2, GTF2A2, TUBB6, ANGPT1, TUBA1A, TUBA1B, KPN…	1439	505	13528	1.80573	2.78439e-05	4.97219e-07	1.44063e-05
GOTERM_BP_FAT	GO:0051028~mRNA transport	30	1.59236	9.81047e-09	ENY2, XPO1, NUP160, EIF5A, NUP93, NUP188, DDX19A, NUP210, POM121C, TPR, NUP133, UPF1, NUP88, SMG7, G3BP2, NUP85, CASC3, NXF1, SENP2, DDX39, NUP62, NUP205, KHSRP, THOC6, THOC7, THOC4, NUP107, THOC5, THOC3, THOC1	1439	87	13528	3.24171	3.47775e-05	6.10142e-07	1.79938e-05
GOTERM_BP_FAT	GO:0051726~regulation of cell cycle	71	3.76858	1.12405e-08	XPO1, COPS5, FAM175A, KNTC1, TTK, CTCF, INTS3, LATS2, GTSE1, CDT1, CITED2, APP, PCBP4, PRMT5, RANBP1, TPR, CCNA2, CDC7, NUSAP1, TACC3, UBE2C, CDK5, CHMP1A, CCND1, XPC, CCND2, BUB1B, PEBP1, FOXC1, RBM38, NEK6, SMARCA4, CKS1B, BLM, RPS15A, ANAPC10, ASNS, CCNG1, CALR, CDC123, BUB1, FBXO5, C19ORF62, AATF, ZWILCH, TCF3, HSPA8, BUB3, BMP4, TP53BP2, DLGAP5, GMNN, CENPF, RPL24, BIRC5, CENPE, CDKN3, CDC25…	1439	331	13528	2.01652	3.98467e-05	6.87025e-07	2.06166e-05
GOTERM_BP_FAT	GO:0034470~ncRNA processing	48	2.54777	1.21745e-08	HSD17B10, ELAC2, RPL14, FARS2, INTS1, WBP11, INTS3, LIN28B, PUS7, ADAT1, EXOSC10, INTS9, UTP11L, DGCR8, INTS5, INTS4, TRMT5, RPL11, DUS1L, GEMIN4, RPS24, RPL35A, EXOSC8, TRMU, EXOSC9, RPP21, EXOSC6, EMG1, LCMT2, EXOSC5, EXOSC2, RPL26, INTS12, RPS6, NOP10, RPS7, RPS19, RPS16, RPS17, RPS14, RPS15, NOP58, NOP56, UTP14A, POP5, NHP2, POP7, DDX51	1439	187	13528	2.41308	4.31576e-05	7.315e-07	2.23297e-05
GOTERM_BP_FAT	GO:0051247~positive regulation of protein metabolic process	57	3.02548	1.46549e-08	TTK, GJA1, EIF5A, EDNRA, WIBG, PSMD1, PSMD2, PSMD4, FAM129A, PSMD6, RPS27A, CUL1, PRKCA, LYN, UBE2C, UBE2N, PSMA1, CCND1, PSMA6, PIAS4, CCND2, PSMA5, PSMA4, TRIM32, PSMA3, UBC, UBB, UBA52, ATG10, ANAPC10, ANAPC11, PSMB5, PSMB4, PSMB7, PSMB6, PSMB3, RB1CC1, PSMB2, FBXO5, CD24, BMP4, SMAD4, CDC20, CCNB1, PSMD14, HDAC2, PSMD12, PSMC4, PSMC3, PSMD10, PSMC2, PSMC1, DNMT1, IFT52, BMP7, BARD1, UBE2E1	1439	243	13528	2.20517	5.19503e-05	8.65861e-07	2.68792e-05
GOTERM_BP_FAT	GO:0030036~actin cytoskeleton organization	54	2.86624	1.90261e-08	TLN1, WASF3, PDLIM7, BCAR1, WASF2, FERMT2, PDLIM3, DSTN, ACTG1, TMSB15A, DYNLL1, PAK2, RALA, CAP1, PLS3, ARHGEF2, ACTA1, ARHGEF17, ACTN1, TMSB10, MYH9, CDK5, FLNA, ELMO1, CFL1, FHOD3, TMSB4X, DBN1, FHOD1, PARVA, ADD1, FGD1, SHROOM3, SHROOM4, CNN3, DIAPH1, SSH2, NEDD9, ARPC4, MYO9B, DAAM1, CALR, CAPZB, LLGL1, PFN1, EZR, CNN2, PAFAH1B1, CNN1, TMSL3, ACTC1, FSCN1, RACGAP1, MYH10	1439	226	13528	2.24625	6.74454e-05	1.1057e-06	3.48966e-05
GOTERM_BP_FAT	GO:0030029~actin filament-based process	56	2.9724	2.81971e-08	TLN1, PDLIM7, WASF3, BCAR1, WASF2, FERMT2, PDLIM3, DSTN, ACTG1, TMSB15A, DYNLL1, PAK2, RALA, CAP1, PLS3, ARHGEF2, ACTA1, ARHGEF17, ACTN1, TMSB10, MYH9, CDK5, FLNA, ELMO1, CFL1, FHOD3, TMSB4X, DBN1, FHOD1, PARVA, ADD1, MYL6, MYL7, FGD1, SHROOM3, SHROOM4, CNN3, DIAPH1, SSH2, NEDD9, ARPC4, MYO9B, DAAM1, CALR, CAPZB, LLGL1, PFN1, EZR, CNN2, PAFAH1B1, CNN1, TMSL3, ACTC1, FSCN1, RACGAP1, MYH10	1439	241	13528	2.18446	9.99537e-05	1.61223e-06	5.17174e-05
GOTERM_BP_FAT	GO:0010605~negative regulation of macromolecule metabolic process	126	6.6879	4.26913e-08	SRP14, JDP2, XPO5, RBM15B, SNCA, CBX2, CBX5, CITED2, EIF4EBP2, TIA1, SUPT5H, RPS27A, MYST3, CSDA, PSMA1, SMARCE1, PSMA6, PIAS4, PSMA5, RPS14, PSMA4, PSMA3, RPS13, UBA52, SMARCA4, EID2, BLM, TH1L, ANAPC10, IGF2BP2, ANAPC11, IGF2BP3, CALR, LIN28B, PSMB5, RPS26, PSMB4, PSMB7, MOV10, MEIS2, PSMB6, ACD, PSMB3, PSMB2, FBXO5, TCF4, HNRNPAB, BMP4, PHB, SMAD4, CDC20, UBP1, HDAC2, SALL4, PSMC4, PSMC3, PSMC…	1439	734	13528	1.61379	0.000151329	2.40223e-06	7.83019e-05
GOTERM_BP_FAT	GO:0006119~oxidative phosphorylation	31	1.64544	4.99445e-08	NDUFB3, ATP5E, NDUFB5, UQCRC1, NDUFB6, NDUFB7, COX10, ATP5B, SNCA, NDUFAB1, SDHAF2, NDUFB2, NDUFS5, NDUFS4, ATP5EP2, ATP5L, ATP5O, ATP5H, ATP5J, NDUFA4, NDUFA2, NDUFA3, NDUFA8, NDUFA6, NDUFA7, NDUFC2, ATP5F1, ATP6V0E2, UQCRH, NDUFV2, ATP5C1, ATP5A1	1439	98	13528	2.97378	0.000177038	2.76645e-06	9.16052e-05
GOTERM_BP_FAT	GO:0032270~positive regulation of cellular protein metabolic process	54	2.86624	5.64495e-08	TTK, EIF5A, EDNRA, WIBG, PSMD1, PSMD2, PSMD4, FAM129A, PSMD6, RPS27A, CUL1, PRKCA, LYN, UBE2C, UBE2N, PSMA1, CCND1, PSMA6, PIAS4, CCND2, PSMA5, PSMA4, PSMA3, UBC, UBB, UBA52, ATG10, ANAPC10, ANAPC11, PSMB5, PSMB4, PSMB7, PSMB6, RB1CC1, PSMB3, PSMB2, FBXO5, CD24, BMP4, SMAD4, CDC20, CCNB1, PSMD14, HDAC2, PSMD12, PSMC4, PSMC3, PSMD10, PSMC2, PSMC1, DNMT1, IFT52, BMP7, UBE2E1	1439	233	13528	2.17877	0.000200094	3.07867e-06	0.000103536
GOTERM_BP_FAT	GO:0006091~generation of precursor metabolites and energy	66	3.50318	7.65967e-08	ATP5E, LDHB, UQCRC1, COX10, ATP5B, SNCA, CYC1, NDUFAB1, PGAM1, UQCRFS1, PDHB, NDUFS5, NDUFS4, ATP5EP2, SLC25A3, ATP5L, ATP5O, ATP5H, ATP5J, NDUFB11, SLC25A4, NDUFC2, PFKP, NDUFA13, COX4I1, CYB5B, PPP1CC, NDUFA12, COX6C, NDUFA11, PPP1CA, UQCRH, PKM2, TXN, ATP5C1, MDH1, NDUFB3, NDUFB5, NDUFB6, NDUFB7, COX7C, SDHAF2, NDUFB2, TROVE2, IDH2, GAPDH, ETFA, FH, ENO1, NDUFA4, NDUFA2, NDUFA3, NDUFA8, NDUFA6…	1439	313	13528	1.98231	0.000271498	4.11416e-06	0.000140489
GOTERM_BP_FAT	GO:0070727~cellular macromolecule localization	80	4.24628	1.45456e-07	SRP14, XPO1, XPO6, XPO5, AP2S1, PAX6, EIF5A, AURKB, SRP19, GLI3, RAB3IP, AP2B1, AP1S2, COPB1, STAM, RPL11, TPR, KPNB1, SAR1A, AP3B1, ARHGEF2, RAN, NDUFA13, IPO9, TIMM23, CDK5, FLNA, COPG2, SEC61B, KRT18, RPAIN, IPO4, NUP205, KPNA6, TOMM22, SRP72, KPNA4, KPNA3, KPNA2, SEC61G, SRP9, ARL6IP1, DERL2, CCDC99, POLA2, CALR, MUDENG, ACD, CSE1L, AP3D1, CD24, TNPO1, AP2M1, RBM22, SRP14P1, IPO11, NLGN1, YWH…	1439	414	13528	1.81661	0.000515508	7.69611e-06	0.000266786
GOTERM_BP_FAT	GO:0007017~microtubule-based process	56	2.9724	1.60213e-07	KIFC1, KIF22, CEP72, PRC1, TUBB2B, TUBB2A, UCHL1, TUBB2C, TTK, AURKA, TTL, GTSE1, APP, DYNLL1, DYNLL2, TUBB6, RANBP1, TUBG1, TUBA1A, TUBA1B, TUBB3, KIF14, KIF11, RAN, CRYAB, KIF5C, KTN1, NUSAP1, MYH9, PCM1, TACC3, UBE2C, DCTN3, BUB1B, KPNA2, DYNLRB1, MAP3K11, CCDC99, KIF4A, ARPC4, TUBB4Q, PTK2, TUBB, KIF7, CENPA, FBXO5, CLASP1, PAFAH1B1, CKAP5, CENPE, CP110, TUBGCP2, MAP1S, CKS2, KIF20B, KIF20A	1439	253	13528	2.08085	0.000567795	8.35227e-06	0.000293854
GOTERM_BP_FAT	GO:0006261~DNA-dependent DNA replication	22	1.16773	2.16095e-07	BLM, POLA1, POLB, MCM2, MCM3, HMGA1, MCM4, ORC1L, MCM5, MCM6, RPA1, PRIM1, TFAM, RPAIN, RFC4, MCM7, ORC4L, POLE2, POLD1, POLD2, CDK2AP1, FEN1	1439	58	13528	3.56589	0.000765764	1.11022e-05	0.000396349
GOTERM_BP_FAT	GO:0034613~cellular protein localization	79	4.19321	2.20896e-07	SRP14, XPO1, XPO6, XPO5, AP2S1, PAX6, EIF5A, AURKB, SRP19, GLI3, RAB3IP, AP2B1, AP1S2, COPB1, STAM, RPL11, TPR, KPNB1, SAR1A, AP3B1, ARHGEF2, RAN, NDUFA13, IPO9, TIMM23, CDK5, FLNA, COPG2, SEC61B, KRT18, RPAIN, IPO4, NUP205, KPNA6, TOMM22, SRP72, KPNA4, KPNA3, KPNA2, SEC61G, SRP9, ARL6IP1, DERL2, CCDC99, POLA2, CALR, MUDENG, ACD, CSE1L, AP3D1, CD24, TNPO1, AP2M1, RBM22, SRP14P1, IPO11, NLGN1, YWH…	1439	411	13528	1.807	0.00078277	1.11867e-05	0.000405154
GOTERM_BP_FAT	GO:0022904~respiratory electron transport chain	23	1.22081	3.20103e-07	NDUFB3, NDUFA4, NDUFA2, NDUFB5, NDUFA3, UQCRC1, NDUFB6, NDUFA8, NDUFB7, COX10, NDUFA6, NDUFA7, SNCA, NDUFC2, NDUFAB1, SDHAF2, NDUFB2, SDHA, NDUFS5, SLC25A13, NDUFS4, UQCRH, NDUFV2	1439	64	13528	3.37847	0.00113412	1.59825e-05	0.000587112
GOTERM_BP_FAT	GO:0033365~protein localization in organelle	38	2.01699	3.41292e-07	XPO1, SRP14, XPO6, PAX6, POLA2, SRP19, GLI3, RAB3IP, CSE1L, TPR, TNPO1, KPNB1, RBM22, RAN, SRP14P1, IPO11, TOMM40, NDUFA13, IPO9, TIMM23, PPIH, SEC61B, RPAIN, COG7, TOMM70A, NUP205, IPO4, KPNA6, NOP58, NUTF2, TOMM22, KPNA4, SRP72, KPNA3, KPNA2, SRP9, SEC61G, TOB1, F2R	1439	146	13528	2.44683	0.00120915	1.68038e-05	0.000625977
GOTERM_BP_FAT	GO:0051168~nuclear export	22	1.16773	4.1869e-07	NUP133, XPO1, UPF1, XPO6, NUP160, XPO5, RAN, SMG7, EIF5A, STRADB, NXF1, CALR, DDX39, GSK3B, RPS15, THOC6, THOC7, THOC4, NUP107, THOC5, THOC3, THOC1	1439	60	13528	3.44702	0.00148316	2.03321e-05	0.000767934
GOTERM_BP_FAT	GO:0006605~protein targeting	49	2.60085	4.27379e-07	XPO1, SRP14, XPO6, XPO5, EIF5A, SRP19, GLI3, RPL11, TPR, KPNB1, AP3B1, RAN, NDUFA13, IPO9, TIMM23, RPAIN, SEC61B, NUP205, IPO4, KPNA6, TOMM22, KPNA4, SRP72, KPNA3, KPNA2, SRP9, SEC61G, ARL6IP1, POLA2, CALR, CSE1L, TNPO1, RBM22, SRP14P1, IPO11, YWHAB, NLGN1, TOMM40, ICMT, STRADB, YWHAE, YWHAG, PPIH, TOMM70A, GSK3B, YWHAQ, NOP58, NUTF2, TOB1, F2R	1439	215	13528	2.14255	0.00151391	2.04736e-05	0.00078387
GOTERM_BP_FAT	GO:0006511~ubiquitin-dependent protein catabolic process	53	2.81316	5.08569e-07	UCHL1, BAP1, PSMD1, PSMD2, USP10, PSMD4, PSMD6, RPS27A, CUL1, USP1, UBE2C, PSMA1, SEC61B, PSMA6, PSMA5, PSMA4, TRIM32, PSMA3, UBC, UCHL5, BUB1B, UCHL3, UBB, AMFR, UBA52, USP7, RAD23B, DERL2, NEDD8, ANAPC10, ANAPC11, PSMB5, PSMB4, PSMB7, PSMB6, PSMB3, PSMB2, BUB3, NPLOC4, PCNP, CDC20, CCNB1, PSMD14, PSMC4, PSMD12, PSMC3, PSMD10, PSMC2, PSMC1, TCEB1, TBL1X, RNF40, UBE2E1	1439	242	13528	2.05889	0.00180125	2.40381e-05	0.000932783
GOTERM_BP_FAT	GO:0042773~ATP synthesis coupled electron transport	21	1.11465	5.41723e-07	NDUFB3, NDUFA4, NDUFA2, NDUFB5, NDUFA3, UQCRC1, NDUFB6, NDUFA8, NDUFB7, COX10, NDUFA6, NDUFA7, SNCA, NDUFC2, NDUFAB1, SDHAF2, NDUFB2, NDUFS5, NDUFS4, UQCRH, NDUFV2	1439	56	13528	3.52536	0.00191857	2.52682e-05	0.000993592
GOTERM_BP_FAT	GO:0042775~mitochondrial ATP synthesis coupled electron transport	21	1.11465	5.41723e-07	NDUFB3, NDUFA4, NDUFA2, NDUFB5, NDUFA3, UQCRC1, NDUFB6, NDUFA8, NDUFB7, COX10, NDUFA6, NDUFA7, SNCA, NDUFC2, NDUFAB1, SDHAF2, NDUFB2, NDUFS5, NDUFS4, UQCRH, NDUFV2	1439	56	13528	3.52536	0.00191857	2.52682e-05	0.000993592
GOTERM_BP_FAT	GO:0022900~electron transport chain	32	1.69851	5.79491e-07	NDUFB3, NDUFB5, UQCRC1, NDUFB6, NDUFB7, COX10, SNCA, CYC1, NDUFAB1, UQCRFS1, SDHAF2, NDUFB2, NDUFS5, NDUFS4, ETFA, NDUFA4, NDUFB11, NDUFA2, NDUFA3, NDUFA8, NDUFA6, NDUFA7, NDUFC2, NDUFA13, CYB5B, NDUFA12, NDUFA11, SDHA, SLC25A13, UQCRH, NDUFV2, TXN	1439	114	13528	2.63887	0.00205219	2.66788e-05	0.00106286
GOTERM_BP_FAT	GO:0006364~rRNA processing	28	1.4862	5.9373e-07	RPL14, WBP11, EXOSC10, UTP11L, RPL11, GEMIN4, RPS24, RPL35A, EXOSC8, EXOSC9, EXOSC6, EMG1, EXOSC5, RPL26, EXOSC2, RPS6, NOP10, RPS7, RPS19, RPS16, RPS17, RPS14, RPS15, NOP58, NOP56, UTP14A, NHP2, DDX51	1439	92	13528	2.86117	0.00210256	2.69839e-05	0.00108898
GOTERM_BP_FAT	GO:0006886~intracellular protein transport	72	3.82166	7.54082e-07	SRP14, XPO1, XPO6, XPO5, AP2S1, EIF5A, SRP19, GLI3, AP2B1, AP1S2, COPB1, STAM, RPL11, TPR, SAR1A, KPNB1, AP3B1, ARHGEF2, RAN, NDUFA13, IPO9, TIMM23, CDK5, COPG2, SEC61B, KRT18, RPAIN, IPO4, NUP205, KPNA6, TOMM22, SRP72, KPNA4, KPNA3, KPNA2, SRP9, SEC61G, ARL6IP1, DERL2, POLA2, CALR, MUDENG, ACD, CSE1L, AP3D1, CD24, TNPO1, AP2M1, RBM22, SRP14P1, IPO11, NLGN1, YWHAB, TOMM40, SNAPIN, ICMT, STRADB, Y…	1439	374	13528	1.80981	0.00266965	3.38377e-05	0.00138308
GOTERM_BP_FAT	GO:0016072~rRNA metabolic process	28	1.4862	1.49692e-06	RPL14, WBP11, EXOSC10, UTP11L, RPL11, GEMIN4, RPS24, RPL35A, EXOSC8, EXOSC9, EXOSC6, EMG1, EXOSC5, RPL26, EXOSC2, RPS6, NOP10, RPS7, RPS19, RPS16, RPS17, RPS14, RPS15, NOP58, NOP56, UTP14A, NHP2, DDX51	1439	96	13528	2.74195	0.00529252	6.633e-05	0.00274552
GOTERM_BP_FAT	GO:0006606~protein import into nucleus	26	1.38004	1.86872e-06	XPO1, XPO6, POLA2, GLI3, CSE1L, TPR, KPNB1, TNPO1, RBM22, RAN, IPO11, NDUFA13, IPO9, PPIH, RPAIN, SEC61B, IPO4, NUP205, NOP58, KPNA6, NUTF2, KPNA4, KPNA3, KPNA2, F2R, TOB1	1439	86	13528	2.84215	0.00660272	8.17821e-05	0.00342744
GOTERM_BP_FAT	GO:0051170~nuclear import	26	1.38004	2.96873e-06	XPO1, XPO6, POLA2, GLI3, CSE1L, TPR, KPNB1, TNPO1, RBM22, RAN, IPO11, NDUFA13, IPO9, PPIH, RPAIN, SEC61B, IPO4, NUP205, NOP58, KPNA6, NUTF2, KPNA4, KPNA3, KPNA2, F2R, TOB1	1439	88	13528	2.77756	0.010469	0.000128335	0.00544493
GOTERM_BP_FAT	GO:0007093~mitotic cell cycle checkpoint	17	0.902335	3.96498e-06	KNTC1, CENPF, TTK, RPL24, CENPE, GTSE1, NAE1, CCND1, PSMG2, PCBP4, BUB1, BUB1B, RBM38, ZWILCH, TPR, CCNA2, BUB3	1439	43	13528	3.71666	0.0139576	0.000169334	0.00727209
GOTERM_BP_FAT	GO:0045333~cellular respiration	27	1.43312	6.17076e-06	NDUFB3, NDUFB5, UQCRC1, NDUFB6, NDUFB7, COX10, SNCA, NDUFAB1, SDHAF2, PDHB, NDUFB2, NDUFS5, NDUFS4, IDH2, FH, NDUFA4, NDUFA2, NDUFA3, NDUFA8, NDUFA6, NDUFA7, NDUFC2, SDHA, SLC25A13, UQCRH, NDUFV2, MDH1	1439	97	13528	2.61677	0.0216379	0.000260388	0.0113174
GOTERM_BP_FAT	GO:0006333~chromatin assembly or disassembly	32	1.69851	6.91651e-06	NAP1L1, CBX2, H1FX, CTCF, NAP1L3, CBX1, NAP1L5, NAP1L4, CBX5, TSPYL1, CHD8, SET, CHD7, CENPA, HJURP, HIST2H2AC, H2AFZ, HIST1H4C, CHD4, MYST3, MCM2, HMGA1, LOC440926, SMARCE1, BAZ1B, SMARCC1, SMARCC2, H2AFY2, SMARCA5, SUPT16H, CENPV, H3F3A, CHAF1B	1439	127	13528	2.36875	0.0242209	0.000288418	0.0126851
GOTERM_BP_FAT	GO:0007346~regulation of mitotic cell cycle	36	1.91083	7.40485e-06	KNTC1, TTK, ASNS, ANAPC10, GTSE1, CDT1, APP, PCBP4, PRMT5, CDC123, BUB1, FBXO5, AATF, RANBP1, TPR, ZWILCH, CCNA2, BUB3, DLGAP5, CENPF, NUSAP1, BIRC5, CENPE, RPL24, UBE2C, NAE1, CHMP1A, CCND1, PSMG2, KIF20B, BUB1B, PEBP1, FOXC1, RBM38, NEK6, SMARCA4	1439	152	13528	2.22655	0.0259087	0.000305189	0.0135807
GOTERM_BP_FAT	GO:0010604~positive regulation of macromolecule metabolic process	132	7.00637	8.563e-06	ARNT2, SNCA, RBM4, MORF4L2, XRCC6, EIF5A, TTK, CNOT7, CITED2, APP, WIBG, SMARCD1, PDGFC, SUPT5H, CCNA2, CUL1, RPS27A, MYST3, PCBD1, RAN, MED12, PSMA1, HIF1A, PSMA6, PIAS4, PSMA5, PSMA4, PSMA3, TRIM32, NFE2L2, UBA52, SMARCA4, BLM, ANAPC10, ANAPC11, CALR, PSMB5, PSMB4, PSMB7, MEIS2, PSMB6, SMARCB1, PSMB3, PSMB2, TEAD4, FBXO5, AGRN, DYRK2, TCF4, TCF3, HNRNPAB, PLAGL2, BMP4, YEATS4, MAFB, CREBBP, SMA…	1439	857	13528	1.44799	0.0298999	0.000348858	0.0157046
GOTERM_BP_FAT	GO:0034504~protein localization in nucleus	26	1.38004	1.07423e-05	XPO1, XPO6, POLA2, GLI3, CSE1L, TPR, KPNB1, TNPO1, RBM22, RAN, IPO11, NDUFA13, IPO9, PPIH, RPAIN, SEC61B, IPO4, NUP205, NOP58, KPNA6, NUTF2, KPNA4, KPNA3, KPNA2, F2R, TOB1	1439	94	13528	2.60027	0.0373656	0.000432652	0.019701
GOTERM_BP_FAT	GO:0006120~mitochondrial electron transport, NADH to ubiquinone	16	0.849257	1.41763e-05	NDUFB3, NDUFA4, NDUFA2, NDUFB5, NDUFA3, NDUFB6, NDUFA8, NDUFB7, NDUFA6, NDUFA7, NDUFC2, NDUFAB1, NDUFB2, NDUFS5, NDUFS4, NDUFV2	1439	42	13528	3.58132	0.0490136	0.000564509	0.0259982
GOTERM_BP_FAT	GO:0006406~mRNA export from nucleus	14	0.7431	1.55523e-05	NUP133, UPF1, NUP160, SMG7, EIF5A, NXF1, DDX39, THOC6, THOC7, THOC4, THOC5, NUP107, THOC3, THOC1	1439	33	13528	3.98829	0.0536409	0.000612404	0.0285212
GOTERM_BP_FAT	GO:0044265~cellular macromolecule catabolic process	114	6.05096	1.55618e-05	TMEM189-UBE2V1, SAE1, KLHL9, WIBG, RPS27A, CUL1, CDCA3, ZC3HC1, DTL, USP1, RNASEH2A, MYH9, PSMA1, UHRF1, SEC61B, PSMA6, PIAS4, PSMA5, PSMA4, PSMA3, TRIM32, AMFR, UBA52, RAD23B, DERL2, UBA6, ANAPC10, PPT1, NEDD8, ANAPC11, LIN28B, RBX1, PSMB5, PSMB4, PSMB7, PSMB6, PSMB3, PSMB2, HNRNPD, FBXO5, NTHL1, NPLOC4, SMG7, CDC20, RNPS1, PCNP, CASC3, UBE2E3, TXNDC12, PSMC4, DCP2, RNF5, UBA1, PSMC3, PSMC2, PSM…	1439	725	13528	1.47822	0.0536728	0.000606046	0.0285386
GOTERM_BP_FAT	GO:0010564~regulation of cell cycle process	29	1.53928	1.67497e-05	XPO1, KNTC1, TTK, CTCF, ANAPC10, CALR, GTSE1, CDT1, PCBP4, PRMT5, BUB1, FBXO5, RANBP1, TPR, CDC7, DLGAP5, CENPF, NUSAP1, BIRC5, CENPE, UBE2C, PLK4, CHMP1A, PSMG2, KIF20B, PEBP1, RBM38, NEK6, SMARCA4	1439	114	13528	2.39148	0.0576496	0.000645206	0.0307168
GOTERM_BP_FAT	GO:0006325~chromatin organization	68	3.60934	1.73532e-05	ENY2, HMGN2, FAM175A, MORF4L2, RBM4, EZH2, NAP1L1, NAP1L3, CTCF, H1FX, CBX2, CBX1, NAP1L5, NAP1L4, CBX5, HIST2H2AC, PRMT5, SETMAR, PRMT6, SMARCD1, H2AFZ, SUPT5H, MYST3, MCM2, RBBP7, HMGA1, UBE2N, LOC440926, TAF10, SMARCE1, BAZ1B, SMARCA5, RUVBL2, PAF1, RUVBL1, CARM1, SMARCA4, SETD1A, HAT1, TCF7L1, TSPYL1, CHD8, CHD7, SET, SMARCB1, HJURP, CENPA, SAFB, HIST1H4C, ACTL6A, C19ORF62, KDM3B, CHD4, YEATS…	1439	378	13528	1.69118	0.0596637	0.000661261	0.0318234
GOTERM_BP_FAT	GO:0000075~cell cycle checkpoint	25	1.32696	1.86706e-05	BLM, FAM175A, KNTC1, TTK, INTS3, GTSE1, CDT1, PCBP4, BUB1, C19ORF62, TPR, ZWILCH, CCNA2, BUB3, CENPF, BIRC5, CENPE, RPL24, NAE1, OBFC2B, CCND1, PSMG2, XPC, BUB1B, RBM38	1439	91	13528	2.58268	0.0640451	0.00070388	0.034239
GOTERM_BP_FAT	GO:0051329~interphase of mitotic cell cycle	27	1.43312	1.98209e-05	BCAT1, BLM, POLA1, ANAPC10, GTSE1, LATS2, APP, CDC123, TCF3, CDCA5, CUL1, KHDRBS1, CDC7, POLE, CENPF, BIRC5, CDKN3, CDC25A, CCNB1, CCND1, GSPT1, CCND2, POLD1, CDK2AP1, KPNA2, MAP3K11, DNM2	1439	103	13528	2.46433	0.0678538	0.000739365	0.036348
GOTERM_BP_FAT	GO:0070647~protein modification by small protein conjugation or removal	36	1.91083	2.40926e-05	ENY2, USP7, ATG10, TMEM189-UBE2V1, COPS5, UCHL1, SAE1, NEDD8, UBE3C, ANAPC11, RBX1, SUMO2, C19ORF62, RPS27A, USP1, PCNP, UBE2C, NAE1, UBE2N, WDR48, SENP2, TAF10, PSMD14, GSPT1, PIAS4, TRIM32, UBC, CAND1, PAF1, UBB, AMFR, UBA52, RNF40, BARD1, UBE2E1, HDAC6	1439	160	13528	2.11522	0.0818634	0.000889283	0.0441799
GOTERM_BP_FAT	GO:0007059~chromosome segregation	23	1.22081	2.5041e-05	KIFC1, CCDC99, DLGAP5, SGOL1, CENPF, NUSAP1, CTCF, CENPE, BIRC5, PTTG1, SRPK1, SMC4, NCAPD2, CHMP1A, NCAPG, HJURP, NSL1, SKA2, CDCA5, TOP2A, NEK6, BUB3, DSCC1	1439	81	13528	2.66941	0.0849453	0.00091475	0.0459187
GOTERM_BP_FAT	GO:0006323~DNA packaging	29	1.53928	2.7989e-05	NAP1L1, HAT1, CTCF, H1FX, NAP1L3, NAP1L5, NAP1L4, TSPYL1, SET, CENPA, NCAPG2, NCAPG, HJURP, HIST2H2AC, H2AFZ, HIST1H4C, TOP2A, CDCA5, MYST3, NUSAP1, MCM2, SMC4, NCAPD2, LOC440926, CHMP1A, H2AFY2, SMARCA5, CENPV, H3F3A, CHAF1B	1439	117	13528	2.33016	0.0944588	0.00101196	0.0513234
GOTERM_BP_FAT	GO:0010639~negative regulation of organelle organization	23	1.22081	3.08332e-05	ARHGEF2, MAP1A, SNCA, CENPF, TTK, RDX, CENPE, TMSB10, CAPZB, PSMG2, SET, ACD, TMSB15A, SPTBN2, BUB1, DNMT1, TMSB4X, CLASP1, MAPRE1, TMSL3, TPR, ADD1, HDAC6	1439	82	13528	2.63686	0.103543	0.00110348	0.0565372
GOTERM_BP_FAT	GO:0044092~negative regulation of molecular function	61	3.23779	3.12285e-05	SNCA, INTS1, PRDX3, LATS2, RPS3, PAK2, PSMD1, PSMD2, PSMD4, PSMD6, NQO1, RPS27A, PRKCA, UBE2C, FLNA, SMO, PSMA1, PSMA6, APITD1, PSMA5, PSMA4, PSMA3, UBC, CSTB, BUB1B, CAND1, UBB, UBA52, SIVA1, ANAPC10, ANAPC11, PSMB5, PSMB4, DUSP19, PSMB7, PSMB6, PSMB3, PPP2CA, PSMB2, FBXO5, BUB3, BIRC5, CDC20, YWHAG, PSMD14, HDAC2, NUP62, PSMD12, PSMC4, ID2, ID1, PSMC3, PSMC2, PSMD10, PSMC1, CALM3, ZNF462, ID3, …	1439	334	13528	1.71694	0.104799	0.00110646	0.0572621
GOTERM_BP_FAT	GO:0042274~ribosomal small subunit biogenesis	8	0.424628	3.38934e-05	RPS19, RPS16, RPS17, RPS14, RPS15, RPS6, RPS7, RPS24	1439	11	13528	6.83707	0.113216	0.00118894	0.0621471
GOTERM_BP_FAT	GO:0051325~interphase	27	1.43312	3.39776e-05	BCAT1, BLM, POLA1, ANAPC10, GTSE1, LATS2, APP, CDC123, TCF3, CDCA5, CUL1, KHDRBS1, CDC7, POLE, CENPF, BIRC5, CDKN3, CDC25A, CCNB1, CCND1, GSPT1, CCND2, POLD1, CDK2AP1, KPNA2, MAP3K11, DNM2	1439	106	13528	2.39459	0.113481	0.00118021	0.0623014
GOTERM_BP_FAT	GO:0006405~RNA export from nucleus	15	0.796178	4.87145e-05	NUP133, UPF1, NUP160, RAN, SMG7, EIF5A, NXF1, DDX39, THOC6, THOC7, THOC4, NUP107, THOC5, THOC3, THOC1	1439	41	13528	3.43938	0.158607	0.00167526	0.0893115
GOTERM_BP_FAT	GO:0008104~protein localization	131	6.95329	5.58647e-05	ALS2, SRP14, XPO1, XPO6, XPO5, EIF5A, AURKB, SRP19, AAGAB, RPL11, STAM, SAR1A, NUP133, RAN, TMSB10, TACC3, MYH9, PITPNM1, COPG2, KRT18, SEC61B, RPAIN, SRP72, RAB10, VPS26A, SEC61G, ARL6IP1, DERL2, CCDC99, PPT1, NEDD8, CALR, ACD, TOMM6, CSE1L, SNF8, TMSL3, AP2M1, TOMM40, SNAPIN, ICMT, PPIH, NUP62, TOMM70A, PCNA, SEC13, NUTF2, HDAC6, TLN1, TLN2, ZMAT3, AP2S1, PAX6, NUP188, MITD1, GLI3, RAB3IP, BLZF…	1439	882	13528	1.39629	0.179668	0.00190248	0.102414
GOTERM_BP_FAT	GO:0043086~negative regulation of catalytic activity	52	2.76008	6.17256e-05	SNCA, INTS1, PRDX3, LATS2, PAK2, PSMD1, PSMD2, PSMD4, NQO1, PSMD6, RPS27A, PRKCA, UBE2C, FLNA, PSMA1, PSMA6, APITD1, PSMA5, PSMA4, PSMA3, CSTB, UBC, BUB1B, CAND1, UBB, UBA52, ANAPC10, ANAPC11, PSMB5, PSMB4, DUSP19, PSMB7, PSMB6, PPP2CA, PSMB3, PSMB2, FBXO5, BUB3, BIRC5, CDC20, YWHAG, PSMD14, PSMC4, PSMD12, NUP62, PSMC3, PSMD10, PSMC2, PSMC1, DUSP8, HDAC6, UBE2E1	1439	277	13528	1.7648	0.196537	0.00208187	0.113153
GOTERM_BP_FAT	GO:0010941~regulation of cell death	122	6.47558	7.35041e-05	XRCC5, CADM1, TUBB2C, ARNT2, SNCA, EIF5A, INTS1, CIAPIN1, CTNNBL1, CITED2, APP, TIA1, TPT1, RPL11, NGFRAP1, DAP, DDAH2, NQO1, API5, CUL1, RPS27A, ZC3HC1, CRYAB, ACTN1, POLB, CSDA, STK4, KRT18, NME1, CSTB, UBA52, SIVA1, FGD1, RRAGA, PPT1, CALR, MST4, TUBB, GLO1, DYRK2, PLAGL2, BMP4, COL18A1, SPHK2, TP53BP2, PHB, RPS6, C14ORF153, TXNDC12, SFRP1, NUP62, ETS1, HSPD1, PDCD5, BMP7, SST, PDCD7, HDAC6, I…	1439	815	13528	1.40726	0.229397	0.0024553	0.134731
GOTERM_BP_FAT	GO:0032989~cellular component morphogenesis	68	3.60934	8.34561e-05	ALS2, S100A4, NRP1, COX10, UCHL1, PAX6, GJA1, PIP5K1C, C22ORF28, GLI2, RAB3IP, ACTG1, APP, MKKS, POU4F1, CAP1, SEMA3A, TOP2B, RPS27A, TBPL1, PRKCA, ARHGEF2, ACTA1, SSBP1, OTX2, KIF5C, CHST3, MYH9, PCM1, STK4, ECT2, CDK5, SLIT2, SMO, HIF1A, SEMA4F, CFL1, UBC, UBB, SLITRK5, UBA52, ADD1, CCDC99, SHROOM3, SHROOM4, ARPC4, LLGL1, ALCAM, PTK2, LAMB2, EZR, CENPA, PAFAH1B1, CLASP1, HNRNPAB, ACTB, COL18A1,…	1439	397	13528	1.61024	0.256112	0.00276127	0.15296
GOTERM_BP_FAT	GO:0017038~protein import	30	1.59236	9.31027e-05	XPO1, XPO6, POLA2, GLI3, CSE1L, TPR, KPNB1, TNPO1, RBM22, RAN, IPO11, TOMM40, NDUFA13, IPO9, TIMM23, PPIH, RPAIN, SEC61B, TOMM70A, NUP205, IPO4, KPNA6, NOP58, TOMM22, NUTF2, KPNA4, KPNA3, KPNA2, F2R, TOB1	1439	131	13528	2.15289	0.281123	0.00305149	0.170626
GOTERM_BP_FAT	GO:0006270~DNA replication initiation	9	0.477707	9.39243e-05	MCM7, ORC4L, POLA1, MCM2, MCM3, MCM4, ORC1L, MCM5, MCM6	1439	16	13528	5.28805	0.283214	0.00305018	0.17213
GOTERM_BP_FAT	GO:0015980~energy derivation by oxidation of organic compounds	32	1.69851	9.44338e-05	NDUFB3, NDUFB5, UQCRC1, NDUFB6, NDUFB7, COX10, SNCA, NDUFAB1, SDHAF2, PDHB, NDUFB2, NDUFS5, NDUFS4, IDH2, FH, NDUFA4, NDUFA2, NDUFA3, NDUFA8, NDUFA6, NDUFA7, NDUFC2, CPS1, PPP1CC, SDHA, PPP1CA, GBE1, SLC25A13, UQCRH, GSK3B, NDUFV2, MDH1	1439	144	13528	2.08911	0.284507	0.00303886	0.173063
GOTERM_BP_FAT	GO:0009057~macromolecule catabolic process	117	6.21019	0.000101236	TMEM189-UBE2V1, SAE1, KLHL9, WIBG, CUL1, RPS27A, CDCA3, ZC3HC1, DTL, USP1, RNASEH2A, MYH9, PSMA1, UHRF1, SEC61B, PSMA6, PIAS4, PSMA5, PSMA4, PSMA3, TRIM32, AMFR, UBA52, RAD23B, DERL2, UBA6, ANAPC10, PPT1, NEDD8, ANAPC11, LIN28B, RBX1, PSMB5, PSMB4, PSMB7, PSMB6, PSMB3, PSMB2, HNRNPD, FBXO5, NTHL1, NPLOC4, SMG7, CDC20, RNPS1, PCNP, CASC3, CPS1, UBE2E3, TXNDC12, PSMC4, DCP2, RNF5, UBA1, PSMC3, PSMC…	1439	781	13528	1.40834	0.301557	0.00322812	0.185519
GOTERM_BP_FAT	GO:0007015~actin filament organization	20	1.06157	0.000133747	ARHGEF2, ACTC1, SHROOM4, ACTA1, WASF3, DIAPH1, BCAR1, FSCN1, PDLIM3, NEDD9, ACTN1, ARPC4, FLNA, DSTN, EZR, PAK2, CFL1, DBN1, PLS3, ADD1	1439	72	13528	2.61138	0.377595	0.00422466	0.245026
GOTERM_BP_FAT	GO:0042981~regulation of apoptosis	119	6.31635	0.000146397	XRCC5, CADM1, TUBB2C, SNCA, ARNT2, EIF5A, INTS1, CIAPIN1, CTNNBL1, CITED2, APP, TIA1, TPT1, RPL11, NGFRAP1, DAP, DDAH2, NQO1, API5, CUL1, RPS27A, ZC3HC1, CRYAB, ACTN1, POLB, CSDA, STK4, KRT18, NME1, CSTB, UBA52, SIVA1, FGD1, PPT1, CALR, MST4, TUBB, GLO1, DYRK2, PLAGL2, COL18A1, SPHK2, TP53BP2, PHB, RPS6, C14ORF153, TXNDC12, SFRP1, NUP62, ETS1, HSPD1, PDCD5, BMP7, SST, PDCD7, HDAC6, IER3, ZMAT3, B…	1439	804	13528	1.39144	0.404893	0.00458251	0.268172
GOTERM_BP_FAT	GO:0000059~protein import into nucleus, docking	9	0.477707	0.000160908	XPO1, XPO6, CSE1L, IPO4, NUP205, IPO11, IPO9, KPNB1, TNPO1	1439	17	13528	4.97699	0.434736	0.00499156	0.294716
GOTERM_BP_FAT	GO:0006297~nucleotide-excision repair, DNA gap filling	9	0.477707	0.000160908	RPA1, RFC4, POLE2, POLD1, LIG1, POLD2, POLE, PCNA, RPA3	1439	17	13528	4.97699	0.434736	0.00499156	0.294716
GOTERM_BP_FAT	GO:0033043~regulation of organelle organization	42	2.2293	0.000176843	XPO1, SNCA, TTK, CTCF, RDX, ANAPC10, CAPZB, DSTN, ACD, SET, TMSB15A, ARPC3, ARPC2, PRMT5, BUB1, CLASP1, RANBP1, SKA2, TPR, TMSL3, ARHGEF2, MAP1A, DLGAP5, CENPF, NUSAP1, TMSB10, CENPE, NEXN, UBE2N, PLK4, PSMG2, CFL1, CENPV, KIF20B, SPTBN2, PEBP1, DNMT1, TMSB4X, MAPRE1, NEK6, HDAC6, ADD1	1439	217	13528	1.81954	0.465789	0.00543703	0.323859
GOTERM_BP_FAT	GO:0010608~posttranscriptional regulation of gene expression	41	2.17622	0.000196007	SRP14, EIF5, MKNK2, EIF5A, SYNCRIP, EIF2A, AURKA, IGF2BP2, IGF2BP3, CALR, LIN28B, YBX1, ZFP36L2, MOV10, APP, EIF4EBP2, DGCR8, EIF3H, WIBG, TIA1, MTPN, HNRNPD, PUM1, EIF1, PABPC1, FAM129A, PRKCA, DHX9, UPF1, SRP14P1, NDUFA13, CASC3, RPS5, EIF2B1, FLNA, EIF4G2, ATXN2, COG7, EIF4H, RBM38, HSPD1, SRP9	1439	211	13528	1.82673	0.500882	0.00597272	0.358894
GOTERM_BP_FAT	GO:0000902~cell morphogenesis	61	3.23779	0.000200678	S100A4, ALS2, NRP1, UCHL1, PAX6, GJA1, PIP5K1C, C22ORF28, GLI2, RAB3IP, APP, MKKS, POU4F1, CAP1, SEMA3A, TOP2B, RPS27A, PRKCA, ARHGEF2, OTX2, KIF5C, CHST3, MYH9, PCM1, STK4, CDK5, ECT2, SLIT2, SMO, HIF1A, SEMA4F, CFL1, UBC, UBB, SLITRK5, UBA52, ADD1, CCDC99, SHROOM3, SHROOM4, ARPC4, LLGL1, ALCAM, PTK2, LAMB2, EZR, CENPA, PAFAH1B1, CLASP1, HNRNPAB, COL18A1, ACTB, CAP2, CREB1, TRIM28, RPL24, STRADB…	1439	356	13528	1.61084	0.50908	0.00606252	0.367432
GOTERM_BP_FAT	GO:0043067~regulation of programmed cell death	119	6.31635	0.000226066	XRCC5, CADM1, TUBB2C, SNCA, ARNT2, EIF5A, INTS1, CIAPIN1, CTNNBL1, CITED2, APP, TIA1, TPT1, RPL11, NGFRAP1, DAP, DDAH2, NQO1, API5, CUL1, RPS27A, ZC3HC1, CRYAB, ACTN1, POLB, CSDA, STK4, KRT18, NME1, CSTB, UBA52, SIVA1, FGD1, PPT1, CALR, MST4, TUBB, GLO1, DYRK2, PLAGL2, COL18A1, SPHK2, TP53BP2, PHB, RPS6, C14ORF153, TXNDC12, SFRP1, NUP62, ETS1, HSPD1, PDCD5, BMP7, SST, PDCD7, HDAC6, IER3, ZMAT3, B…	1439	812	13528	1.37773	0.551342	0.00676931	0.413825
GOTERM_BP_FAT	GO:0051656~establishment of organelle localization	19	1.00849	0.000233011	CCDC99, DLGAP5, NLGN1, CENPF, NUSAP1, CENPE, BIRC5, MYH9, PTK2, GBF1, MAP1S, CENPA, COPB1, RPS15, MKKS, PAFAH1B1, CDCA5, COPE, MYH10	1439	69	13528	2.58867	0.562256	0.00691815	0.426513
GOTERM_BP_FAT	GO:0022618~ribonucleoprotein complex assembly	19	1.00849	0.000233011	SNRPD2, EIF2A, RPL24, SFRS1, BMS1, SF3A3, SFRS6, ATXN2, EIF3A, DDX23, PRMT5, RPS14, RPS15, WDR77, SNRPB, SNRPC, SNRPF, GEMIN4, SNRPG	1439	69	13528	2.58867	0.562256	0.00691815	0.426513
GOTERM_BP_FAT	GO:0045184~establishment of protein localization	113	5.99788	0.000294339	SRP14, XPO1, XPO6, XPO5, EIF5A, SRP19, AAGAB, RPL11, STAM, SAR1A, NUP133, RAN, MYH9, PITPNM1, COPG2, SEC61B, RPAIN, KRT18, SRP72, RAB10, VPS26A, SEC61G, ARL6IP1, DERL2, PPT1, CALR, ACD, TOMM6, CSE1L, SNF8, AP2M1, TOMM40, SNAPIN, ICMT, PPIH, NUP62, TOMM70A, PCNA, SEC13, NUTF2, HDAC6, ZMAT3, AP2S1, NUP188, MITD1, GLI3, RAB3IP, BLZF1, AP2B1, AP1S2, COPB1, TPR, KPNB1, AP3B1, ARHGEF2, LYN, NUP88, NDUF…	1439	769	13528	1.38142	0.647811	0.00865885	0.538484
GOTERM_BP_FAT	GO:0019941~modification-dependent protein catabolic process	88	4.67091	0.000385544	TMEM189-UBE2V1, UCHL1, BAP1, SAE1, ZYG11B, LONP1, MAP1LC3C, MGRN1, KLHL9, PSMD1, PSMD2, NSMCE2, PSMD4, USP10, PSMD6, CUL1, RPS27A, CDCA3, ZC3HC1, DTL, USP1, UBE2C, UBE2N, PJA2, SENP2, WDR48, PSMA1, UBE2O, UHRF1, SEC61B, PSMA6, PIAS4, PSMA5, PSMA4, PSMA3, TRIM32, UBC, UCHL5, BUB1B, UCHL3, CAND1, AMFR, UBB, PCYOX1, UBA52, USP7, RAD23B, ATG10, DERL2, UBA6, ANAPC10, NEDD8, ANAPC11, UBE3C, FEM1A, RBX1…	1439	574	13528	1.44126	0.745134	0.0112341	0.704783
GOTERM_BP_FAT	GO:0043632~modification-dependent macromolecule catabolic process	88	4.67091	0.000385544	TMEM189-UBE2V1, UCHL1, BAP1, SAE1, ZYG11B, LONP1, MAP1LC3C, MGRN1, KLHL9, PSMD1, PSMD2, NSMCE2, PSMD4, USP10, PSMD6, CUL1, RPS27A, CDCA3, ZC3HC1, DTL, USP1, UBE2C, UBE2N, PJA2, SENP2, WDR48, PSMA1, UBE2O, UHRF1, SEC61B, PSMA6, PIAS4, PSMA5, PSMA4, PSMA3, TRIM32, UBC, UCHL5, BUB1B, UCHL3, CAND1, AMFR, UBB, PCYOX1, UBA52, USP7, RAD23B, ATG10, DERL2, UBA6, ANAPC10, NEDD8, ANAPC11, UBE3C, FEM1A, RBX1…	1439	574	13528	1.44126	0.745134	0.0112341	0.704783
GOTERM_BP_FAT	GO:0065004~protein-DNA complex assembly	22	1.16773	0.000459374	NAP1L1, CENPF, CENPE, H1FX, NAP1L3, MCM2, NAP1L5, NAP1L4, LOC440926, TSPYL1, SET, HJURP, CENPA, HIST2H2AC, GTF2A2, H2AFY2, SMARCA5, H2AFZ, CENPV, H3F3A, HIST1H4C, CHAF1B, MYST3	1439	91	13528	2.27276	0.803846	0.0132625	0.839209
GOTERM_BP_FAT	GO:0015031~protein transport	111	5.89172	0.000466955	SRP14, XPO1, XPO6, XPO5, EIF5A, SRP19, AAGAB, RPL11, STAM, SAR1A, NUP133, RAN, MYH9, PITPNM1, COPG2, SEC61B, RPAIN, KRT18, SRP72, RAB10, VPS26A, SEC61G, ARL6IP1, DERL2, PPT1, CALR, ACD, TOMM6, CSE1L, SNF8, AP2M1, TOMM40, ICMT, SNAPIN, PPIH, NUP62, TOMM70A, PCNA, SEC13, NUTF2, HDAC6, ZMAT3, AP2S1, NUP188, MITD1, GLI3, RAB3IP, BLZF1, AP2B1, AP1S2, COPB1, TPR, KPNB1, AP3B1, ARHGEF2, LYN, NUP88, NDUF…	1439	762	13528	1.36943	0.80905	0.0133711	0.853002
GOTERM_BP_FAT	GO:0051640~organelle localization	22	1.16773	0.000536718	CCDC99, DLGAP5, NLGN1, CENPF, NUSAP1, CENPE, BIRC5, MYH9, TACC3, PTK2, GBF1, MAP1S, CENPA, COPB1, RPS15, MKKS, PAFAH1B1, CDCA5, COPE, ASPM, MYH10, HDAC6	1439	92	13528	2.24806	0.850905	0.015231	0.979848
GOTERM_BP_FAT	GO:0006310~DNA recombination	24	1.27389	0.000557849	XRCC5, XRCC3, BLM, RBM4, XRCC6, SHFM1, BANF1, RPA1, NONO, SETMAR, NSMCE2, MSH6, RAD51AP1, MSH3, LIG1, ZSWIM7, HMGA1, RAD54L, OBFC2B, UBE2N, RPAIN, RUVBL2, RUVBL1, HSPD1, RBM14	1439	105	13528	2.14879	0.861672	0.0157005	1.01824
GOTERM_BP_FAT	GO:0046784~intronless viral mRNA export from host nucleus	6	0.318471	0.000572799	THOC6, THOC7, THOC4, THOC5, THOC3, THOC1	1439	8	13528	7.05073	0.868816	0.015991	1.04539
GOTERM_BP_FAT	GO:0007051~spindle organization	14	0.7431	0.00058666	KIF11, PRC1, RAN, TTK, AURKA, MYH9, TACC3, UBE2C, TUBB, CKS2, FBXO5, BUB1B, RANBP1, TUBG1	1439	45	13528	2.92475	0.87511	0.0162471	1.07056
GOTERM_BP_FAT	GO:0034728~nucleosome organization	22	1.16773	0.000625123	NAP1L1, CTCF, H1FX, NAP1L3, MCM2, NAP1L5, NAP1L4, HMGA1, LOC440926, TSPYL1, SET, SMARCE1, HJURP, CENPA, HIST2H2AC, H2AFY2, SMARCA5, SUPT16H, H2AFZ, H3F3A, HIST1H4C, CHAF1B, MYST3	1439	93	13528	2.22389	0.891038	0.0171693	1.14037
GOTERM_BP_FAT	GO:0051603~proteolysis involved in cellular protein catabolic process	90	4.77707	0.000678656	TMEM189-UBE2V1, UCHL1, BAP1, SAE1, ZYG11B, LONP1, MAP1LC3C, MGRN1, KLHL9, PSMD1, PSMD2, NSMCE2, PSMD4, USP10, PSMD6, CUL1, RPS27A, CDCA3, ZC3HC1, DTL, USP1, MYH9, UBE2C, UBE2N, PJA2, SENP2, WDR48, PSMA1, UBE2O, UHRF1, SEC61B, PSMA6, PIAS4, PSMA5, PSMA4, PSMA3, TRIM32, UBC, UCHL5, BUB1B, UCHL3, CAND1, AMFR, UBB, PCYOX1, UBA52, USP7, RAD23B, ATG10, DERL2, UBA6, ANAPC10, NEDD8, ANAPC11, UBE3C, FEM1A…	1439	600	13528	1.41015	0.909884	0.0184833	1.23745
GOTERM_BP_FAT	GO:0007018~microtubule-based movement	25	1.32696	0.000685827	KIF22, KIFC1, KIF4A, TUBB2B, TUBB2A, UCHL1, TUBB2C, TUBB4Q, TUBB, APP, KIF7, TUBB6, PAFAH1B1, TUBA1A, TUBA1B, TUBB3, KIF14, KIF11, KIF5C, KTN1, CENPE, MAP1S, KIF20B, DYNLRB1, KIF20A	1439	113	13528	2.07986	0.912147	0.0185345	1.25045
GOTERM_BP_FAT	GO:0010942~positive regulation of cell death	69	3.66242	0.00071096	CADM1, ZMAT3, TUBB2C, EIF5A, PRDX1, RPS3, CTNNBL1, APP, TP53I3, DYNLL1, RPS3A, PCBP4, AEN, TIA1, POU4F1, RPL11, NGFRAP1, DAP, NQO1, TOP2A, CUL1, RPS27A, PRKCA, ARHGEF2, NDUFA13, ARHGEF17, STK4, ECT2, CDK5, TNFRSF10B, UBC, UBB, UBA52, MAP3K11, SIVA1, FGD1, BCLAF1, RRAGA, MSX2, UTP11L, TUBB, PLEKHG2, PPP2CA, AATF, DYRK2, CD24, PLAGL2, BMP4, COL18A1, MSH6, TP53BP2, YWHAB, SOD1, RPS6, YWHAE, C14ORF15…	1439	435	13528	1.49119	0.919641	0.0190621	1.29599
GOTERM_BP_FAT	GO:0000226~microtubule cytoskeleton organization	30	1.59236	0.000728272	CEP72, CCDC99, PRC1, TTK, ARPC4, AURKA, TTL, TUBB, PTK2, CENPA, FBXO5, RANBP1, PAFAH1B1, CLASP1, TUBG1, TUBA1B, KIF11, CRYAB, RAN, CKAP5, NUSAP1, CP110, MYH9, UBE2C, TACC3, PCM1, TUBGCP2, MAP1S, CKS2, BUB1B	1439	147	13528	1.91857	0.924428	0.0193755	1.32735
GOTERM_BP_FAT	GO:0031577~spindle checkpoint	7	0.37155	0.000748426	PSMG2, BUB1, CENPF, TTK, BIRC5, CENPE, TPR	1439	12	13528	5.4839	0.929642	0.0197583	1.36385
GOTERM_BP_FAT	GO:0044257~cellular protein catabolic process	90	4.77707	0.000792397	TMEM189-UBE2V1, UCHL1, BAP1, SAE1, ZYG11B, LONP1, MAP1LC3C, MGRN1, KLHL9, PSMD1, PSMD2, NSMCE2, PSMD4, USP10, PSMD6, CUL1, RPS27A, CDCA3, ZC3HC1, DTL, USP1, MYH9, UBE2C, UBE2N, PJA2, SENP2, WDR48, PSMA1, UBE2O, UHRF1, SEC61B, PSMA6, PIAS4, PSMA5, PSMA4, PSMA3, TRIM32, UBC, UCHL5, BUB1B, UCHL3, CAND1, AMFR, UBB, PCYOX1, UBA52, USP7, RAD23B, ATG10, DERL2, UBA6, ANAPC10, NEDD8, ANAPC11, UBE3C, FEM1A…	1439	603	13528	1.40313	0.939805	0.020753	1.44343
GOTERM_BP_FAT	GO:0001701~in utero embryonic development	34	1.80467	0.000833841	ALS2, COPS3, ARNT2, C5, INTS1, GLI3, YBX1, CITED2, RPA1, EDNRA, CHD8, PRMT1, CHD7, TEAD4, DAD1, BTF3, ICMT, MYH9, CSDA, RIC8A, NMT1, PLK4, TJP1, SALL4, HIF1A, CCNB2, PSMC4, PSMC3, ZMIZ1, PDGFRB, FOXC1, SMARCA4, ADD1, MYH10	1439	176	13528	1.8161	0.948036	0.021667	1.51837
GOTERM_BP_FAT	GO:0051129~negative regulation of cellular component organization	29	1.53928	0.0008984	NRP1, SNCA, TTK, RDX, CAPZB, LINGO1, PTK2, SET, ACD, TMSB15A, BUB1, CLASP1, SEMA3A, TMSL3, TPR, ARHGEF2, MAP1A, CENPF, TMSB10, CENPE, YWHAH, PSMG2, SEMA4F, SPTBN2, DNMT1, TMSB4X, MAPRE1, ADD1, HDAC6	1439	142	13528	1.91992	0.958674	0.0231561	1.63502
GOTERM_BP_FAT	GO:0000070~mitotic sister chromatid segregation	12	0.636943	0.000914749	KIFC1, CCDC99, CHMP1A, NCAPG, DLGAP5, NUSAP1, CENPE, CDCA5, BUB3, NCAPD2, SMC4, DSCC1	1439	36	13528	3.13366	0.961003	0.0234026	1.66454
GOTERM_BP_FAT	GO:0030163~protein catabolic process	92	4.88323	0.000943425	TMEM189-UBE2V1, UCHL1, BAP1, SAE1, ZYG11B, LONP1, MAP1LC3C, MGRN1, KLHL9, PSMD1, PSMD2, NSMCE2, PSMD4, USP10, PSMD6, CUL1, RPS27A, CDCA3, ZC3HC1, DTL, USP1, MYH9, UBE2C, UBE2N, PJA2, SENP2, WDR48, PSMA1, UBE2O, UHRF1, SEC61B, PSMA6, PIAS4, PSMA5, PSMA4, PSMA3, TRIM32, UBC, UCHL5, BUB1B, UCHL3, CAND1, AMFR, UBB, PCYOX1, UBA52, USP7, RAD23B, ATG10, DERL2, UBA6, PPT1, ANAPC10, NEDD8, ANAPC11, UBE3C,…	1439	622	13528	1.3905	0.964776	0.0239549	1.71629
GOTERM_BP_FAT	GO:0016568~chromatin modification	47	2.49469	0.00113572	ENY2, FAM175A, MORF4L2, RBM4, SETD1A, EZH2, HAT1, CBX2, CTCF, CHD8, CHD7, HJURP, SMARCB1, PRMT5, PRMT6, SMARCD1, SETMAR, C19ORF62, ACTL6A, KDM3B, SUPT5H, CHD4, MYST3, YEATS4, PHB, CREBBP, RBBP7, UBE2N, TAF10, HDAC2, SAP130, SMARCE1, BAZ1B, SMARCC1, SMARCC2, H2AFY2, SMARCA5, CENPV, DNMT1, RUVBL2, PAF1, RUVBL1, RBM14, CARM1, RNF40, HDAC6, SMARCA4, UBE2E1	1439	274	13528	1.61258	0.982197	0.0285654	2.06268
GOTERM_BP_FAT	GO:0000819~sister chromatid segregation	12	0.636943	0.00117839	KIFC1, CCDC99, CHMP1A, NCAPG, DLGAP5, NUSAP1, CENPE, CDCA5, BUB3, NCAPD2, SMC4, DSCC1	1439	37	13528	3.04896	0.984699	0.0294147	2.13939
GOTERM_BP_FAT	GO:0030071~regulation of mitotic metaphase/anaphase transition	9	0.477707	0.00130187	PSMG2, DLGAP5, BUB1, CENPF, TTK, CENPE, ANAPC10, TPR, NEK6	1439	22	13528	3.84585	0.990129	0.0322221	2.36104
GOTERM_BP_FAT	GO:0008219~cell death	103	5.46709	0.00135778	ALS2, FASTKD1, MRPL41, CADM1, CIAPIN1, MRPS30, CTNNBL1, SETX, CLPTM1L, APP, TIA1, NGFRAP1, DAP, API5, RPS27A, CUL1, POLB, BCL2L12, STK4, PNPLA6, RNF130, KRT18, EIF2AK2, UBA52, NEK6, SIVA1, FGD1, TMEM85, RRAGA, PPT1, PTRH2, MST4, CSE1L, DYRK2, DDX41, CKAP2, TP53BP2, GARS, FXR1, VDAC1, TXNDC12, NUP62, UBA1, CYFIP2, SPTBN2, HSPD1, PDCD5, PDCD7, IER3, ZMAT3, GJA1, RPS3, DYNLL1, PAK2, AEN, SEMA3A, TOP…	1439	719	13528	1.34673	0.991906	0.033351	2.46126
GOTERM_BP_FAT	GO:0043065~positive regulation of apoptosis	67	3.55626	0.00137032	CADM1, ZMAT3, TUBB2C, EIF5A, PRDX1, RPS3, CTNNBL1, APP, TP53I3, DYNLL1, RPS3A, PCBP4, AEN, TIA1, POU4F1, RPL11, NGFRAP1, DAP, NQO1, TOP2A, RPS27A, CUL1, PRKCA, ARHGEF2, NDUFA13, ARHGEF17, STK4, ECT2, CDK5, TNFRSF10B, UBC, UBB, UBA52, MAP3K11, SIVA1, FGD1, BCLAF1, MSX2, UTP11L, TUBB, PLEKHG2, PPP2CA, AATF, DYRK2, CD24, PLAGL2, COL18A1, MSH6, TP53BP2, YWHAB, SOD1, RPS6, YWHAE, C14ORF153, TXNDC12, E…	1439	430	13528	1.4648	0.992258	0.0334224	2.48371
GOTERM_BP_FAT	GO:0051258~protein polymerization	14	0.7431	0.00141017	TUBB2B, WASF3, DIAPH1, TUBB2A, TUBB2C, ARPC4, TUBB4Q, TUBB, TUBB6, FBXO5, TUBG1, TUBA1A, TUBA1B, TUBB3	1439	49	13528	2.68599	0.993279	0.0341436	2.55506
GOTERM_BP_FAT	GO:0043068~positive regulation of programmed cell death	67	3.55626	0.00163554	CADM1, ZMAT3, TUBB2C, EIF5A, PRDX1, RPS3, CTNNBL1, APP, TP53I3, DYNLL1, RPS3A, PCBP4, AEN, TIA1, POU4F1, RPL11, NGFRAP1, DAP, NQO1, TOP2A, RPS27A, CUL1, PRKCA, ARHGEF2, NDUFA13, ARHGEF17, STK4, ECT2, CDK5, TNFRSF10B, UBC, UBB, UBA52, MAP3K11, SIVA1, FGD1, BCLAF1, MSX2, UTP11L, TUBB, PLEKHG2, PPP2CA, AATF, DYRK2, CD24, PLAGL2, COL18A1, MSH6, TP53BP2, YWHAB, SOD1, RPS6, YWHAE, C14ORF153, TXNDC12, E…	1439	433	13528	1.45465	0.996981	0.0392286	2.95764
GOTERM_BP_FAT	GO:0006611~protein export from nucleus	8	0.424628	0.00166922	XPO1, XPO6, XPO5, RAN, GSK3B, EIF5A, STRADB, CALR	1439	18	13528	4.17821	0.997321	0.0397522	3.01767
GOTERM_BP_FAT	GO:0016265~death	103	5.46709	0.00168222	ALS2, FASTKD1, MRPL41, CADM1, CIAPIN1, MRPS30, CTNNBL1, SETX, CLPTM1L, APP, TIA1, NGFRAP1, DAP, API5, RPS27A, CUL1, POLB, BCL2L12, STK4, PNPLA6, RNF130, KRT18, EIF2AK2, UBA52, NEK6, SIVA1, FGD1, TMEM85, RRAGA, PPT1, PTRH2, MST4, CSE1L, DYRK2, DDX41, CKAP2, TP53BP2, GARS, FXR1, VDAC1, TXNDC12, NUP62, UBA1, CYFIP2, SPTBN2, HSPD1, PDCD5, PDCD7, IER3, ZMAT3, GJA1, RPS3, DYNLL1, PAK2, AEN, SEMA3A, TOP…	1439	724	13528	1.33743	0.997442	0.0397888	3.04084
GOTERM_BP_FAT	GO:0031497~chromatin assembly	20	1.06157	0.00169192	NAP1L1, CTCF, H1FX, NAP1L3, MCM2, NAP1L5, NAP1L4, LOC440926, TSPYL1, SET, HJURP, CENPA, HIST2H2AC, H2AFY2, SMARCA5, H2AFZ, CENPV, H3F3A, HIST1H4C, CHAF1B, MYST3	1439	87	13528	2.16114	0.997528	0.0397487	3.05811
GOTERM_BP_FAT	GO:0022415~viral reproductive process	16	0.849257	0.00173612	XRCC5, CTBP1, XRCC6, RRAGA, DEK, BANF1, HMGA1, UBP1, SMARCB1, THOC6, THOC7, THOC4, THOC5, SUPT5H, THOC3, THOC1	1439	62	13528	2.42606	0.997887	0.0404986	3.1368
GOTERM_BP_FAT	GO:0006302~double-strand break repair	16	0.849257	0.00173612	XRCC5, RAD51AP1, BLM, FAM175A, SHFM1, XRCC6, POLA1, SOD1, RAD54L, SETX, UBE2N, RPA1, OBFC2B, TDP1, C19ORF62, FEN1	1439	62	13528	2.42606	0.997887	0.0404986	3.1368
GOTERM_BP_FAT	GO:0051789~response to protein stimulus	23	1.22081	0.00175345	DERL2, HSP90AA1, LYN, CSNK2B, DEK, VARS, MSX2, HSPH1, CCND1, ID2, ID1, DNAJA1, HSPA4, ID3, HSPD1, AMFR, NFE2L2, DDAH2, EIF2AK2, UBXN4, HSPA8, CYR61, HDAC6	1439	107	13528	2.02077	0.998014	0.0406278	3.16764
GOTERM_BP_FAT	GO:0070646~protein modification by small protein removal	10	0.530786	0.00234912	USP7, ENY2, WDR48, SENP2, TAF10, PSMD14, COPS5, USP1, UCHL1, C19ORF62	1439	29	13528	3.24171	0.999761	0.0537181	4.22197
GOTERM_BP_FAT	GO:0006417~regulation of translation	27	1.43312	0.00237239	SRP14, EIF5, MKNK2, EIF5A, IGF2BP2, EIF2A, IGF2BP3, CALR, APP, EIF4EBP2, EIF3H, WIBG, TIA1, MTPN, PUM1, EIF1, FAM129A, PRKCA, UPF1, SRP14P1, NDUFA13, CASC3, EIF2B1, RPS5, EIF4G2, ATXN2, EIF4H, SRP9	1439	137	13528	1.85275	0.99978	0.0538891	4.26293
GOTERM_BP_FAT	GO:0006541~glutamine metabolic process	8	0.424628	0.00240277	CTPS, PHGDH, ASNSD1, ASNS, CTPS2, CPS1, PPAT, PFAS	1439	19	13528	3.9583	0.999802	0.054214	4.31639
GOTERM_BP_FAT	GO:0050803~regulation of synapse structure and activity	9	0.477707	0.00246801	PRKCA, APP, PTK2, UBC, PPT1, UBB, AGRN, UBA52, RPS27A	1439	24	13528	3.52536	0.999843	0.055295	4.4311
GOTERM_BP_FAT	GO:0006418~tRNA aminoacylation for protein translation	13	0.690021	0.00248523	CARS, FARS2, GARS, LARS2, DARS2, VARS, KARS, DTD1, LARS, HARS, YARS2, TPR, MARS	1439	46	13528	2.6568	0.999852	0.0553213	4.46136
GOTERM_BP_FAT	GO:0043039~tRNA aminoacylation	13	0.690021	0.00248523	CARS, FARS2, GARS, LARS2, DARS2, VARS, KARS, DTD1, LARS, HARS, YARS2, TPR, MARS	1439	46	13528	2.6568	0.999852	0.0553213	4.46136
GOTERM_BP_FAT	GO:0043038~amino acid activation	13	0.690021	0.00248523	CARS, FARS2, GARS, LARS2, DARS2, VARS, KARS, DTD1, LARS, HARS, YARS2, TPR, MARS	1439	46	13528	2.6568	0.999852	0.0553213	4.46136
GOTERM_BP_FAT	GO:0006399~tRNA metabolic process	24	1.27389	0.00289316	HSD17B10, TRMU, CARS, ELAC2, RPP21, FARS2, LCMT2, GARS, DARS2, LARS2, VARS, PUS7, KARS, DTD1, ADAT1, TRMT5, HARS, LARS, YARS2, POP5, TPR, DUS1L, POP7, MARS	1439	118	13528	1.91206	0.999965	0.0637199	5.17543
GOTERM_BP_FAT	GO:0032446~protein modification by small protein conjugation	26	1.38004	0.00292828	ATG10, TMEM189-UBE2V1, NEDD8, SAE1, UBE3C, ANAPC11, RBX1, SUMO2, RPS27A, PCNP, UBE2C, NAE1, UBE2N, PIAS4, GSPT1, TRIM32, UBC, CAND1, PAF1, UBB, AMFR, UBA52, RNF40, UBE2E1, HDAC6, BARD1	1439	132	13528	1.85171	0.999969	0.0640717	5.23666
GOTERM_BP_FAT	GO:0009259~ribonucleotide metabolic process	28	1.4862	0.00320354	ADSS, ATP5E, CTPS, ATP5B, MYO9B, PFAS, PPAT, LONP1, ATP5EP2, ATIC, ATP5L, ATP5O, ATP5H, IMPDH2, ATP5J, ATP5J2, NUDT5, ATP5F1, ACLY, NME4, SLC25A13, ATP6V0E2, ATP13A1, ATP2A2, NME1, ATP5C1, ADSL, ATP5A1, PRPS1	1439	147	13528	1.79066	0.999989	0.0694619	5.71534
GOTERM_BP_FAT	GO:0051319~G2 phase	5	0.265393	0.00341602	APP, BLM, CENPF, KPNA2, GTSE1	1439	7	13528	6.71498	0.999995	0.0734549	6.08329
GOTERM_BP_FAT	GO:0000085~G2 phase of mitotic cell cycle	5	0.265393	0.00341602	APP, BLM, CENPF, KPNA2, GTSE1	1439	7	13528	6.71498	0.999995	0.0734549	6.08329
GOTERM_BP_FAT	GO:0008582~regulation of synaptic growth at neuromuscular junction	5	0.265393	0.00341602	UBC, UBB, AGRN, UBA52, RPS27A	1439	7	13528	6.71498	0.999995	0.0734549	6.08329
GOTERM_BP_FAT	GO:0007094~mitotic cell cycle spindle assembly checkpoint	6	0.318471	0.00359262	PSMG2, BUB1, CENPF, TTK, CENPE, TPR	1439	11	13528	5.1278	0.999997	0.0766457	6.38807
GOTERM_BP_FAT	GO:0045841~negative regulation of mitotic metaphase/anaphase transition	6	0.318471	0.00359262	PSMG2, BUB1, CENPF, TTK, CENPE, TPR	1439	11	13528	5.1278	0.999997	0.0766457	6.38807
GOTERM_BP_FAT	GO:0006378~mRNA polyadenylation	6	0.318471	0.00359262	APP, PAPOLA, CSTF2, PABPC1, CPSF3, CPSF1	1439	11	13528	5.1278	0.999997	0.0766457	6.38807
GOTERM_BP_FAT	GO:0006915~apoptosis	86	4.56476	0.0037475	IER3, FASTKD1, MRPL41, CADM1, ZMAT3, GJA1, CIAPIN1, MRPS30, RPS3, CTNNBL1, CLPTM1L, APP, PAK2, DYNLL1, AEN, TIA1, NGFRAP1, DAP, SEMA3A, TOP2A, API5, CUL1, RTEL1, RPS27A, ARHGEF2, NDUFA13, ARHGEF17, STK4, ECT2, CDK5, BCL2L12, ELMO1, RNF130, PDCL3, KRT18, TNFRSF10B, UBC, BUB1B, UBB, EIF2AK2, NEK6, UBA52, THOC1, SIVA1, TNFRSF21, FGD1, TMEM85, EGLN3, RRAGA, PPT1, PTRH2, MST4, MOAP1, PLEKHG2, CSE1L, K…	1439	602	13528	1.343	0.999998	0.079345	6.6546
GOTERM_BP_FAT	GO:0012501~programmed cell death	87	4.61783	0.00390541	IER3, FASTKD1, MRPL41, CADM1, ZMAT3, GJA1, CIAPIN1, MRPS30, RPS3, CTNNBL1, CLPTM1L, APP, PAK2, DYNLL1, AEN, TIA1, NGFRAP1, DAP, SEMA3A, TOP2A, API5, CUL1, RTEL1, RPS27A, ARHGEF2, NDUFA13, ARHGEF17, STK4, ECT2, BCL2L12, CDK5, ELMO1, RNF130, PDCL3, KRT18, TNFRSF10B, PKM2, UBC, BUB1B, UBB, EIF2AK2, NEK6, UBA52, THOC1, SIVA1, TNFRSF21, FGD1, TMEM85, EGLN3, RRAGA, PPT1, PTRH2, MST4, MOAP1, PLEKHG2, CS…	1439	611	13528	1.3386	0.999999	0.0820646	6.9256
GOTERM_BP_FAT	GO:0006289~nucleotide-excision repair	14	0.7431	0.00426875	RAD23B, LIG1, POLE, GTF2H4, GTF2H5, RPA3, RPA1, XPC, RFC4, POLE2, POLD1, POLD2, PCNA, NTHL1	1439	55	13528	2.39297	1	0.0888407	7.54633
GOTERM_BP_FAT	GO:0006200~ATP catabolic process	7	0.37155	0.00446152	ATP5E, LONP1, ATP5EP2, ATP5B, ACLY, ATP5O, MYO9B, ATP5A1	1439	16	13528	4.11293	1	0.0921311	7.87406
GOTERM_BP_FAT	GO:0009146~purine nucleoside triphosphate catabolic process	8	0.424628	0.0045856	ATP5E, LONP1, NUDT1, ATP5EP2, ATP5B, ACLY, ATP5O, MYO9B, ATP5A1	1439	21	13528	3.58132	1	0.0940285	8.08443
GOTERM_BP_FAT	GO:0008283~cell proliferation	65	3.45011	0.00467786	XRCC5, STIL, BCAR1, UCHL1, INTS1, GLI2, PRDX1, EDNRA, BLZF1, MCM7, PRMT5, LGI1, IFRD2, IMPDH2, CUL1, ASPM, CYR61, KHDRBS1, CCKBR, SOX11, TPX2, TACC3, RBBP7, CDK5, PRKD1, CTNNBIP1, UHRF1, GNB1, TXN, BUB1B, FOXC1, PELO, MAPRE1, MAP3K11, BCAT1, CKS1B, HDGF, POLA1, SPOCK1, HDGFRP3, MIF, ZFP36L2, RPS27, CSE1L, BUB1, PAFAH1B1, MTCP1, COL8A1, BUB3, BMP4, SPHK2, DLGAP5, CREBBP, FSCN1, RAF1, CENPF, CSRP2,…	1439	436	13528	1.40152	1	0.0952821	8.24057
GOTERM_BP_FAT	GO:0032535~regulation of cellular component size	44	2.33546	0.00474977	DCBLD2, ALS2, EXTL3, DERL2, FGFR3, NRP1, FHL1, PPT1, RDX, CCNG1, CAPZB, DSTN, APP, LAMB2, NUBP1, TMSB15A, ARPC3, ARPC2, MTPN, RB1CC1, PPP2CA, SEMA3A, GNG4, TMSL3, ENO1, CGRRF1, ACTA1, CRYAB, CREB1, SMAD4, NDUFA13, TMSB10, CSRP2, DDX5, VAT1, ATP6V0E2, SEMA4F, CFL1, SPTBN2, NOP58, NPPB, HBEGF, TMSB4X, ADD1	1439	271	13528	1.52636	1	0.0961268	8.36208
GOTERM_BP_FAT	GO:0009150~purine ribonucleotide metabolic process	26	1.38004	0.0053516	ADSS, ATP5E, ATP5B, MYO9B, PFAS, PPAT, LONP1, ATP5EP2, ATIC, ATP5L, ATP5O, ATP5H, IMPDH2, ATP5J, ATP5J2, ATP5F1, ACLY, NME4, SLC25A13, ATP6V0E2, ATP13A1, ATP2A2, NME1, ATP5C1, ADSL, ATP5A1, PRPS1	1439	138	13528	1.7712	1	0.107053	9.37313
GOTERM_BP_FAT	GO:0009260~ribonucleotide biosynthetic process	24	1.27389	0.00548994	ADSS, ATP5E, CTPS, ATP5B, PFAS, PPAT, ATP5EP2, ATIC, ATP5L, ATP5O, ATP5H, IMPDH2, ATP5J, ATP5J2, ATP5F1, NME4, SLC25A13, ATP6V0E2, ATP13A1, ATP2A2, NME1, ATP5C1, ADSL, ATP5A1, PRPS1	1439	124	13528	1.81954	1	0.109058	9.60405
GOTERM_BP_FAT	GO:0009152~purine ribonucleotide biosynthetic process	23	1.22081	0.00552268	ATP5E, ADSS, ATP5J2, ATP5B, ATP5F1, PPAT, PFAS, NME4, ATP13A1, ATP6V0E2, SLC25A13, ATP5EP2, ATP2A2, ATIC, NME1, ATP5C1, ATP5L, ADSL, ATP5O, ATP5A1, ATP5H, IMPDH2, ATP5J, PRPS1	1439	117	13528	1.84805	1	0.109065	9.65862
GOTERM_BP_FAT	GO:0045839~negative regulation of mitosis	6	0.318471	0.00562418	PSMG2, BUB1, CENPF, TTK, CENPE, TPR	1439	12	13528	4.70049	1	0.110347	9.82759
GOTERM_BP_FAT	GO:0016180~snRNA processing	6	0.318471	0.00562418	INTS9, INTS5, INTS4, INTS1, INTS12, INTS3	1439	12	13528	4.70049	1	0.110347	9.82759
GOTERM_BP_FAT	GO:0051784~negative regulation of nuclear division	6	0.318471	0.00562418	PSMG2, BUB1, CENPF, TTK, CENPE, TPR	1439	12	13528	4.70049	1	0.110347	9.82759
GOTERM_BP_FAT	GO:0016073~snRNA metabolic process	6	0.318471	0.00562418	INTS9, INTS5, INTS4, INTS1, INTS12, INTS3	1439	12	13528	4.70049	1	0.110347	9.82759
GOTERM_BP_FAT	GO:0051098~regulation of binding	28	1.4862	0.00563019	SIVA1, TMEM189-UBE2V1, BLM, PRDX3, DPH3, RPS3, ACD, SMARCB1, GTF2A2, NR2F2, APEX1, PCBD1, SMAD4, FLNA, UBE2N, SMO, HDAC2, AIDA, ID2, NME1, ID1, BAX, CALM3, EDF1, ZNF462, ID3, CALM2, ADD1, SMARCA4	1439	153	13528	1.72044	1	0.109853	9.83758
GOTERM_BP_FAT	GO:0045787~positive regulation of cell cycle	14	0.7431	0.0058971	DLGAP5, NUSAP1, RPS15A, ASNS, CENPE, BIRC5, CALR, CITED2, CCND1, APP, ID2, CCND2, PEBP1, TCF3	1439	57	13528	2.30901	1	0.114141	10.2804
GOTERM_BP_FAT	GO:0006413~translational initiation	12	0.636943	0.00633322	EIF3A, RPS3A, EIF3H, RPS17, EIF1AX, EIF5, EIF2S3, EIF1, EIF3I, RPS5, EIF2B1, RPS3	1439	45	13528	2.50693	1	0.121413	10.9996
GOTERM_BP_FAT	GO:0006479~protein amino acid methylation	11	0.583864	0.00634721	PRMT1, METTL5, BTG2, GSPT1, PRMT5, PRMT6, EZH2, BHMT, PCMT1, ICMT, CARM1	1439	39	13528	2.65156	1	0.121014	11.0226
GOTERM_BP_FAT	GO:0008213~protein amino acid alkylation	11	0.583864	0.00634721	PRMT1, METTL5, BTG2, GSPT1, PRMT5, PRMT6, EZH2, BHMT, PCMT1, ICMT, CARM1	1439	39	13528	2.65156	1	0.121014	11.0226
GOTERM_BP_FAT	GO:0009116~nucleoside metabolic process	15	0.796178	0.0064493	ERH, MAT2A, CTPS, ACLY, ICMT, DGUOK, PPAT, APRT, NME4, NME1, NT5C3, DERA, TBPL1, PRPS1, DCAKD	1439	64	13528	2.20335	1	0.122188	11.1901
GOTERM_BP_FAT	GO:0006334~nucleosome assembly	18	0.955414	0.00655735	NAP1L1, H1FX, NAP1L3, MCM2, NAP1L5, NAP1L4, LOC440926, TSPYL1, SET, HJURP, CENPA, HIST2H2AC, H2AFY2, SMARCA5, H2AFZ, H3F3A, HIST1H4C, CHAF1B, MYST3	1439	84	13528	2.01449	1	0.123453	11.3671
GOTERM_BP_FAT	GO:0016569~covalent chromatin modification	24	1.27389	0.00669864	ENY2, RBM4, EZH2, HAT1, PRMT5, PRMT6, ACTL6A, MYST3, YEATS4, PHB, CREBBP, UBE2N, TAF10, HDAC2, SAP130, BAZ1B, RUVBL2, RUVBL1, PAF1, CARM1, RBM14, RNF40, HDAC6, UBE2E1, SMARCA4	1439	126	13528	1.79066	1	0.125285	11.598
GOTERM_BP_FAT	GO:0043009~chordate embryonic development	51	2.70701	0.00674676	ALS2, NDST1, COPS3, ARNT2, PAX6, INTS1, GLI2, GLI3, YBX1, CITED2, EDNRA, PRMT1, COL11A1, ALX1, MYH9, CSDA, RIC8A, SMO, HIF1A, ZMIZ1, CFL1, ROR2, PDGFRB, FOXC1, SMARCA4, ADD1, SHROOM3, C5, COL2A1, RPA1, PFN1, CHD8, CHD7, TEAD4, DAD1, BTF3, BMP4, DVL2, ICMT, NMT1, PLK4, TJP1, CCNB2, SALL4, PSMC4, SFRP1, PSMC3, SFRP2, PHGDH, IFT52, MYH10	1439	331	13528	1.44849	1	0.12547	11.6765
GOTERM_BP_FAT	GO:0016032~viral reproduction	16	0.849257	0.00687505	XRCC5, CTBP1, XRCC6, RRAGA, DEK, BANF1, HMGA1, UBP1, SMARCB1, THOC6, THOC7, THOC4, THOC5, SUPT5H, THOC3, THOC1	1439	71	13528	2.11853	1	0.127042	11.8855
GOTERM_BP_FAT	GO:0017148~negative regulation of translation	10	0.530786	0.00756701	PRKCA, SRP14, EIF4EBP2, TIA1, SRP14P1, NDUFA13, IGF2BP2, IGF2BP3, CALR, EIF2B1, SRP9	1439	34	13528	2.76499	1	0.138231	13.0048
GOTERM_BP_FAT	GO:0044271~nitrogen compound biosynthetic process	50	2.65393	0.00761027	ATP5E, CTPS, COX10, ATP5B, SNCA, GOT2, ATP5EP2, ATP5L, ATP5O, ENOPH1, DDAH2, NQO1, ATP5H, TBPL1, IMPDH2, ATP5J, PCBD1, QDPR, NME4, NME1, BHMT, RRM1, ATP5C1, ADSL, PRPS1, BCAT1, ADSS, BCAT2, SRM, ASNSD1, CTPS2, ASNS, PPAT, PFAS, TYMS, OAZ1, ATIC, ODC1, ATP5J2, SPHK2, MAT2A, ATP5F1, CPS1, APRT, ATP6V0E2, SLC25A13, ATP13A1, ATP2A2, PHGDH, ATP5A1, CBS	1439	325	13528	1.4463	1	0.138259	13.0743
GOTERM_BP_FAT	GO:0009792~embryonic development ending in birth or egg hatching	51	2.70701	0.00801294	ALS2, NDST1, COPS3, ARNT2, PAX6, INTS1, GLI2, GLI3, YBX1, CITED2, EDNRA, PRMT1, COL11A1, ALX1, MYH9, CSDA, RIC8A, SMO, HIF1A, ZMIZ1, CFL1, ROR2, PDGFRB, FOXC1, SMARCA4, ADD1, SHROOM3, C5, COL2A1, RPA1, PFN1, CHD8, CHD7, TEAD4, DAD1, BTF3, BMP4, DVL2, ICMT, NMT1, PLK4, TJP1, CCNB2, SALL4, PSMC4, SFRP1, PSMC3, SFRP2, PHGDH, IFT52, MYH10	1439	334	13528	1.43548	1	0.144311	13.719
GOTERM_BP_FAT	GO:0032990~cell part morphogenesis	41	2.17622	0.00815984	ALS2, NRP1, COX10, UCHL1, PAX6, PIP5K1C, GJA1, ARPC4, GLI2, RAB3IP, ALCAM, APP, PTK2, LAMB2, MKKS, PAFAH1B1, POU4F1, SEMA3A, TOP2B, RPS27A, PRKCA, ACTB, SSBP1, CREB1, KIF5C, OTX2, CHST3, RPL24, PCM1, CDK5, SLIT2, SMO, MAP1S, SEMA4F, BAX, UBC, UBB, BMP7, SLITRK5, UBA52, MYH10	1439	256	13528	1.50562	1	0.146026	13.953
GOTERM_BP_FAT	GO:0007076~mitotic chromosome condensation	6	0.318471	0.00834845	CHMP1A, NCAPG, NUSAP1, CDCA5, NCAPD2, SMC4	1439	13	13528	4.33891	1	0.148406	14.2527
GOTERM_BP_FAT	GO:0009127~purine nucleoside monophosphate biosynthetic process	7	0.37155	0.00858979	ADSS, ATIC, ADSL, PPAT, PFAS, IMPDH2, PRPS1	1439	18	13528	3.65593	1	0.151615	14.6346
GOTERM_BP_FAT	GO:0009168~purine ribonucleoside monophosphate biosynthetic process	7	0.37155	0.00858979	ADSS, ATIC, ADSL, PPAT, PFAS, IMPDH2, PRPS1	1439	18	13528	3.65593	1	0.151615	14.6346
GOTERM_BP_FAT	GO:0051963~regulation of synaptogenesis	7	0.37155	0.00858979	PRKCA, PTK2, UBC, UBB, AGRN, UBA52, RPS27A	1439	18	13528	3.65593	1	0.151615	14.6346
GOTERM_BP_FAT	GO:0032272~negative regulation of protein polymerization	9	0.477707	0.00890978	TMSB15A, SPTBN2, RDX, TMSB4X, TMSB10, MAPRE1, TMSL3, CAPZB, ADD1	1439	29	13528	2.91754	1	0.15605	15.1386
GOTERM_BP_FAT	GO:0016570~histone modification	23	1.22081	0.0091004	ENY2, YEATS4, PHB, EZH2, RBM4, CREBBP, HAT1, UBE2N, TAF10, HDAC2, BAZ1B, SAP130, PRMT5, PRMT6, ACTL6A, RUVBL2, PAF1, RUVBL1, RBM14, CARM1, RNF40, MYST3, UBE2E1, HDAC6	1439	122	13528	1.77231	1	0.158346	15.4374
GOTERM_BP_FAT	GO:0010212~response to ionizing radiation	14	0.7431	0.0092283	NES, BLM, FAM175A, XRCC6, TOPBP1, INTS3, RAD54L, C9ORF80, OBFC2B, CCND1, FANCD2, BAX, AEN, C19ORF62	1439	60	13528	2.19356	1	0.159615	15.6374
GOTERM_BP_FAT	GO:0060284~regulation of cell development	34	1.80467	0.00996898	XRCC5, IRX3, NRP1, XRCC6, PAX6, GLI2, CALR, TTL, LINGO1, PTK2, AGRN, CD24, SEMA3A, RPS27A, ASPM, BMP4, LYN, PLXNB1, NLGN1, SMAD4, SLIT2, NOTCH3, SMO, YWHAG, YWHAH, SEMA4F, CCND2, BAX, UBC, UBB, BMP7, ZFHX3, DBN1, UBA52	1439	205	13528	1.55919	1	0.170501	16.7867
GOTERM_BP_FAT	GO:0042062~long-term strengthening of neuromuscular junction	4	0.212314	0.0101615	UBC, UBB, UBA52, RPS27A	1439	5	13528	7.52078	1	0.17268	17.0829
GOTERM_BP_FAT	GO:0000904~cell morphogenesis involved in differentiation	39	2.07006	0.0102582	ALS2, S100A4, NRP1, UCHL1, PAX6, PIP5K1C, C22ORF28, GLI2, ALCAM, APP, PTK2, LAMB2, PAFAH1B1, POU4F1, SEMA3A, TOP2B, RPS27A, HNRNPAB, COL18A1, PRKCA, ACTB, CREB1, TRIM28, KIF5C, OTX2, CHST3, RPL24, MYH9, SOD1, CDK5, SLIT2, HIF1A, SEMA4F, UBC, UBB, BMP7, SLITRK5, UBA52, MYH10	1439	244	13528	1.50261	1	0.173356	17.2315
GOTERM_BP_FAT	GO:0009143~nucleoside triphosphate catabolic process	8	0.424628	0.0102804	ATP5E, LONP1, NUDT1, ATP5EP2, ATP5B, ACLY, ATP5O, MYO9B, ATP5A1	1439	24	13528	3.13366	1	0.172881	17.2655
GOTERM_BP_FAT	GO:0030433~ER-associated protein catabolic process	8	0.424628	0.0102804	NPLOC4, DERL2, SEC61B, UBC, AMFR, UBB, UBA52, RPS27A	1439	24	13528	3.13366	1	0.172881	17.2655
GOTERM_BP_FAT	GO:0045047~protein targeting to ER	5	0.265393	0.0103259	SRP14, SRP14P1, SRP72, SRP19, SRP9, SEC61G	1439	9	13528	5.22276	1	0.172766	17.3352
GOTERM_BP_FAT	GO:0045786~negative regulation of cell cycle	17	0.902335	0.0103751	BMP4, TP53BP2, GMNN, CENPF, TTK, CENPE, CDK5, LATS2, CHMP1A, PSMG2, HDAC2, ETS1, BUB1, FOXC1, TPR, BMP7, SMARCA4	1439	81	13528	1.97304	1	0.17271	17.4106
GOTERM_BP_FAT	GO:0044093~positive regulation of molecular function	81	4.29936	0.0111567	ALS2, TMEM189-UBE2V1, GNA11, PRDX3, DPH3, BUD31, RPS3, EDNRA, GTF2A2, PSMD1, PSMD2, PSMD4, PDGFC, CAP1, PSMD6, CUL1, RPS27A, CCKBR, SSBP1, UBE2C, CDK5, UBE2N, PSMA1, CCND1, TNFRSF10B, HIF1A, PSMA6, CCND2, PSMA5, NME1, GNB1, PSMA4, PSMA3, UBC, EDF1, UBB, UBA52, ADD1, SMARCA4, MAP3K11, SIVA1, MYL4, PTPLAD1, C5, ANAPC10, ANAPC11, PSMB5, PSMB4, PSMB7, MOAP1, ACD, PSMB6, SMARCB1, PSMB3, PSMB2, FBXO5, …	1439	586	13528	1.29945	1	0.183658	18.5987
GOTERM_BP_FAT	GO:0009203~ribonucleoside triphosphate catabolic process	7	0.37155	0.0114453	ATP5E, LONP1, ATP5EP2, ATP5B, ACLY, ATP5O, MYO9B, ATP5A1	1439	19	13528	3.46352	1	0.187099	19.0335
GOTERM_BP_FAT	GO:0000725~recombinational repair	7	0.37155	0.0114453	RPA1, UBE2N, OBFC2B, RAD51AP1, BLM, SHFM1, RAD54L	1439	19	13528	3.46352	1	0.187099	19.0335
GOTERM_BP_FAT	GO:0000724~double-strand break repair via homologous recombination	7	0.37155	0.0114453	RPA1, UBE2N, OBFC2B, RAD51AP1, BLM, SHFM1, RAD54L	1439	19	13528	3.46352	1	0.187099	19.0335
GOTERM_BP_FAT	GO:0009207~purine ribonucleoside triphosphate catabolic process	7	0.37155	0.0114453	ATP5E, LONP1, ATP5EP2, ATP5B, ACLY, ATP5O, MYO9B, ATP5A1	1439	19	13528	3.46352	1	0.187099	19.0335
GOTERM_BP_FAT	GO:0051494~negative regulation of cytoskeleton organization	13	0.690021	0.0114643	ARHGEF2, MAP1A, TMSB10, RDX, CAPZB, TMSB15A, SPTBN2, CLASP1, TMSB4X, MAPRE1, TMSL3, HDAC6, ADD1	1439	55	13528	2.22205	1	0.186527	19.0619
GOTERM_BP_FAT	GO:0051960~regulation of nervous system development	32	1.69851	0.0117298	XRCC5, IRX3, NRP1, XRCC6, PAX6, GLI2, CALR, TTL, LINGO1, PTK2, AGRN, CD24, SEMA3A, ASPM, RPS27A, BMP4, PRKCA, LYN, PLXNB1, NLGN1, SLIT2, NOTCH3, SMO, YWHAG, YWHAH, SEMA4F, CCND2, UBC, UBB, BMP7, DBN1, UBA52	1439	192	13528	1.56683	1	0.18957	19.4597
GOTERM_BP_FAT	GO:0043631~RNA polyadenylation	6	0.318471	0.0118663	APP, PAPOLA, CSTF2, PABPC1, CPSF3, CPSF1	1439	14	13528	4.02899	1	0.190701	19.6635
GOTERM_BP_FAT	GO:0032886~regulation of microtubule-based process	12	0.636943	0.0122663	XPO1, PLK4, ARHGEF2, MAP1A, MKKS, RANBP1, CENPE, CLASP1, SKA2, MAPRE1, TACC3, HDAC6	1439	49	13528	2.30228	1	0.195614	20.2578
GOTERM_BP_FAT	GO:0010948~negative regulation of cell cycle process	8	0.424628	0.0129967	CHMP1A, PSMG2, BUB1, CENPF, TTK, CENPE, TPR, SMARCA4	1439	25	13528	3.00831	1	0.205133	21.3325
GOTERM_BP_FAT	GO:0009261~ribonucleotide catabolic process	8	0.424628	0.0129967	ATP5E, LONP1, ATP5EP2, ATP5B, NUDT5, ACLY, ATP5O, MYO9B, ATP5A1	1439	25	13528	3.00831	1	0.205133	21.3325
GOTERM_BP_FAT	GO:0030261~chromosome condensation	8	0.424628	0.0129967	CHMP1A, NCAPG2, NCAPG, NUSAP1, CDCA5, TOP2A, NCAPD2, SMC4	1439	25	13528	3.00831	1	0.205133	21.3325
GOTERM_BP_FAT	GO:0051783~regulation of nuclear division	13	0.690021	0.013219	DLGAP5, NUSAP1, TTK, CENPF, ANAPC10, CENPE, PSMG2, PRMT5, BUB1, KIF20B, PEBP1, TPR, NEK6	1439	56	13528	2.18237	1	0.207358	21.6569
GOTERM_BP_FAT	GO:0007088~regulation of mitosis	13	0.690021	0.013219	DLGAP5, NUSAP1, TTK, CENPF, ANAPC10, CENPE, PSMG2, PRMT5, BUB1, KIF20B, PEBP1, TPR, NEK6	1439	56	13528	2.18237	1	0.207358	21.6569
GOTERM_BP_FAT	GO:0006338~chromatin remodeling	13	0.690021	0.013219	CHD8, HDAC2, BAZ1B, SMARCB1, HJURP, SMARCC1, SMARCD1, SMARCC2, CENPV, SMARCA5, ACTL6A, SUPT5H, SMARCA4	1439	56	13528	2.18237	1	0.207358	21.6569
GOTERM_BP_FAT	GO:0032774~RNA biosynthetic process	45	2.38854	0.0136011	GTF3A, POLR2F, POLR2L, COPS5, POLR2J, FOXM1, POLR2I, MED24, PTTG1, YBX1, POLR2A, PRIM1, TFAM, TROVE2, MRPL12, PIR, MED27, GTF2A2, CEBPZ, BTF3, GTF3C2, SUPT5H, APEX1, GTF3C1, TBPL1, ALX1, GTF3C3, POLR3K, CREB1, MED12, GTF2H4, TRIM24, ADRM1, TAF10, POLRMT, HIF1A, ETS1, SMARCA5, SUPT16H, TCEB3, NFE2L2, NFE2L3, PARP1, ZNF219, ZFHX3	1439	296	13528	1.4292	1	0.211777	22.2113
GOTERM_BP_FAT	GO:0006928~cell motion	67	3.55626	0.0136467	JUB, TLN1, NRP1, ATP5B, BCAR1, TUBB2C, WASF2, PAX6, GLI2, DSTN, ACTG1, APP, CTGF, POU4F1, CAP1, SEMA3A, NR2F2, TOP2B, RPS27A, NR2F1, PRKCA, PLXNB1, KIF5C, OTX2, NUP85, MYH9, CDK5, SLIT2, ELMO1, SMO, TNS3, HIF1A, C14ORF104, SEMA4F, TXN, CFL1, UBC, PDGFRB, FOXC1, AMFR, UBB, UBA52, VIM, SPOCK1, CAPZB, TPM4, TPM3, ALCAM, TUBB, PTK2, ARPC3, ARPC2, DNAJA1, PAFAH1B1, CD24, ACTB, PODXL, ANXA1, RPL24, YWH…	1439	475	13528	1.32603	1	0.211493	22.2774
GOTERM_BP_FAT	GO:0006917~induction of apoptosis	48	2.54777	0.0138584	SIVA1, FGD1, BCLAF1, CADM1, ZMAT3, TUBB2C, EIF5A, PRDX1, RPS3, PLEKHG2, TP53I3, TUBB, APP, UTP11L, PCBP4, RPS3A, TIA1, AEN, PPP2CA, NGFRAP1, AATF, RPL11, DYRK2, CD24, DAP, CUL1, RPS27A, PLAGL2, PRKCA, MSH6, ARHGEF2, TP53BP2, NDUFA13, ARHGEF17, YWHAE, ECT2, C14ORF153, TXNDC12, TNFRSF10B, ETS1, BAX, UBC, UBB, PDCD5, SST, PDCD7, UBA52, TP53INP1	1439	320	13528	1.41015	1	0.213493	22.5828
GOTERM_BP_FAT	GO:0012502~induction of programmed cell death	48	2.54777	0.0146115	SIVA1, FGD1, BCLAF1, CADM1, ZMAT3, TUBB2C, EIF5A, PRDX1, RPS3, PLEKHG2, TP53I3, TUBB, APP, UTP11L, PCBP4, RPS3A, TIA1, AEN, PPP2CA, NGFRAP1, AATF, RPL11, DYRK2, CD24, DAP, CUL1, RPS27A, PLAGL2, PRKCA, MSH6, ARHGEF2, TP53BP2, NDUFA13, ARHGEF17, YWHAE, ECT2, C14ORF153, TXNDC12, TNFRSF10B, ETS1, BAX, UBC, UBB, PDCD5, SST, PDCD7, UBA52, TP53INP1	1439	321	13528	1.40575	1	0.222815	23.66
GOTERM_BP_FAT	GO:0019048~virus-host interaction	7	0.37155	0.0149099	THOC6, THOC7, RRAGA, THOC4, THOC5, THOC3, THOC1	1439	20	13528	3.29034	1	0.225879	24.0829
GOTERM_BP_FAT	GO:0009167~purine ribonucleoside monophosphate metabolic process	7	0.37155	0.0149099	ADSS, ATIC, ADSL, PPAT, PFAS, IMPDH2, PRPS1	1439	20	13528	3.29034	1	0.225879	24.0829
GOTERM_BP_FAT	GO:0009126~purine nucleoside monophosphate metabolic process	7	0.37155	0.0149099	ADSS, ATIC, ADSL, PPAT, PFAS, IMPDH2, PRPS1	1439	20	13528	3.29034	1	0.225879	24.0829
GOTERM_BP_FAT	GO:0042273~ribosomal large subunit biogenesis	5	0.265393	0.0157788	RPL35A, RPL14, RPL26, RPL11, RPL24	1439	10	13528	4.70049	1	0.236445	25.3017
GOTERM_BP_FAT	GO:0051653~spindle localization	5	0.265393	0.0157788	CCDC99, CENPA, NUSAP1, PAFAH1B1, MYH9	1439	10	13528	4.70049	1	0.236445	25.3017
GOTERM_BP_FAT	GO:0042255~ribosome assembly	5	0.265393	0.0157788	RPS14, RPS15, EIF2A, RPL24, BMS1	1439	10	13528	4.70049	1	0.236445	25.3017
GOTERM_BP_FAT	GO:0051293~establishment of spindle localization	5	0.265393	0.0157788	CCDC99, CENPA, NUSAP1, PAFAH1B1, MYH9	1439	10	13528	4.70049	1	0.236445	25.3017
GOTERM_BP_FAT	GO:0006986~response to unfolded protein	15	0.796178	0.0161172	DERL2, HSP90AA1, CSNK2B, VARS, HSPH1, CCND1, DNAJA1, HSPA4, HSPD1, NFE2L2, AMFR, EIF2AK2, DDAH2, UBXN4, HSPA8	1439	71	13528	1.98612	1	0.239889	25.7714
GOTERM_BP_FAT	GO:0016579~protein deubiquitination	8	0.424628	0.0161919	USP7, ENY2, WDR48, TAF10, PSMD14, USP1, UCHL1, C19ORF62	1439	26	13528	2.89261	1	0.239869	25.8746
GOTERM_BP_FAT	GO:0030262~apoptotic nuclear changes	8	0.424628	0.0161919	TXNDC12, MOAP1, BAX, NDUFA13, PPT1, CD24, SOD1, TOP2A	1439	26	13528	2.89261	1	0.239869	25.8746
GOTERM_BP_FAT	GO:0050000~chromosome localization	6	0.318471	0.016269	CCDC99, DLGAP5, CENPF, BIRC5, CENPE, CDCA5	1439	15	13528	3.76039	1	0.239882	25.9811
GOTERM_BP_FAT	GO:0051303~establishment of chromosome localization	6	0.318471	0.016269	CCDC99, DLGAP5, CENPF, BIRC5, CENPE, CDCA5	1439	15	13528	3.76039	1	0.239882	25.9811
GOTERM_BP_FAT	GO:0051153~regulation of striated muscle cell differentiation	9	0.477707	0.0164026	BMP4, EZH2, MORF4L2, UBC, UBB, AGRN, ZFHX3, UBA52, RPS27A	1439	32	13528	2.64402	1	0.240622	26.1653
GOTERM_BP_FAT	GO:0009166~nucleotide catabolic process	12	0.636943	0.0164831	ATP5E, NUDT1, ATP5B, NUDT5, MYO9B, ACLY, LONP1, ATP5EP2, DERA, ATP5O, ATP5A1, CCNO, NTHL1	1439	51	13528	2.21199	1	0.240674	26.276
GOTERM_BP_FAT	GO:0043244~regulation of protein complex disassembly	12	0.636943	0.0164831	ARHGEF2, UPF1, MAP1A, CFL1, SPTBN2, EIF5A, RDX, CLASP1, CAPZB, ADD1, HDAC6, DSTN	1439	51	13528	2.21199	1	0.240674	26.276
GOTERM_BP_FAT	GO:0006351~transcription, DNA-dependent	44	2.33546	0.0169436	GTF3A, POLR2F, POLR2L, COPS5, POLR2J, FOXM1, POLR2I, MED24, PTTG1, YBX1, POLR2A, TFAM, TROVE2, MRPL12, PIR, MED27, GTF2A2, CEBPZ, BTF3, GTF3C2, SUPT5H, APEX1, GTF3C1, TBPL1, ALX1, GTF3C3, POLR3K, CREB1, MED12, GTF2H4, TRIM24, ADRM1, TAF10, POLRMT, HIF1A, ETS1, SMARCA5, SUPT16H, TCEB3, NFE2L2, NFE2L3, PARP1, ZNF219, ZFHX3	1439	292	13528	1.41658	1	0.24555	26.9066
GOTERM_BP_FAT	GO:0048812~neuron projection morphogenesis	34	1.80467	0.0170993	ALS2, NRP1, UCHL1, PAX6, PIP5K1C, GJA1, GLI2, ALCAM, APP, PTK2, LAMB2, POU4F1, PAFAH1B1, SEMA3A, TOP2B, RPS27A, PRKCA, ACTB, CREB1, OTX2, KIF5C, CHST3, RPL24, CDK5, SLIT2, SMO, MAP1S, SEMA4F, UBC, UBB, BMP7, SLITRK5, UBA52, MYH10	1439	213	13528	1.50062	1	0.246526	27.1187
GOTERM_BP_FAT	GO:0048858~cell projection morphogenesis	38	2.01699	0.0177075	ALS2, NRP1, UCHL1, PAX6, PIP5K1C, GJA1, ARPC4, GLI2, RAB3IP, ALCAM, APP, PTK2, LAMB2, MKKS, PAFAH1B1, POU4F1, SEMA3A, TOP2B, RPS27A, PRKCA, ACTB, CREB1, KIF5C, OTX2, CHST3, RPL24, PCM1, CDK5, SLIT2, SMO, MAP1S, SEMA4F, UBC, UBB, BMP7, SLITRK5, UBA52, MYH10	1439	245	13528	1.45811	1	0.253133	27.9413
GOTERM_BP_FAT	GO:0006401~RNA catabolic process	14	0.7431	0.0178544	ABCE1, UPF1, SMG7, RNPS1, CASC3, RNASEH2A, LIN28B, EXOSC10, ZFP36L2, GSPT1, DCP2, WIBG, HNRNPD, FEN1	1439	65	13528	2.02482	1	0.253949	28.1388
GOTERM_BP_FAT	GO:0006614~SRP-dependent cotranslational protein targeting to membrane	4	0.212314	0.0187244	SRP14, SRP14P1, SRP72, SRP19, SRP9	1439	6	13528	6.26732	1	0.263591	29.2974
GOTERM_BP_FAT	GO:0031498~chromatin disassembly	4	0.212314	0.0187244	SET, SMARCE1, SUPT16H, HMGA1	1439	6	13528	6.26732	1	0.263591	29.2974
GOTERM_BP_FAT	GO:0006337~nucleosome disassembly	4	0.212314	0.0187244	SET, SMARCE1, SUPT16H, HMGA1	1439	6	13528	6.26732	1	0.263591	29.2974
GOTERM_BP_FAT	GO:0034508~centromere complex assembly	4	0.212314	0.0187244	HJURP, CENPV, CENPF, CENPE	1439	6	13528	6.26732	1	0.263591	29.2974
GOTERM_BP_FAT	GO:0046040~IMP metabolic process	4	0.212314	0.0187244	ATIC, ADSL, PPAT, PFAS	1439	6	13528	6.26732	1	0.263591	29.2974
GOTERM_BP_FAT	GO:0006189~'de novo' IMP biosynthetic process	4	0.212314	0.0187244	ATIC, ADSL, PPAT, PFAS	1439	6	13528	6.26732	1	0.263591	29.2974
GOTERM_BP_FAT	GO:0006448~regulation of translational elongation	4	0.212314	0.0187244	SRP14, SRP14P1, EIF5A, RPS5, SRP9	1439	6	13528	6.26732	1	0.263591	29.2974
GOTERM_BP_FAT	GO:0032986~protein-DNA complex disassembly	4	0.212314	0.0187244	SET, SMARCE1, SUPT16H, HMGA1	1439	6	13528	6.26732	1	0.263591	29.2974
GOTERM_BP_FAT	GO:0042989~sequestering of actin monomers	4	0.212314	0.0187244	TMSB15A, TMSB4X, TMSB10, TMSL3	1439	6	13528	6.26732	1	0.263591	29.2974
GOTERM_BP_FAT	GO:0006188~IMP biosynthetic process	4	0.212314	0.0187244	ATIC, ADSL, PPAT, PFAS	1439	6	13528	6.26732	1	0.263591	29.2974
GOTERM_BP_FAT	GO:0006997~nucleus organization	12	0.636943	0.0189583	NUP133, TXNDC12, MOAP1, ETS1, BAX, NDUFA13, DULLARD, PPT1, PAFAH1B1, CD24, SOD1, TOP2A	1439	52	13528	2.16946	1	0.265393	29.6059
GOTERM_BP_FAT	GO:0030705~cytoskeleton-dependent intracellular transport	12	0.636943	0.0189583	MYL6, MYL7, APP, KIF4A, ACTC1, MAP1S, WASF2, UCHL1, PAFAH1B1, MYO9B, MYH9, MYH10	1439	52	13528	2.16946	1	0.265393	29.6059
GOTERM_BP_FAT	GO:0050807~regulation of synapse organization	7	0.37155	0.0190397	PRKCA, PTK2, UBC, UBB, AGRN, UBA52, RPS27A	1439	21	13528	3.13366	1	0.265345	29.7129
GOTERM_BP_FAT	GO:0031123~RNA 3'-end processing	8	0.424628	0.0199054	APP, PAPOLA, CSTF2, INTS1, PABPC1, CPSF3, LIN28B, CPSF1	1439	27	13528	2.78547	1	0.274624	30.842
GOTERM_BP_FAT	GO:0009262~deoxyribonucleotide metabolic process	8	0.424628	0.0199054	TYMS, NUDT1, RRM1, DERA, DGUOK, NTHL1, CCNO, TBPL1	1439	27	13528	2.78547	1	0.274624	30.842
GOTERM_BP_FAT	GO:0006284~base-excision repair	8	0.424628	0.0199054	POLD1, PRMT6, PCNA, POLB, PARP1, NTHL1, CCNO, APEX1	1439	27	13528	2.78547	1	0.274624	30.842
GOTERM_BP_FAT	GO:0009141~nucleoside triphosphate metabolic process	23	1.22081	0.0201015	ATP5E, ATP5J2, NUDT1, CTPS, ATP5B, ATP5F1, MYO9B, ACLY, DGUOK, NME4, LONP1, ATP13A1, ATP6V0E2, SLC25A13, ATP5EP2, ATP2A2, NME1, ATP5C1, ATP5L, ATP5O, ATP5A1, ATP5H, TBPL1, ATP5J	1439	131	13528	1.65055	1	0.275886	31.0953
GOTERM_BP_FAT	GO:0007409~axonogenesis	31	1.64544	0.0212915	ALS2, NRP1, UCHL1, PAX6, PIP5K1C, GLI2, ALCAM, APP, PTK2, LAMB2, POU4F1, PAFAH1B1, SEMA3A, TOP2B, RPS27A, PRKCA, ACTB, CREB1, OTX2, KIF5C, CHST3, RPL24, CDK5, SLIT2, SEMA4F, UBC, UBB, BMP7, SLITRK5, UBA52, MYH10	1439	193	13528	1.51	1	0.288653	32.614
GOTERM_BP_FAT	GO:0031124~mRNA 3'-end processing	6	0.318471	0.021636	APP, PAPOLA, CSTF2, PABPC1, CPSF3, CPSF1	1439	16	13528	3.52536	1	0.291517	33.0477
GOTERM_BP_FAT	GO:0031576~G2/M transition checkpoint	6	0.318471	0.021636	OBFC2B, BLM, FAM175A, C19ORF62, INTS3, CCNA2	1439	16	13528	3.52536	1	0.291517	33.0477
GOTERM_BP_FAT	GO:0022411~cellular component disassembly	12	0.636943	0.0216983	TXNDC12, MOAP1, SET, SMARCE1, BAX, ICT1, SUPT16H, PPT1, PAFAH1B1, MTRF1L, SOD1, HMGA1	1439	53	13528	2.12852	1	0.291144	33.126
GOTERM_BP_FAT	GO:0015985~energy coupled proton transport, down electrochemical gradient	10	0.530786	0.0221295	ATP5E, ATP6V0E2, ATP5EP2, ATP5B, ATP5F1, ATP5C1, ATP5L, ATP5O, ATP5A1, ATP5H, ATP5J	1439	40	13528	2.35024	1	0.29494	33.6645
GOTERM_BP_FAT	GO:0015986~ATP synthesis coupled proton transport	10	0.530786	0.0221295	ATP5E, ATP6V0E2, ATP5EP2, ATP5B, ATP5F1, ATP5C1, ATP5L, ATP5O, ATP5A1, ATP5H, ATP5J	1439	40	13528	2.35024	1	0.29494	33.6645
GOTERM_BP_FAT	GO:0048015~phosphoinositide-mediated signaling	17	0.902335	0.0221307	CCKBR, PIK3C2A, GNA11, AURKA, UBE2C, BUD31, EDNRA, TYMS, RFC4, GNB1, PCNA, CKS2, BUB1B, HIST1H4C, TOP2A, FEN1, F2R	1439	88	13528	1.8161	1	0.293871	33.6659
GOTERM_BP_FAT	GO:0043085~positive regulation of catalytic activity	71	3.76858	0.0224177	ALS2, GNA11, BUD31, RPS3, EDNRA, PSMD1, PSMD2, PSMD4, PDGFC, CAP1, PSMD6, RPS27A, CUL1, SSBP1, CCKBR, UBE2C, CDK5, UBE2N, PSMA1, CCND1, TNFRSF10B, HIF1A, PSMA6, CCND2, PSMA5, GNB1, PSMA4, PSMA3, UBC, UBB, UBA52, MAP3K11, SIVA1, MYL4, PTPLAD1, C5, ANAPC10, ANAPC11, PSMB5, PSMB4, PSMB7, MOAP1, ACD, PSMB6, PSMB3, PSMB2, FBXO5, CD24, MSH6, CAP2, MSH3, SPHK2, YWHAB, CDC20, CENPE, STRADB, SOD1, CCNB1, …	1439	520	13528	1.28359	1	0.296004	34.0221
GOTERM_BP_FAT	GO:0031333~negative regulation of protein complex assembly	9	0.477707	0.0234199	TMSB15A, SPTBN2, RDX, TMSB4X, TMSB10, MAPRE1, TMSL3, CAPZB, ADD1	1439	34	13528	2.48849	1	0.305988	35.2518
GOTERM_BP_FAT	GO:0006221~pyrimidine nucleotide biosynthetic process	7	0.37155	0.0238853	NME4, TYMS, CTPS, NME1, CTPS2, TBPL1, PRPS1	1439	22	13528	2.99122	1	0.309956	35.8154
GOTERM_BP_FAT	GO:0006282~regulation of DNA repair	7	0.37155	0.0238853	UBE2N, TMEM189-UBE2V1, FAM175A, USP1, C19ORF62, RTEL1, RPS3	1439	22	13528	2.99122	1	0.309956	35.8154
GOTERM_BP_FAT	GO:0030182~neuron differentiation	61	3.23779	0.023995	ALS2, NRP1, TUBB2B, AGTPBP1, TUBB2A, UCHL1, PAX6, GJA1, PIP5K1C, JAG1, GLI2, GLI3, EFHD1, GPC2, APP, DYNLL2, CNTNAP2, POU4F1, SEMA3A, TOP2B, RPS27A, TUBB3, PRKCA, STMN2, OTX2, KIF5C, CHST3, CDK5, SLIT2, SMO, BTG2, SEMA4F, UBC, UBB, SLITRK5, UBA52, IRX5, PPT1, ALCAM, LINGO1, PTK2, TUBB, LAMB2, MTPN, PAFAH1B1, AGRN, CD24, ACTB, BMP4, CREB1, SMAD4, RPL24, FIG4, SOD1, NOTCH3, MAP1S, PHGDH, ID3, BMP7,…	1439	438	13528	1.30927	1	0.310038	35.9476
GOTERM_BP_FAT	GO:0030837~negative regulation of actin filament polymerization	8	0.424628	0.0241739	TMSB15A, SPTBN2, RDX, TMSB4X, TMSB10, TMSL3, CAPZB, ADD1	1439	28	13528	2.68599	1	0.310862	36.1626
GOTERM_BP_FAT	GO:0031032~actomyosin structure organization	8	0.424628	0.0241739	ACTG1, ACTC1, ACTA1, CNN3, CNN2, CNN1, RACGAP1, MYH10	1439	28	13528	2.68599	1	0.310862	36.1626
GOTERM_BP_FAT	GO:0000387~spliceosomal snRNP biogenesis	8	0.424628	0.0241739	PRMT5, WDR77, SNRPB, SNRPD2, SNRPC, SNRPF, GEMIN4, SNRPG	1439	28	13528	2.68599	1	0.310862	36.1626
GOTERM_BP_FAT	GO:0045941~positive regulation of transcription	76	4.03397	0.0242211	ENY2, NIF3L1, MORF4L2, RBM4, XRCC6, ARNT2, PAX6, CTCF, CNOT7, GLI2, GLI3, CITED2, APP, GTF2A2, SMARCD1, YAP1, NR2F2, SUPT5H, CCNA2, RPS27A, MYST3, ALX1, PCBD1, RAN, SOX11, MED12, HMGA1, NRIP1, MED6, MURC, HIF1A, ZMIZ1, UBC, FOXC1, CAND1, UBB, NFE2L2, UBA52, SMARCA4, BLM, TCF7L1, CHD8, MEIS2, MRPL12, SMARCB1, TEAD4, AATF, AGRN, TCF4, TCF3, PLAGL2, HNRNPAB, BMP4, YEATS4, MAFB, CREB1, TRIM28, CREBBP…	1439	564	13528	1.2668	1	0.310271	36.2192
GOTERM_BP_FAT	GO:0016049~cell growth	13	0.690021	0.0252173	FGFR3, ACTA1, FHL1, CCNG1, DDX5, CSRP2, VAT1, APP, ATP6V0E2, LAMB2, NUBP1, MTPN, NOP58	1439	61	13528	2.00349	1	0.319743	37.403
GOTERM_BP_FAT	GO:0000910~cytokinesis	10	0.530786	0.0257642	PRC1, CFL1, NUSAP1, BIRC5, AURKB, MYH9, DCTN3, RACGAP1, MYH10, DSTN	1439	41	13528	2.29292	1	0.324351	38.0441
GOTERM_BP_FAT	GO:0006368~RNA elongation from RNA polymerase II promoter	11	0.583864	0.027226	ADRM1, TAF10, POLR2F, POLR2L, POLR2J, GTF2A2, POLR2I, GTF2H4, TCEB3, SUPT5H, POLR2A	1439	48	13528	2.15439	1	0.338264	39.7271
GOTERM_BP_FAT	GO:0045185~maintenance of protein location	11	0.583864	0.027226	TLN1, EZR, TMSB15A, TLN2, YWHAB, G3BP2, TMSB4X, TMSB10, TMSL3, TACC3, FLNA	1439	48	13528	2.15439	1	0.338264	39.7271
GOTERM_BP_FAT	GO:0000956~nuclear-transcribed mRNA catabolic process	9	0.477707	0.0276193	EXOSC10, ZFP36L2, UPF1, GSPT1, DCP2, WIBG, SMG7, RNPS1, CASC3	1439	35	13528	2.41739	1	0.341095	40.1725
GOTERM_BP_FAT	GO:0032259~methylation	15	0.796178	0.0280039	METTL5, METTL4, EZH2, ICMT, CTCF, PRMT1, GSPT1, BTG2, PRMT5, PRMT6, BHMT, GATAD2A, DNMT1, PCMT1, CARM1	1439	76	13528	1.85546	1	0.343806	40.605
GOTERM_BP_FAT	GO:0043414~biopolymer methylation	14	0.7431	0.0283097	METTL5, EZH2, ICMT, CTCF, PRMT1, GSPT1, BTG2, PRMT5, PRMT6, BHMT, GATAD2A, DNMT1, PCMT1, CARM1	1439	69	13528	1.90744	1	0.345701	40.9468
GOTERM_BP_FAT	GO:0009154~purine ribonucleotide catabolic process	7	0.37155	0.0294912	ATP5E, LONP1, ATP5EP2, ATP5B, ACLY, ATP5O, MYO9B, ATP5A1	1439	23	13528	2.86117	1	0.356175	42.25
GOTERM_BP_FAT	GO:0030048~actin filament-based movement	7	0.37155	0.0294912	MYL6, MYL7, ACTC1, WASF2, MYO9B, MYH9, MYH10	1439	23	13528	2.86117	1	0.356175	42.25
GOTERM_BP_FAT	GO:0009156~ribonucleoside monophosphate biosynthetic process	7	0.37155	0.0294912	ADSS, ATIC, ADSL, PPAT, PFAS, IMPDH2, PRPS1	1439	23	13528	2.86117	1	0.356175	42.25
GOTERM_BP_FAT	GO:0051493~regulation of cytoskeleton organization	23	1.22081	0.0296194	XPO1, ARHGEF2, MAP1A, RDX, CENPE, TMSB10, NEXN, CAPZB, DSTN, PLK4, TMSB15A, ARPC3, ARPC2, CFL1, SPTBN2, TMSB4X, CLASP1, SKA2, RANBP1, MAPRE1, TMSL3, ADD1, HDAC6	1439	136	13528	1.58987	1	0.356249	42.3897
GOTERM_BP_FAT	GO:0060548~negative regulation of cell death	51	2.70701	0.0296273	XRCC5, IER3, ARNT2, SNCA, INTS1, PRDX3, CIAPIN1, CITED2, TPT1, DDAH2, RPS27A, RTEL1, API5, ZC3HC1, SLC25A4, CRYAB, POLB, CSDA, SERPINB9, SMO, KRT18, BTG2, NME1, CFL1, UBC, FOXC1, UBB, UBA52, ASNS, PPT1, COL2A1, MIF, MSX2, CHD8, RB1CC1, DAD1, AATF, GLO1, SPHK2, TMBIM6, ANXA1, BIRC5, STRADB, SOD1, SFRP1, NUP62, BAX, GSK3B, HSPD1, BARD1, F2R	1439	360	13528	1.3318	1	0.355158	42.3984
GOTERM_BP_FAT	GO:0070507~regulation of microtubule cytoskeleton organization	10	0.530786	0.0298016	XPO1, PLK4, ARHGEF2, MAP1A, RANBP1, CENPE, CLASP1, SKA2, MAPRE1, HDAC6	1439	42	13528	2.23833	1	0.355681	42.5879
GOTERM_BP_FAT	GO:0051101~regulation of DNA binding	21	1.11465	0.0300661	SIVA1, TMEM189-UBE2V1, PRDX3, FLNA, RPS3, UBE2N, SMO, HDAC2, ACD, ID2, SMARCB1, NME1, ID1, GTF2A2, CALM3, EDF1, ZNF462, ID3, NR2F2, APEX1, CALM2, SMARCA4	1439	121	13528	1.63157	1	0.357065	42.8742
GOTERM_BP_FAT	GO:0051323~metaphase	4	0.212314	0.0302057	CDCA8, FBXO5, CENPE, MYH9	1439	7	13528	5.37198	1	0.357244	43.0248
GOTERM_BP_FAT	GO:0006613~cotranslational protein targeting to membrane	5	0.265393	0.0313014	ARL6IP1, SRP14, SRP14P1, SRP72, SRP19, SRP9	1439	12	13528	3.91707	1	0.366456	44.194
GOTERM_BP_FAT	GO:0051052~regulation of DNA metabolic process	20	1.06157	0.0313872	MSH6, TMEM189-UBE2V1, MSH3, BLM, FAM175A, USP1, GMNN, CALR, GLI2, RPS3, CDT1, UBE2N, ACD, PPP2CA, PCNA, PDGFC, C19ORF62, ID3, KPNA2, RTEL1	1439	114	13528	1.64929	1	0.366092	44.2846
GOTERM_BP_FAT	GO:0042257~ribosomal subunit assembly	3	0.159236	0.0314791	RPS14, RPS15, RPL24	1439	3	13528	9.40097	1	0.365787	44.3814
GOTERM_BP_FAT	GO:0021910~smoothened signaling pathway involved in ventral spinal cord patterning	3	0.159236	0.0314791	SMO, GLI2, GLI3	1439	3	13528	9.40097	1	0.365787	44.3814
GOTERM_BP_FAT	GO:0043248~proteasome assembly	3	0.159236	0.0314791	ADRM1, PSMG1, PSMG2	1439	3	13528	9.40097	1	0.365787	44.3814
GOTERM_BP_FAT	GO:0006220~pyrimidine nucleotide metabolic process	9	0.477707	0.0323122	NME4, TYMS, CTPS, NME1, CTPS2, NTHL1, CCNO, TBPL1, PRPS1	1439	36	13528	2.35024	1	0.372338	45.2525
GOTERM_BP_FAT	GO:0009144~purine nucleoside triphosphate metabolic process	21	1.11465	0.0325027	ATP5E, ATP5J2, NUDT1, ATP5B, ATP5F1, MYO9B, ACLY, DGUOK, NME4, LONP1, ATP13A1, ATP6V0E2, SLC25A13, ATP5EP2, ATP2A2, NME1, ATP5C1, ATP5L, ATP5O, ATP5A1, ATP5H, ATP5J	1439	122	13528	1.6182	1	0.372918	45.4498
GOTERM_BP_FAT	GO:0010628~positive regulation of gene expression	77	4.08705	0.0325741	ENY2, NIF3L1, MORF4L2, RBM4, XRCC6, ARNT2, PAX6, CTCF, CNOT7, GLI2, GLI3, CITED2, APP, GTF2A2, SMARCD1, YAP1, NR2F2, SUPT5H, CCNA2, RPS27A, MYST3, ALX1, PCBD1, RAN, SOX11, MED12, HMGA1, NRIP1, MED6, MURC, HIF1A, ZMIZ1, UBC, FOXC1, CAND1, UBB, NFE2L2, UBA52, SMARCA4, BLM, TCF7L1, CHD8, MEIS2, MRPL12, SMARCB1, TEAD4, AATF, AGRN, TCF4, TCF3, PLAGL2, HNRNPAB, BMP4, YEATS4, MAFB, CREB1, TRIM28, CREBBP…	1439	581	13528	1.24591	1	0.372407	45.5235
GOTERM_BP_FAT	GO:0031175~neuron projection development	38	2.01699	0.0325966	ALS2, NRP1, UCHL1, PAX6, PIP5K1C, GJA1, GLI2, ALCAM, EFHD1, LINGO1, APP, PTK2, LAMB2, PAFAH1B1, POU4F1, CD24, SEMA3A, TOP2B, RPS27A, PRKCA, ACTB, CREB1, KIF5C, OTX2, CHST3, RPL24, CDK5, SLIT2, SMO, MAP1S, SEMA4F, UBC, PHGDH, UBB, BMP7, SLITRK5, UBA52, MYH10	1439	256	13528	1.39546	1	0.371456	45.5469
GOTERM_BP_FAT	GO:0043066~negative regulation of apoptosis	50	2.65393	0.0328327	XRCC5, IER3, ARNT2, SNCA, INTS1, PRDX3, CIAPIN1, CITED2, TPT1, DDAH2, RPS27A, RTEL1, API5, ZC3HC1, CRYAB, POLB, CSDA, SERPINB9, SMO, KRT18, BTG2, NME1, CFL1, UBC, FOXC1, UBB, UBA52, ASNS, PPT1, COL2A1, MIF, MSX2, CHD8, RB1CC1, DAD1, AATF, GLO1, SPHK2, TMBIM6, ANXA1, BIRC5, STRADB, SOD1, SFRP1, NUP62, BAX, GSK3B, HSPD1, BARD1, F2R	1439	354	13528	1.32782	1	0.372447	45.7901
GOTERM_BP_FAT	GO:0006402~mRNA catabolic process	10	0.530786	0.0342605	EXOSC10, ZFP36L2, UPF1, GSPT1, DCP2, WIBG, SMG7, HNRNPD, RNPS1, CASC3	1439	43	13528	2.18627	1	0.38408	47.2393
GOTERM_BP_FAT	GO:0000184~nuclear-transcribed mRNA catabolic process, nonsense-mediated decay	8	0.424628	0.0345052	EXOSC10, UPF1, GSPT1, DCP2, WIBG, SMG7, RNPS1, CASC3	1439	30	13528	2.50693	1	0.385075	47.4839
GOTERM_BP_FAT	GO:0048667~cell morphogenesis involved in neuron differentiation	32	1.69851	0.0349081	ALS2, NRP1, UCHL1, PAX6, PIP5K1C, GLI2, ALCAM, APP, PTK2, LAMB2, POU4F1, PAFAH1B1, SEMA3A, TOP2B, RPS27A, PRKCA, ACTB, CREB1, OTX2, KIF5C, CHST3, RPL24, SOD1, CDK5, SLIT2, SEMA4F, UBC, UBB, BMP7, SLITRK5, UBA52, MYH10	1439	209	13528	1.43938	1	0.387447	47.8844
GOTERM_BP_FAT	GO:0032386~regulation of intracellular transport	14	0.7431	0.0349552	KHDRBS1, BMP4, CRYAB, SMAD4, G3BP2, TACC3, GLI3, PRDX1, CDK5, FLNA, SMO, GSK3B, CALM3, CALM2, BARD1	1439	71	13528	1.85371	1	0.386694	47.9311
GOTERM_BP_FAT	GO:0051235~maintenance of location	13	0.690021	0.0354446	TLN1, TLN2, G3BP2, YWHAB, TMSB10, TACC3, CALR, FLNA, EZR, TMSB15A, TMSB4X, TMSL3, ASPM	1439	64	13528	1.90957	1	0.389787	48.4133
GOTERM_BP_FAT	GO:0021695~cerebellar cortex development	6	0.318471	0.0355113	SMO, AGTPBP1, MTPN, GLI2, CDK5, MYH10	1439	18	13528	3.13366	1	0.389202	48.4786
GOTERM_BP_FAT	GO:0032392~DNA geometric change	6	0.318471	0.0355113	MCM7, SUPV3L1, MCM2, MCM4, HMGA1, MCM6	1439	18	13528	3.13366	1	0.389202	48.4786
GOTERM_BP_FAT	GO:0032508~DNA duplex unwinding	6	0.318471	0.0355113	MCM7, SUPV3L1, MCM2, MCM4, HMGA1, MCM6	1439	18	13528	3.13366	1	0.389202	48.4786
GOTERM_BP_FAT	GO:0051173~positive regulation of nitrogen compound metabolic process	84	4.4586	0.0360992	ENY2, NIF3L1, FAM175A, MORF4L2, RBM4, XRCC6, ARNT2, PAX6, CTCF, CNOT7, GLI2, GLI3, CITED2, APP, SMARCD1, GTF2A2, PDGFC, YAP1, NR2F2, SUPT5H, CCNA2, DDAH1, RPS27A, MYST3, ALX1, HSP90AA1, PCBD1, RAN, SOX11, MED12, HMGA1, NRIP1, UBE2N, MED6, MURC, HIF1A, ZMIZ1, UBC, PEBP1, FOXC1, CAND1, UBB, NFE2L2, UBA52, SMARCA4, BLM, CALR, TCF7L1, CHD8, MEIS2, MRPL12, SMARCB1, TEAD4, C19ORF62, AATF, AGRN, TCF4, T…	1439	644	13528	1.22621	1	0.393094	49.0516
GOTERM_BP_FAT	GO:0040008~regulation of growth	48	2.54777	0.0383425	DCBLD2, EXTL3, DERL2, NRP1, ZMAT3, FOXM1, BCAR1, MORF4L2, NELL2, NEDD9, PPT1, TTL, BLZF1, APP, PTK2, CHD7, PAK2, CTGF, PPP2CA, ACTL6A, AGRN, SEMA3A, GNG4, RPS27A, ENO1, CYR61, TMEM97, YEATS4, CGRRF1, CRYAB, CREB1, SMAD4, NDUFA13, CSDA, SOD1, UBE2E3, ATXN2, SEMA4F, UBC, HBEGF, NPPB, FOXC1, RUVBL2, RUVBL1, UBB, IGFBP2, PARP1, UBA52	1439	341	13528	1.3233	1	0.410808	51.1831
GOTERM_BP_FAT	GO:0006354~RNA elongation	11	0.583864	0.0398435	ADRM1, TAF10, POLR2F, POLR2L, POLR2J, GTF2A2, POLR2I, GTF2H4, TCEB3, SUPT5H, POLR2A	1439	51	13528	2.02766	1	0.421921	52.5618
GOTERM_BP_FAT	GO:0034655~nucleobase, nucleoside, nucleotide and nucleic acid catabolic process	12	0.636943	0.0398665	ATP5E, NUDT1, ATP5B, NUDT5, MYO9B, ACLY, LONP1, ATP5EP2, DERA, ATP5O, ATP5A1, CCNO, NTHL1	1439	58	13528	1.94503	1	0.420907	52.5827
GOTERM_BP_FAT	GO:0046822~regulation of nucleocytoplasmic transport	12	0.636943	0.0398665	KHDRBS1, BMP4, SMO, GSK3B, SMAD4, G3BP2, TACC3, CDK5, PRDX1, GLI3, FLNA, BARD1	1439	58	13528	1.94503	1	0.420907	52.5827
GOTERM_BP_FAT	GO:0034656~nucleobase, nucleoside and nucleotide catabolic process	12	0.636943	0.0398665	ATP5E, NUDT1, ATP5B, NUDT5, MYO9B, ACLY, LONP1, ATP5EP2, DERA, ATP5O, ATP5A1, CCNO, NTHL1	1439	58	13528	1.94503	1	0.420907	52.5827
GOTERM_BP_FAT	GO:0043069~negative regulation of programmed cell death	50	2.65393	0.0399224	XRCC5, IER3, ARNT2, SNCA, INTS1, PRDX3, CIAPIN1, CITED2, TPT1, DDAH2, RPS27A, RTEL1, API5, ZC3HC1, CRYAB, POLB, CSDA, SERPINB9, SMO, KRT18, BTG2, NME1, CFL1, UBC, FOXC1, UBB, UBA52, ASNS, PPT1, COL2A1, MIF, MSX2, CHD8, RB1CC1, DAD1, AATF, GLO1, SPHK2, TMBIM6, ANXA1, BIRC5, STRADB, SOD1, SFRP1, NUP62, BAX, GSK3B, HSPD1, BARD1, F2R	1439	359	13528	1.30933	1	0.420164	52.6333
GOTERM_BP_FAT	GO:0009142~nucleoside triphosphate biosynthetic process	18	0.955414	0.0402034	ATP5E, ATP5J2, CTPS, ATP5B, ATP5F1, NME4, ATP13A1, ATP6V0E2, SLC25A13, ATP5EP2, ATP2A2, NME1, ATP5C1, ATP5L, ATP5O, ATP5A1, ATP5H, TBPL1, ATP5J	1439	102	13528	1.659	1	0.421237	52.8869
GOTERM_BP_FAT	GO:0006607~NLS-bearing substrate import into nucleus	5	0.265393	0.0415027	KPNA6, KPNA4, KPNA3, KPNA2, KPNB1	1439	13	13528	3.61576	1	0.430388	54.0431
GOTERM_BP_FAT	GO:0045935~positive regulation of nucleobase, nucleoside, nucleotide and nucleic acid metabolic process	81	4.29936	0.0421488	ENY2, NIF3L1, FAM175A, MORF4L2, RBM4, XRCC6, ARNT2, PAX6, CTCF, CNOT7, GLI2, GLI3, CITED2, APP, SMARCD1, GTF2A2, PDGFC, YAP1, NR2F2, SUPT5H, CCNA2, RPS27A, MYST3, ALX1, PCBD1, RAN, SOX11, MED12, HMGA1, NRIP1, UBE2N, MED6, MURC, HIF1A, ZMIZ1, UBC, FOXC1, CAND1, UBB, NFE2L2, UBA52, SMARCA4, BLM, CALR, TCF7L1, CHD8, MEIS2, MRPL12, SMARCB1, TEAD4, C19ORF62, AATF, AGRN, TCF4, TCF3, PLAGL2, HNRNPAB, BM…	1439	624	13528	1.22032	1	0.434258	54.6079
GOTERM_BP_FAT	GO:0045934~negative regulation of nucleobase, nucleoside, nucleotide and nucleic acid metabolic process	68	3.60934	0.0423478	JDP2, RBM15B, CBX2, CTCF, HSBP1, GLI2, GLI3, CBX5, CDT1, CITED2, RPS3, EDNRA, PRMT6, NR2F2, SUPT5H, MYST3, ALX1, NR2F1, KHDRBS1, CTBP1, NDUFA13, CSDA, RBBP7, NRIP1, CTNNBIP1, CHMP1A, PIAS4, SMARCE1, RPS14, RPS13, SMARCA4, BCLAF1, EID2, BLM, TH1L, HAT1, CALR, TCF7L1, HIC2, RPS26, MEIS2, ACD, GATAD2A, TCF4, ENO1, HNRNPAB, MSH6, MSH3, PHB, GMNN, TRIM28, YWHAB, SMAD4, CENPF, ILF3, TRIM24, UBP1, SALL4…	1439	512	13528	1.24857	1	0.43461	54.7806
GOTERM_BP_FAT	GO:0009199~ribonucleoside triphosphate metabolic process	20	1.06157	0.0427747	ATP5E, ATP5J2, CTPS, ATP5B, ATP5F1, MYO9B, ACLY, NME4, LONP1, ATP13A1, ATP6V0E2, SLC25A13, ATP5EP2, ATP2A2, NME1, ATP5C1, ATP5L, ATP5O, ATP5A1, ATP5H, ATP5J	1439	118	13528	1.59339	1	0.436722	55.1489
GOTERM_BP_FAT	GO:0048742~regulation of skeletal muscle fiber development	7	0.37155	0.0431258	BMP4, UBC, UBB, AGRN, ZFHX3, UBA52, RPS27A	1439	25	13528	2.63227	1	0.43823	55.4497
GOTERM_BP_FAT	GO:0009161~ribonucleoside monophosphate metabolic process	7	0.37155	0.0431258	ADSS, ATIC, ADSL, PPAT, PFAS, IMPDH2, PRPS1	1439	25	13528	2.63227	1	0.43823	55.4497
GOTERM_BP_FAT	GO:0006383~transcription from RNA polymerase III promoter	6	0.318471	0.0441062	GTF3A, TROVE2, POLR3K, GTF3C2, GTF3C1, GTF3C3	1439	19	13528	2.96873	1	0.444509	56.2795
GOTERM_BP_FAT	GO:0030069~lysogeny	4	0.212314	0.0445735	XRCC5, XRCC6, BANF1, HMGA1	1439	8	13528	4.70049	1	0.446835	56.6699
GOTERM_BP_FAT	GO:0040001~establishment of mitotic spindle localization	4	0.212314	0.0445735	CCDC99, CENPA, NUSAP1, PAFAH1B1	1439	8	13528	4.70049	1	0.446835	56.6699
GOTERM_BP_FAT	GO:0019047~provirus integration	4	0.212314	0.0445735	XRCC5, XRCC6, BANF1, HMGA1	1439	8	13528	4.70049	1	0.446835	56.6699
GOTERM_BP_FAT	GO:0031570~DNA integrity checkpoint	11	0.583864	0.0448161	CCND1, XPC, BLM, PCBP4, FAM175A, RBM38, C19ORF62, CCNA2, GTSE1, CDT1, NAE1	1439	52	13528	1.98867	1	0.447457	56.8712
GOTERM_BP_FAT	GO:0009064~glutamine family amino acid metabolic process	11	0.583864	0.0448161	GOT2, CTPS, PHGDH, ASNSD1, ASNS, CTPS2, CPS1, DDAH2, DDAH1, PPAT, PFAS	1439	52	13528	1.98867	1	0.447457	56.8712
GOTERM_BP_FAT	GO:0044087~regulation of cellular component biogenesis	23	1.22081	0.0451306	PRKCA, RDX, TMSB10, CAPZB, PTK2, ARPC3, TMSB15A, ARPC2, GSK3B, UBC, SPTBN2, RALA, TMSB4X, CAND1, UBB, AGRN, CD24, MAPRE1, TMSL3, UBA52, RPS27A, ADD1, HDAC6	1439	142	13528	1.52269	1	0.448609	57.1309
GOTERM_BP_FAT	GO:0016567~protein ubiquitination	20	1.06157	0.0460365	TMEM189-UBE2V1, SAE1, PCNP, ANAPC11, UBE3C, UBE2C, UBE2N, GSPT1, TRIM32, UBC, CAND1, UBB, PAF1, AMFR, RPS27A, RNF40, UBA52, BARD1, UBE2E1, HDAC6	1439	119	13528	1.58	1	0.454114	57.8708
GOTERM_BP_FAT	GO:0008361~regulation of cell size	31	1.64544	0.0461753	DCBLD2, EXTL3, DERL2, FGFR3, NRP1, FHL1, PPT1, CCNG1, APP, LAMB2, NUBP1, MTPN, RB1CC1, PPP2CA, SEMA3A, GNG4, ENO1, CGRRF1, ACTA1, CRYAB, CREB1, SMAD4, NDUFA13, DDX5, CSRP2, VAT1, ATP6V0E2, SEMA4F, NPPB, HBEGF, NOP58	1439	206	13528	1.41471	1	0.453938	57.9831
GOTERM_BP_FAT	GO:0050767~regulation of neurogenesis	26	1.38004	0.0462032	XRCC5, IRX3, NRP1, XRCC6, PAX6, GLI2, CALR, TTL, LINGO1, PTK2, CD24, SEMA3A, ASPM, BMP4, LYN, PLXNB1, NLGN1, SLIT2, NOTCH3, SMO, YWHAG, YWHAH, SEMA4F, CCND2, BMP7, DBN1	1439	166	13528	1.47244	1	0.452952	58.0056
GOTERM_BP_FAT	GO:0008624~induction of apoptosis by extracellular signals	19	1.00849	0.0484312	PRKCA, FGD1, ARHGEF2, NDUFA13, ARHGEF17, ECT2, YWHAE, PLEKHG2, TNFRSF10B, BAX, UBC, NGFRAP1, AATF, UBB, DAP, CD24, SST, RPS27A, UBA52	1439	112	13528	1.59481	1	0.467819	59.7688
GOTERM_BP_FAT	GO:0006730~one-carbon metabolic process	19	1.00849	0.0484312	SHMT2, PPME1, MAT2A, METTL5, METTL4, EZH2, CTCF, ICMT, MTHFD1L, PRMT1, BTG2, GSPT1, PRMT5, PRMT6, BHMT, GATAD2A, DNMT1, PCMT1, CARM1	1439	112	13528	1.59481	1	0.467819	59.7688
GOTERM_BP_FAT	GO:0040007~growth	28	1.4862	0.0491535	FGFR3, FHL1, INTS1, CCNG1, GLI2, GLI3, APP, LAMB2, NUBP1, MTPN, BMP4, INA, ACTA1, ICMT, DDX5, CSRP2, VAT1, NOTCH3, CCNB1, SMO, ATP6V0E2, CCNB2, ZMIZ1, NOP58, FOXC1, BMP7, SMARCA4, ADD1	1439	183	13528	1.4384	1	0.471722	60.3253
GOTERM_BP_FAT	GO:0006308~DNA catabolic process	12	0.636943	0.0494527	RPA1, UBE2N, RAD23B, TXNDC12, XPC, BAX, GTF2H4, PPT1, SOD1, NTHL1, CCNO, RPA3	1439	60	13528	1.88019	1	0.472619	60.5536
GOTERM_BP_FAT	GO:0051147~regulation of muscle cell differentiation	9	0.477707	0.0495562	BMP4, EZH2, MORF4L2, UBC, UBB, AGRN, ZFHX3, UBA52, RPS27A	1439	39	13528	2.16946	1	0.472144	60.6323
GOTERM_BP_FAT	GO:0033157~regulation of intracellular protein transport	11	0.583864	0.0501923	BMP4, SMO, GSK3B, SMAD4, G3BP2, TACC3, CDK5, PRDX1, GLI3, FLNA, BARD1	1439	53	13528	1.95115	1	0.47537	61.1128
GOTERM_BP_FAT	GO:0030900~forebrain development	24	1.27389	0.0517576	BMP4, NDST1, CREB1, OTX1, OTX2, PAX6, GLI2, TACC3, CDK5, YWHAE, GLI3, APLP2, NOTCH3, APP, FYN, BAX, MKKS, PAFAH1B1, NR2F2, TOP2B, ASPM, MYH10, SMARCA4, NR2F1	1439	152	13528	1.48436	1	0.484891	62.2715
GOTERM_BP_FAT	GO:0006268~DNA unwinding during replication	5	0.265393	0.0533573	MCM7, MCM2, MCM4, HMGA1, MCM6	1439	14	13528	3.35749	1	0.494422	63.4221
GOTERM_BP_FAT	GO:0051172~negative regulation of nitrogen compound metabolic process	68	3.60934	0.054565	JDP2, RBM15B, CBX2, CTCF, HSBP1, GLI2, GLI3, CBX5, CDT1, CITED2, RPS3, EDNRA, PRMT6, NR2F2, SUPT5H, MYST3, ALX1, NR2F1, KHDRBS1, CTBP1, NDUFA13, CSDA, RBBP7, NRIP1, CTNNBIP1, CHMP1A, PIAS4, SMARCE1, RPS14, RPS13, SMARCA4, BCLAF1, EID2, BLM, TH1L, HAT1, CALR, TCF7L1, HIC2, RPS26, MEIS2, ACD, GATAD2A, TCF4, ENO1, HNRNPAB, MSH6, MSH3, PHB, GMNN, TRIM28, YWHAB, SMAD4, CENPF, ILF3, TRIM24, UBP1, SALL4…	1439	519	13528	1.23173	1	0.501171	64.2686
GOTERM_BP_FAT	GO:0034654~nucleobase, nucleoside, nucleotide and nucleic acid biosynthetic process	29	1.53928	0.0547697	ADSS, ATP5E, CTPS, ATP5B, CTPS2, PPAT, PFAS, TYMS, ATP5EP2, ATIC, ATP5L, ATP5O, ATP5H, TBPL1, IMPDH2, ATP5J, ATP5J2, ATP5F1, APRT, NME4, SLC25A13, ATP6V0E2, ATP13A1, ATP2A2, NME1, RRM1, ATP5C1, ADSL, ATP5A1, PRPS1	1439	193	13528	1.41258	1	0.501296	64.4102
GOTERM_BP_FAT	GO:0034404~nucleobase, nucleoside and nucleotide biosynthetic process	29	1.53928	0.0547697	ADSS, ATP5E, CTPS, ATP5B, CTPS2, PPAT, PFAS, TYMS, ATP5EP2, ATIC, ATP5L, ATP5O, ATP5H, TBPL1, IMPDH2, ATP5J, ATP5J2, ATP5F1, APRT, NME4, SLC25A13, ATP6V0E2, ATP13A1, ATP2A2, NME1, RRM1, ATP5C1, ADSL, ATP5A1, PRPS1	1439	193	13528	1.41258	1	0.501296	64.4102
GOTERM_BP_FAT	GO:0008064~regulation of actin polymerization or depolymerization	12	0.636943	0.0547844	TMSB15A, ARPC3, ARPC2, CFL1, SPTBN2, RDX, TMSB4X, TMSB10, TMSL3, CAPZB, ADD1, DSTN	1439	61	13528	1.84937	1	0.500186	64.4204
GOTERM_BP_FAT	GO:0006195~purine nucleotide catabolic process	8	0.424628	0.0548663	ATP5E, LONP1, NUDT1, ATP5EP2, ATP5B, ACLY, ATP5O, MYO9B, ATP5A1	1439	33	13528	2.27902	1	0.499517	64.4769
GOTERM_BP_FAT	GO:0045893~positive regulation of transcription, DNA-dependent	63	3.34395	0.0553334	ENY2, NIF3L1, MORF4L2, RBM4, XRCC6, ARNT2, PAX6, CTCF, GLI2, CNOT7, CITED2, APP, GTF2A2, SMARCD1, YAP1, NR2F2, SUPT5H, ALX1, RAN, SOX11, MED12, HMGA1, NRIP1, MED6, MURC, HIF1A, ZMIZ1, FOXC1, CAND1, NFE2L2, SMARCA4, TCF7L1, CHD8, MEIS2, MRPL12, SMARCB1, TEAD4, AATF, AGRN, TCF4, TCF3, PLAGL2, HNRNPAB, BMP4, YEATS4, MAFB, CREB1, TRIM28, CREBBP, SMAD4, ILF3, TEAD2, CENPK, SALL4, HDAC2, ILF2, ETS1, SM…	1439	477	13528	1.24164	1	0.501343	64.7974
GOTERM_BP_FAT	GO:0008629~induction of apoptosis by intracellular signals	11	0.583864	0.055982	PRKCA, MSH6, TXNDC12, TP53I3, PCBP4, BAX, AEN, DYRK2, CD24, C14ORF153, CUL1	1439	54	13528	1.91501	1	0.504314	65.2381
GOTERM_BP_FAT	GO:0006096~glycolysis	10	0.530786	0.0566257	LDHB, TROVE2, PKM2, PGAM1, PFKP, PGK1, GAPDH, PDHB, MDH1, ENO1	1439	47	13528	2.00021	1	0.507219	65.6703
GOTERM_BP_FAT	GO:0009201~ribonucleoside triphosphate biosynthetic process	17	0.902335	0.0577629	ATP5E, ATP5J2, CTPS, ATP5B, ATP5F1, NME4, ATP13A1, ATP6V0E2, SLC25A13, ATP5EP2, ATP2A2, NME1, ATP5C1, ATP5L, ATP5O, ATP5A1, ATP5H, ATP5J	1439	99	13528	1.61431	1	0.513184	66.4215
GOTERM_BP_FAT	GO:0010558~negative regulation of macromolecule biosynthetic process	71	3.76858	0.0579346	SRP14, JDP2, RBM15B, CTCF, CBX2, HSBP1, GLI2, GLI3, CBX5, CDT1, CITED2, EIF4EBP2, TIA1, PRMT6, NR2F2, SUPT5H, MYST3, ALX1, NR2F1, PRKCA, KHDRBS1, CTBP1, NDUFA13, CSDA, RBBP7, NRIP1, CTNNBIP1, CHMP1A, SMARCE1, PIAS4, RPS14, SRP9, SMARCA4, BCLAF1, EID2, BLM, TH1L, HAT1, IGF2BP2, IGF2BP3, CALR, TCF7L1, HIC2, MEIS2, ACD, GATAD2A, AATF, TCF4, ENO1, HNRNPAB, SRP14P1, PHB, GMNN, TRIM28, YWHAB, SMAD4, CE…	1439	547	13528	1.22024	1	0.513062	66.5335
GOTERM_BP_FAT	GO:0009165~nucleotide biosynthetic process	28	1.4862	0.0580873	ADSS, ATP5E, CTPS, ATP5B, CTPS2, PPAT, PFAS, TYMS, ATP5EP2, ATIC, ATP5L, ATP5O, ATP5H, IMPDH2, TBPL1, ATP5J, ATP5J2, ATP5F1, NME4, SLC25A13, ATP6V0E2, ATP13A1, ATP2A2, NME1, RRM1, ATP5C1, ADSL, ATP5A1, PRPS1	1439	186	13528	1.4152	1	0.512823	66.6329
GOTERM_BP_FAT	GO:0006163~purine nucleotide metabolic process	28	1.4862	0.0580873	ADSS, ATP5E, ATP5B, MYO9B, PPAT, PFAS, LONP1, ATP5EP2, ATIC, ATP5L, ATP5O, ATP5H, IMPDH2, ATP5J, ATP5J2, NUDT1, ATP5F1, ACLY, DGUOK, NME4, SLC25A13, ATP6V0E2, ATP13A1, ATP2A2, NME1, ATP5C1, ADSL, ATP5A1, PRPS1	1439	186	13528	1.4152	1	0.512823	66.6329
GOTERM_BP_FAT	GO:0030030~cell projection organization	50	2.65393	0.0583599	ALS2, JUB, NRP1, UCHL1, WASF2, PAX6, GJA1, PIP5K1C, GLI2, RAB3IP, EFHD1, APP, MKKS, POU4F1, SEMA3A, TOP2B, RPS27A, PRKCA, OTX2, KIF5C, CHST3, NUP85, MYH9, PCM1, CDK5, SLIT2, SMO, SEMA4F, UBC, UBB, SLITRK5, UBA52, FGD1, ARPC4, RDX, CAPZB, ALCAM, LINGO1, PTK2, LAMB2, PAFAH1B1, CD24, ACTB, CREB1, RPL24, SOD1, MAP1S, PHGDH, BMP7, MYH10	1439	368	13528	1.27731	1	0.513327	66.8095
GOTERM_BP_FAT	GO:0009628~response to abiotic stimulus	50	2.65393	0.0583599	FAM175A, LXN, COPS3, XRCC6, GJA1, INTS3, APP, AEN, MKKS, COL11A1, TUBB3, PRKCA, ACTA1, LYN, CRYAB, USP1, TOPBP1, CSDA, CDK5, C9ORF80, RIC8A, PITPNM1, CCND1, RPAIN, XPC, BTG2, FANCD2, PEBP1, DYNLRB1, BLM, SNN, HSPA4, C19ORF62, FEN1, COL18A1, BMP4, DHX9, MSH6, NES, MAT2A, SOD1, RAD54L, EIF2B1, OBFC2B, HDAC2, FYN, BAX, POLD1, IGFBP2, SST	1439	368	13528	1.27731	1	0.513327	66.8095
GOTERM_BP_FAT	GO:0000320~re-entry into mitotic cell cycle	3	0.159236	0.0585443	CCND1, GSK3B, CCNF	1439	4	13528	7.05073	1	0.513285	66.9286
GOTERM_BP_FAT	GO:0070096~mitochondrial outer membrane translocase complex assembly	3	0.159236	0.0585443	HSP90AA1, HSPA4, TOMM22	1439	4	13528	7.05073	1	0.513285	66.9286
GOTERM_BP_FAT	GO:0007008~outer mitochondrial membrane organization	3	0.159236	0.0585443	HSP90AA1, HSPA4, TOMM22	1439	4	13528	7.05073	1	0.513285	66.9286
GOTERM_BP_FAT	GO:0051300~spindle pole body organization	3	0.159236	0.0585443	CEP72, KIF11, CKAP5	1439	4	13528	7.05073	1	0.513285	66.9286
GOTERM_BP_FAT	GO:0000212~meiotic spindle organization	3	0.159236	0.0585443	FBXO5, TUBG1, MYH9	1439	4	13528	7.05073	1	0.513285	66.9286
GOTERM_BP_FAT	GO:0006167~AMP biosynthetic process	3	0.159236	0.0585443	ADSS, ADSL, PRPS1	1439	4	13528	7.05073	1	0.513285	66.9286
GOTERM_BP_FAT	GO:0007411~axon guidance	18	0.955414	0.0590798	NRP1, OTX2, KIF5C, PAX6, RPL24, GLI2, CDK5, SLIT2, ALCAM, APP, SEMA4F, UBC, UBB, SEMA3A, BMP7, RPS27A, UBA52, MYH10	1439	107	13528	1.58147	1	0.515399	67.2719
GOTERM_BP_FAT	GO:0000060~protein import into nucleus, translocation	8	0.424628	0.0630191	RBM22, SEC61B, POLA2, KPNB1, TNPO1, GLI3, TOB1, F2R	1439	34	13528	2.21199	1	0.537795	69.6959
GOTERM_BP_FAT	GO:0034976~response to endoplasmic reticulum stress	8	0.424628	0.0630191	ATG10, CCND1, DERL2, GSK3B, NFE2L2, AMFR, EIF2AK2, FAM129A	1439	34	13528	2.21199	1	0.537795	69.6959
GOTERM_BP_FAT	GO:0010557~positive regulation of macromolecule biosynthetic process	83	4.40552	0.0632617	ENY2, NIF3L1, MORF4L2, RBM4, XRCC6, ARNT2, PAX6, EIF5A, CTCF, CNOT7, GLI2, GLI3, CITED2, APP, WIBG, GTF2A2, SMARCD1, PDGFC, YAP1, NR2F2, FAM129A, SUPT5H, CCNA2, RPS27A, MYST3, ALX1, PCBD1, RAN, SOX11, MED12, HMGA1, NRIP1, MED6, MURC, HIF1A, ZMIZ1, UBC, FOXC1, CAND1, UBB, NFE2L2, UBA52, SMARCA4, BLM, CALR, TCF7L1, CHD8, MEIS2, MRPL12, SMARCB1, TEAD4, AATF, AGRN, DYRK2, TCF4, TCF3, PLAGL2, HNRNPAB,…	1439	654	13528	1.19309	1	0.538021	69.8395
GOTERM_BP_FAT	GO:0051254~positive regulation of RNA metabolic process	63	3.34395	0.0633291	ENY2, NIF3L1, MORF4L2, RBM4, XRCC6, ARNT2, PAX6, CTCF, GLI2, CNOT7, CITED2, APP, GTF2A2, SMARCD1, YAP1, NR2F2, SUPT5H, ALX1, RAN, SOX11, MED12, HMGA1, NRIP1, MED6, MURC, HIF1A, ZMIZ1, FOXC1, CAND1, NFE2L2, SMARCA4, TCF7L1, CHD8, MEIS2, MRPL12, SMARCB1, TEAD4, AATF, AGRN, TCF4, TCF3, PLAGL2, HNRNPAB, BMP4, YEATS4, MAFB, CREB1, TRIM28, CREBBP, SMAD4, ILF3, TEAD2, CENPK, SALL4, HDAC2, ILF2, ETS1, SM…	1439	481	13528	1.23131	1	0.537226	69.8792
GOTERM_BP_FAT	GO:0000077~DNA damage checkpoint	10	0.530786	0.0634102	CCND1, XPC, BLM, PCBP4, FAM175A, RBM38, C19ORF62, CCNA2, GTSE1, NAE1	1439	48	13528	1.95854	1	0.536515	69.927
GOTERM_BP_FAT	GO:0051253~negative regulation of RNA metabolic process	49	2.60085	0.064052	JDP2, CBX2, CTCF, GLI2, HSBP1, CITED2, CBX5, PRMT6, SUPT5H, NR2F2, ALX1, NR2F1, CTBP1, NDUFA13, RBBP7, CSDA, NRIP1, CTNNBIP1, CHMP1A, PIAS4, SMARCE1, RPS14, RPS13, SMARCA4, HAT1, CALR, TCF7L1, RPS26, HIC2, MEIS2, GATAD2A, TCF4, HNRNPAB, ENO1, TRIM28, SMAD4, ILF3, TRIM24, HDAC2, SALL4, ID2, ID1, SMARCC2, YWHAQ, DNMT1, ID3, TBL1X, ZFHX3, BARD1	1439	362	13528	1.27251	1	0.539049	70.3028
GOTERM_BP_FAT	GO:0008038~neuron recognition	6	0.318471	0.0647129	APP, NRP1, DYNLL2, CNTNAP2, SEMA3A, SLIT2	1439	21	13528	2.68599	1	0.541665	70.6851
GOTERM_BP_FAT	GO:0009394~2'-deoxyribonucleotide metabolic process	6	0.318471	0.0647129	TYMS, NUDT1, DGUOK, NTHL1, CCNO, TBPL1	1439	21	13528	2.68599	1	0.541665	70.6851
GOTERM_BP_FAT	GO:0006164~purine nucleotide biosynthetic process	23	1.22081	0.0658326	ATP5E, ADSS, ATP5J2, ATP5B, ATP5F1, PPAT, PFAS, NME4, ATP13A1, ATP6V0E2, SLC25A13, ATP5EP2, ATP2A2, ATIC, NME1, ATP5C1, ATP5L, ADSL, ATP5O, ATP5A1, ATP5H, IMPDH2, ATP5J, PRPS1	1439	148	13528	1.46096	1	0.546844	71.3221
GOTERM_BP_FAT	GO:0030832~regulation of actin filament length	12	0.636943	0.0665634	TMSB15A, ARPC3, ARPC2, CFL1, SPTBN2, RDX, TMSB4X, TMSB10, TMSL3, CAPZB, ADD1, DSTN	1439	63	13528	1.79066	1	0.549771	71.7308
GOTERM_BP_FAT	GO:0009067~aspartate family amino acid biosynthetic process	5	0.265393	0.066844	GOT2, BHMT, ASNSD1, ASNS, ENOPH1	1439	15	13528	3.13366	1	0.550163	71.8862
GOTERM_BP_FAT	GO:0043489~RNA stabilization	5	0.265393	0.066844	DHX9, HNRNPD, SYNCRIP, PABPC1, YBX1	1439	15	13528	3.13366	1	0.550163	71.8862
GOTERM_BP_FAT	GO:0048255~mRNA stabilization	5	0.265393	0.066844	DHX9, HNRNPD, SYNCRIP, PABPC1, YBX1	1439	15	13528	3.13366	1	0.550163	71.8862
GOTERM_BP_FAT	GO:0006357~regulation of transcription from RNA polymerase II promoter	91	4.83015	0.0681693	JDP2, MORF4L2, RBM4, XRCC6, ARNT2, PAX6, CBX2, DEK, ANKRD1, HSBP1, CNOT7, GLI2, MED20, BUD31, CITED2, BLZF1, APP, MED27, SMARCD1, GTF2A2, POU4F1, YAP1, NR2F2, SUPT5H, NR2F1, ALX1, ELP3, CTBP1, OTX1, SOX11, MED12, CSDA, RBBP7, NRIP1, MYCN, MED6, CTNNBIP1, MURC, UHRF1, HIF1A, SMARCE1, PIAS4, RPS14, ZMIZ1, SMARCA5, FOXC1, CAND1, RUVBL1, SMARCA4, NEDD8, CALR, TCF7L1, PFN1, CHD8, MEIS2, SMARCB1, TEAD4…	1439	727	13528	1.17674	1	0.556313	72.6097
GOTERM_BP_FAT	GO:0000082~G1/S transition of mitotic cell cycle	11	0.583864	0.0688326	CDC7, BCAT1, CCND1, GSPT1, CCND2, POLE, CDKN3, CDCA5, LATS2, CDC25A, CUL1	1439	56	13528	1.84662	1	0.558764	72.9651
GOTERM_BP_FAT	GO:0009205~purine ribonucleoside triphosphate metabolic process	19	1.00849	0.0688795	ATP5E, ATP5J2, ATP5B, ATP5F1, MYO9B, ACLY, NME4, LONP1, ATP13A1, ATP6V0E2, SLC25A13, ATP5EP2, ATP2A2, NME1, ATP5C1, ATP5L, ATP5O, ATP5A1, ATP5H, ATP5J	1439	117	13528	1.52665	1	0.557852	72.99
GOTERM_BP_FAT	GO:0031327~negative regulation of cellular biosynthetic process	72	3.82166	0.0691995	SRP14, JDP2, RBM15B, CTCF, CBX2, HSBP1, GLI2, GLI3, CBX5, CDT1, CITED2, EDNRA, EIF4EBP2, TIA1, PRMT6, NR2F2, SUPT5H, MYST3, NR2F1, ALX1, PRKCA, KHDRBS1, CTBP1, NDUFA13, CSDA, RBBP7, NRIP1, CTNNBIP1, CHMP1A, SMARCE1, PIAS4, RPS14, SRP9, SMARCA4, BCLAF1, EID2, BLM, TH1L, HAT1, IGF2BP2, IGF2BP3, CALR, TCF7L1, HIC2, MEIS2, ACD, GATAD2A, AATF, TCF4, ENO1, HNRNPAB, SRP14P1, PHB, GMNN, TRIM28, YWHAB, SM…	1439	561	13528	1.20654	1	0.558424	73.1598
GOTERM_BP_FAT	GO:0016055~Wnt receptor signaling pathway	21	1.11465	0.0697173	DVL2, LZTS2, CSNK2B, CXXC4, FZD2, SLC9A3R1, TAX1BP3, TCF7L1, SENP2, CTNNBIP1, CHD8, CCND1, SFRP1, PIAS4, NXN, SFRP2, GSK3B, ROR2, CD24, TBL1X, BCL9	1439	133	13528	1.48436	1	0.560056	73.4323
GOTERM_BP_FAT	GO:0000723~telomere maintenance	7	0.37155	0.0699604	PTGES3, XRCC5, ACD, BLM, XRCC6, PARP1, RTEL1	1439	28	13528	2.35024	1	0.560204	73.5594
GOTERM_BP_FAT	GO:0006793~phosphorus metabolic process	119	6.31635	0.0700437	SNCA, NDUFAB1, TTK, AURKA, AURKB, APP, TYRO3, STK25, PTPRN, PPP1CC, STK4, PPP1CA, MAPK6, BAZ1B, SCYL2, NME1, ATP5C1, ROR1, PDGFRB, ROR2, EIF2AK2, NEK6, FGFR3, PTPLAD1, MAPKAPK5, SSH2, MST4, SDHAF2, PTK2, DUSP19, VRK1, VRK3, DUSP14, PTPLA, DULLARD, DYRK2, PTPN13, OXSR1, PPA1, PLK4, ATP6V0E2, PLK2, NDUFV2, PTPN1, BMP7, PHPT1, ATP5E, IMPA2, UQCRC1, SLC20A1, COX10, NUAK1, ATP5B, EIF2A, LATS2, RNGTT, …	1439	973	13528	1.14976	1	0.559498	73.6028
GOTERM_BP_FAT	GO:0006796~phosphate metabolic process	119	6.31635	0.0700437	SNCA, NDUFAB1, TTK, AURKA, AURKB, APP, TYRO3, STK25, PTPRN, PPP1CC, STK4, PPP1CA, MAPK6, BAZ1B, SCYL2, NME1, ATP5C1, ROR1, PDGFRB, ROR2, EIF2AK2, NEK6, FGFR3, PTPLAD1, MAPKAPK5, SSH2, MST4, SDHAF2, PTK2, DUSP19, VRK1, VRK3, DUSP14, PTPLA, DULLARD, DYRK2, PTPN13, OXSR1, PPA1, PLK4, ATP6V0E2, PLK2, NDUFV2, PTPN1, BMP7, PHPT1, ATP5E, IMPA2, UQCRC1, SLC20A1, COX10, NUAK1, ATP5B, EIF2A, LATS2, RNGTT, …	1439	973	13528	1.14976	1	0.559498	73.6028
GOTERM_BP_FAT	GO:0048666~neuron development	46	2.44161	0.0701268	ALS2, IRX5, NRP1, UCHL1, PAX6, PIP5K1C, GJA1, PPT1, GLI2, ALCAM, LINGO1, EFHD1, APP, PTK2, LAMB2, DYNLL2, CNTNAP2, PAFAH1B1, POU4F1, AGRN, CD24, SEMA3A, TOP2B, RPS27A, ACTB, PRKCA, CREB1, KIF5C, OTX2, CHST3, RPL24, FIG4, SOD1, CDK5, SLIT2, SMO, MAP1S, SEMA4F, UBC, PHGDH, UBB, PBX3, BMP7, SLITRK5, UBA52, MYH10	1439	339	13528	1.27565	1	0.558794	73.646
GOTERM_BP_FAT	GO:0034220~ion transmembrane transport	10	0.530786	0.0706886	ATP5E, ATP6V0E2, ATP5EP2, ATP5B, ATP5F1, ATP5C1, ATP5L, ATP5O, ATP5A1, ATP5H, ATP5J	1439	49	13528	1.91857	1	0.560639	73.9365
GOTERM_BP_FAT	GO:0007163~establishment or maintenance of cell polarity	10	0.530786	0.0706886	CCDC99, CAP2, EZR, CENPA, CFL1, PAFAH1B1, CLASP1, CAP1, MYH9, LLGL1	1439	49	13528	1.91857	1	0.560639	73.9365
GOTERM_BP_FAT	GO:0009060~aerobic respiration	8	0.424628	0.0718691	SDHA, UQCRC1, COX10, UQCRH, IDH2, PDHB, FH, MDH1	1439	35	13528	2.14879	1	0.565715	74.5371
GOTERM_BP_FAT	GO:0006984~ER-nuclear signaling pathway	8	0.424628	0.0718691	ATG10, CCND1, DERL2, ATP2A2, GSK3B, NFE2L2, AMFR, EIF2AK2	1439	35	13528	2.14879	1	0.565715	74.5371
GOTERM_BP_FAT	GO:0009890~negative regulation of biosynthetic process	73	3.87473	0.0753644	SRP14, JDP2, RBM15B, CTCF, CBX2, HSBP1, GLI2, GLI3, CBX5, CDT1, CITED2, EDNRA, EIF4EBP2, TIA1, PRMT6, NR2F2, SUPT5H, MYST3, NR2F1, ALX1, PRKCA, KHDRBS1, CTBP1, NDUFA13, CSDA, RBBP7, NRIP1, CTNNBIP1, CHMP1A, SMARCE1, PIAS4, RPS14, SRP9, SMARCA4, BCLAF1, EID2, BLM, TH1L, HAT1, IGF2BP2, IGF2BP3, CALR, TCF7L1, HIC2, MEIS2, ACD, GATAD2A, AATF, TCF4, ENO1, HNRNPAB, SRP14P1, PHB, GMNN, TRIM28, YWHAB, SM…	1439	573	13528	1.19768	1	0.582509	76.2397
GOTERM_BP_FAT	GO:0043488~regulation of mRNA stability	6	0.318471	0.0767211	ZFP36L2, DHX9, HNRNPD, SYNCRIP, PABPC1, YBX1	1439	22	13528	2.5639	1	0.58814	76.871
GOTERM_BP_FAT	GO:0042770~DNA damage response, signal transduction	14	0.7431	0.0786842	MSH6, BLM, FAM175A, GTSE1, NAE1, TXNDC12, CCND1, XPC, PCBP4, AEN, C19ORF62, RBM38, DYRK2, CCNA2	1439	80	13528	1.64517	1	0.596621	77.7565
GOTERM_BP_FAT	GO:0034599~cellular response to oxidative stress	9	0.477707	0.0804449	LONP1, HIF1A, PRDX6, SNCA, ROMO1, PRDX3, SOD1, PRDX1, HDAC6	1439	43	13528	1.96765	1	0.603935	78.5235
GOTERM_BP_FAT	GO:0019058~viral infectious cycle	9	0.477707	0.0804449	XRCC5, CTBP1, SMARCB1, XRCC6, DEK, SUPT5H, UBP1, BANF1, HMGA1	1439	43	13528	1.96765	1	0.603935	78.5235
GOTERM_BP_FAT	GO:0048641~regulation of skeletal muscle tissue development	7	0.37155	0.0806377	BMP4, UBC, UBB, AGRN, ZFHX3, UBA52, RPS27A	1439	29	13528	2.2692	1	0.60371	78.6059
GOTERM_BP_FAT	GO:0032200~telomere organization	7	0.37155	0.0806377	PTGES3, XRCC5, ACD, BLM, XRCC6, PARP1, RTEL1	1439	29	13528	2.2692	1	0.60371	78.6059
GOTERM_BP_FAT	GO:0001909~leukocyte mediated cytotoxicity	4	0.212314	0.0813767	TUBB, CADM1, TUBB2C, PRDX1	1439	10	13528	3.76039	1	0.606065	78.9191
GOTERM_BP_FAT	GO:0009185~ribonucleoside diphosphate metabolic process	4	0.212314	0.0813767	ATP5E, ATP5EP2, ATP5B, NUDT5, ATP5A1	1439	10	13528	3.76039	1	0.606065	78.9191
GOTERM_BP_FAT	GO:0021696~cerebellar cortex morphogenesis	5	0.265393	0.0819133	SMO, AGTPBP1, MTPN, GLI2, CDK5	1439	16	13528	2.9378	1	0.607448	79.1438
GOTERM_BP_FAT	GO:0019079~viral genome replication	5	0.265393	0.0819133	CTBP1, SMARCB1, DEK, SUPT5H, UBP1	1439	16	13528	2.9378	1	0.607448	79.1438
GOTERM_BP_FAT	GO:0006007~glucose catabolic process	11	0.583864	0.0834128	LDHB, TROVE2, PKM2, PGD, PGAM1, PFKP, PGK1, GAPDH, PDHB, MDH1, ENO1	1439	58	13528	1.78294	1	0.613274	79.7598
GOTERM_BP_FAT	GO:0006892~post-Golgi vesicle-mediated transport	11	0.583864	0.0834128	PLDN, AP1S2, KRT18, GBF1, BLOC1S1, PUM1, CNO, RAB3IP, HSPA8, FTL, DNM2	1439	58	13528	1.78294	1	0.613274	79.7598
GOTERM_BP_FAT	GO:0009309~amine biosynthetic process	14	0.7431	0.0850591	BCAT1, ODC1, BCAT2, MAT2A, SRM, SNCA, ASNSD1, ASNS, GOT2, OAZ1, BHMT, PHGDH, ENOPH1, CBS	1439	81	13528	1.62486	1	0.619654	80.4164
GOTERM_BP_FAT	GO:0048762~mesenchymal cell differentiation	10	0.530786	0.086741	S100A4, EDNRA, SMO, HIF1A, TRIM28, CFL1, FOXC1, BMP7, HNRNPAB, ALX1	1439	51	13528	1.84333	1	0.626062	81.0662
GOTERM_BP_FAT	GO:0014031~mesenchymal cell development	10	0.530786	0.086741	S100A4, EDNRA, SMO, HIF1A, TRIM28, CFL1, FOXC1, BMP7, HNRNPAB, ALX1	1439	51	13528	1.84333	1	0.626062	81.0662
GOTERM_BP_FAT	GO:0008652~cellular amino acid biosynthetic process	10	0.530786	0.086741	GOT2, BCAT1, BCAT2, MAT2A, BHMT, PHGDH, ASNSD1, ASNS, ENOPH1, CBS	1439	51	13528	1.84333	1	0.626062	81.0662
GOTERM_BP_FAT	GO:0046034~ATP metabolic process	17	0.902335	0.0884606	ATP5E, ATP5J2, ATP5B, ATP5F1, MYO9B, ACLY, LONP1, ATP13A1, ATP6V0E2, SLC25A13, ATP5EP2, ATP2A2, ATP5C1, ATP5L, ATP5O, ATP5A1, ATP5H, ATP5J	1439	105	13528	1.52206	1	0.632501	81.7095
GOTERM_BP_FAT	GO:0031328~positive regulation of cellular biosynthetic process	85	4.51168	0.0898584	ENY2, NIF3L1, MORF4L2, RBM4, XRCC6, ARNT2, PAX6, EIF5A, CTCF, CNOT7, GLI2, GLI3, CITED2, APP, WIBG, SMARCD1, GTF2A2, PDGFC, YAP1, NR2F2, FAM129A, SUPT5H, CCNA2, DDAH1, RPS27A, MYST3, ALX1, HSP90AA1, PCBD1, RAN, SOX11, MED12, HMGA1, NRIP1, MED6, MURC, HIF1A, ZMIZ1, UBC, FOXC1, CAND1, UBB, NFE2L2, UBA52, SMARCA4, BLM, CALR, TCF7L1, CHD8, MEIS2, MRPL12, SMARCB1, TEAD4, AATF, AGRN, DYRK2, TCF4, TCF3,…	1439	685	13528	1.16654	1	0.637427	82.2172
GOTERM_BP_FAT	GO:0009180~purine ribonucleoside diphosphate biosynthetic process	3	0.159236	0.0907995	ATP5E, ATP5EP2, ATP5B, ATP5A1	1439	5	13528	5.64058	1	0.64033	82.5514
GOTERM_BP_FAT	GO:0000084~S phase of mitotic cell cycle	3	0.159236	0.0907995	POLD1, CDK2AP1, POLA1	1439	5	13528	5.64058	1	0.64033	82.5514
GOTERM_BP_FAT	GO:0051320~S phase	3	0.159236	0.0907995	POLD1, CDK2AP1, POLA1	1439	5	13528	5.64058	1	0.64033	82.5514
GOTERM_BP_FAT	GO:0006271~DNA strand elongation during DNA replication	3	0.159236	0.0907995	RFC4, POLA1, FEN1	1439	5	13528	5.64058	1	0.64033	82.5514
GOTERM_BP_FAT	GO:0034969~histone arginine methylation	3	0.159236	0.0907995	PRMT5, PRMT6, CARM1	1439	5	13528	5.64058	1	0.64033	82.5514
GOTERM_BP_FAT	GO:0051096~positive regulation of helicase activity	3	0.159236	0.0907995	MSH6, MSH3, SSBP1	1439	5	13528	5.64058	1	0.64033	82.5514
GOTERM_BP_FAT	GO:0009188~ribonucleoside diphosphate biosynthetic process	3	0.159236	0.0907995	ATP5E, ATP5EP2, ATP5B, ATP5A1	1439	5	13528	5.64058	1	0.64033	82.5514
GOTERM_BP_FAT	GO:0032465~regulation of cytokinesis	3	0.159236	0.0907995	CENPV, CALM3, CP110, CALM2	1439	5	13528	5.64058	1	0.64033	82.5514
GOTERM_BP_FAT	GO:0009136~purine nucleoside diphosphate biosynthetic process	3	0.159236	0.0907995	ATP5E, ATP5EP2, ATP5B, ATP5A1	1439	5	13528	5.64058	1	0.64033	82.5514
GOTERM_BP_FAT	GO:0006172~ADP biosynthetic process	3	0.159236	0.0907995	ATP5E, ATP5EP2, ATP5B, ATP5A1	1439	5	13528	5.64058	1	0.64033	82.5514
GOTERM_BP_FAT	GO:0000089~mitotic metaphase	3	0.159236	0.0907995	CDCA8, FBXO5, CENPE	1439	5	13528	5.64058	1	0.64033	82.5514
GOTERM_BP_FAT	GO:0033044~regulation of chromosome organization	7	0.37155	0.0921708	UBE2N, SET, ACD, SNCA, CENPV, DNMT1, CTCF	1439	30	13528	2.19356	1	0.645002	83.0279
GOTERM_BP_FAT	GO:0043254~regulation of protein complex assembly	15	0.796178	0.0930931	TMSB10, RDX, CAPZB, ARPC3, TMSB15A, ARPC2, GSK3B, SPTBN2, TMSB4X, CAND1, CD24, MAPRE1, TMSL3, ADD1, HDAC6	1439	90	13528	1.56683	1	0.647737	83.3413
GOTERM_BP_FAT	GO:0009206~purine ribonucleoside triphosphate biosynthetic process	16	0.849257	0.0939549	ATP5E, ATP5J2, ATP5B, ATP5F1, NME4, ATP13A1, ATP6V0E2, SLC25A13, ATP5EP2, ATP2A2, NME1, ATP5C1, ATP5L, ATP5O, ATP5A1, ATP5H, ATP5J	1439	98	13528	1.53485	1	0.65019	83.6293
GOTERM_BP_FAT	GO:0060249~anatomical structure homeostasis	17	0.902335	0.0944285	PTGES3, XRCC5, BLM, XRCC6, COL2A1, SOD1, RPA1, HIF1A, ACD, BAX, PDGFRB, PARP1, RTEL1, ADD1, BARD1, F2R, FH	1439	106	13528	1.5077	1	0.65103	83.7856
GOTERM_BP_FAT	GO:0044270~nitrogen compound catabolic process	12	0.636943	0.094714	ATP5E, NUDT1, ATP5B, NUDT5, MYO9B, ACLY, LONP1, ATP5EP2, DERA, ATP5O, ATP5A1, CCNO, NTHL1	1439	67	13528	1.68376	1	0.651098	83.8791
GOTERM_BP_FAT	GO:0009891~positive regulation of biosynthetic process	86	4.56476	0.0947671	ENY2, NIF3L1, MORF4L2, RBM4, XRCC6, ARNT2, PAX6, EIF5A, CTCF, CNOT7, GLI2, GLI3, CITED2, APP, WIBG, SMARCD1, GTF2A2, PDGFC, YAP1, NR2F2, FAM129A, SUPT5H, CCNA2, DDAH1, RPS27A, MYST3, ALX1, HSP90AA1, PCBD1, RAN, SOX11, MED12, HMGA1, NRIP1, MED6, MURC, HIF1A, ZMIZ1, UBC, FOXC1, CAND1, UBB, NFE2L2, UBA52, SMARCA4, BLM, CALR, TCF7L1, CHD8, MEIS2, MRPL12, SMARCB1, TEAD4, AATF, AGRN, DYRK2, TCF4, TCF3,…	1439	695	13528	1.16329	1	0.65022	83.8964
GOTERM_BP_FAT	GO:0060485~mesenchyme development	10	0.530786	0.0955159	S100A4, EDNRA, SMO, HIF1A, TRIM28, CFL1, FOXC1, BMP7, HNRNPAB, ALX1	1439	52	13528	1.80788	1	0.652169	84.139
GOTERM_BP_FAT	GO:0009132~nucleoside diphosphate metabolic process	5	0.265393	0.0984918	ATP5E, ATP5EP2, NME1, ATP5B, NUDT5, ATP5A1	1439	17	13528	2.76499	1	0.662934	85.0693
GOTERM_BP_FAT	GO:0048873~homeostasis of number of cells within a tissue	5	0.265393	0.0984918	RPA1, BAX, FH, ADD1, F2R	1439	17	13528	2.76499	1	0.662934	85.0693
GOTERM_BP_FAT	GO:0031575~G1/S transition checkpoint	5	0.265393	0.0984918	CCND1, PCBP4, RBM38, RPL24, GTSE1	1439	17	13528	2.76499	1	0.662934	85.0693
GOTERM_BP_FAT	GO:0031111~negative regulation of microtubule polymerization or depolymerization	5	0.265393	0.0984918	ARHGEF2, MAP1A, CLASP1, MAPRE1, HDAC6	1439	17	13528	2.76499	1	0.662934	85.0693
GOTERM_BP_FAT	GO:0006352~transcription initiation	14	0.7431	0.0987567	POLR2F, POLR2L, POLR2J, POLR2I, MED12, GTF2H4, MED24, TRIM24, POLR2A, TAF10, MED27, GTF2A2, SMARCA5, TBPL1	1439	83	13528	1.58571	1	0.662889	85.1496
GOTERM_BP_FAT	GO:0050768~negative regulation of neurogenesis	9	0.477707	0.0993733	BMP4, LINGO1, PTK2, YWHAH, NRP1, SEMA4F, SEMA3A, CD24, BMP7	1439	45	13528	1.88019	1	0.664214	85.3348
GOTERM_BP_FAT	GO:0043543~protein amino acid acylation	11	0.583864	0.0997386	TAF10, YEATS4, NMT1, ZDHHC17, SAP130, CREBBP, HAT1, ACTL6A, RUVBL2, RUVBL1, MYST3	1439	60	13528	1.72351	1	0.664555	85.4435
