# Supplementary material for: Induced pluripotent stem cell-derived neuronal cells from a sporadic Alzheimer’s disease donor as a model for investigating AD-associated gene regulatory networks
Source: BMC Genomics. 2015 Feb 14;16(1):84. doi: 10.1186/s12864-015-1262-5 (PMC4344782; doi:10.1186/s12864-015-1262-5)
Supplement: Additional file 11: — List of primers used for quantitative real-time PCR, DNA fingerprinting. [file 12864_2015_1262_MOESM11_ESM.xls]

## Sheet: Primer RT-PCR and DNA-finger pr
Gene	forward primer (5'-3') sequence	reverse primer (5'-3') sequence	product length [bp]
GAPDH	CTGGTAAAGTGGATATTGTTGCCAT	TGGAATCATATTGGAACATGTAAACC	81
NANOG	CCTGTGATTTGTGGGCCTG	GACAGTCTCCGTGTGAGGCAT	78
POU5F1	GTGGAGGAAGCTGACAACAA	ATTCTCCAGGTTGCCTCTCA	119
SOX2	GTATCAGGAGTTGTCAAGGCAGAG	TCCTAGTCTTAAAGAGGCAGCAAAC	78
LIN28	CAGCTGTCTCCTTTTGATCTGC	GTTCACCTTTAAGAAGTCAGCCA	87
TDGF1	GGGATACAGCACAGTAAGGAGCTAA	CACAAAAGGACCCCAGCATG	76
DPPA4	TGGTGTCAGGTGGTGTGTGG	CCAGGCTTGACCAGCATGAA	91
FGF4	CCCTTCTTCACCGATGAGTGC	CATTCTTGCTCAGGGCGATG	109
GDF3	TTGGCACAAGTGGATCATTGC	TTGGCACAAGTGGATCATTGC	96
LEFTY1	AATGTGTCATTGTTTACTTGTCCTGTC	CAGGTCTTAGGTCCAGAGTGGTG	76
LEFTY2	GTCCATCACCCATCCTAAGCAC	GCCAGCATTTCCTACTAGAGCTCA	76
D7S796	TTTTGGTATTGGCCATCCTA	GAAAGGAACAGAGAGACAGGG	-
NeuN	GTTCCCCTACCCCACCACC	GTGCTGAGATTTATGGAGGCTACGC	100
Synapsin I	CCCAGATGGTTCGACTGCAT	GTCAACCTTGACCTTGCCCA	161
Synapsin II	ACATTTTTGAGGTCATGGACTGTA	TGAGAATATACTGTAAACACCCTTG	243
vGlut1	GCTTCGAGATCAGCAAGGTAG	CCTTGGAGTGCGAGTAGCC	204
vGlut2	TCAGATTCCGGGAGGCTACA	TGGGTAGGTCACACCCTCAA	175
GAD1	AGGCAATCCTCCAAGAACC	TGAAAGTCCAGCACCTTGG	124
GAD2	CGCATGGTCATCTCAAACC	AGTGGAACAGCTTGGTGAGC	114
Calbindin	GCTCCAGGAATACACCCAAA	CAGCTCATGCTCGTCAATGT	208
Somatostatin	TGCTGTCTGAACCCAACCAG	GATCTCTGCAGCTCAAGCCT	100
