# Supplementary material for: Induced pluripotent stem cell-derived neuronal cells from a sporadic Alzheimer’s disease donor as a model for investigating AD-associated gene regulatory networks
Source: BMC Genomics. 2015 Feb 14;16(1):84. doi: 10.1186/s12864-015-1262-5 (PMC4344782; doi:10.1186/s12864-015-1262-5)
Supplement: Additional file 12: — List of primers used for sequencing of APP, PSEN1, PSEN2 in sporadic AD-patient derived fibroblasts used to derive neuronal cells. [file 12864_2015_1262_MOESM12_ESM.xls]

## Sheet: Primer of Sequencing
Gen/Exon	forward primer (5'->3') sequence	reverse primer (5'->3') sequence	product length [bp]
APP-Exon1	GGCTCCGTCAGTTTCCTC	TGCATTAAAGACTTGGGTTAAGG	299
APP-Exon2	CCGGGCTGATTCCTAATTG	AGGGTTAAAATACTGATGCAAAATAC	390
APP-Exon3	AGGGACACTCCACCTGTACC	AGAGTGGCAATGTGCTGAAG	349
APP-Exon4	TTGTCTTGAAGTCTATCTTTCCTTG	GCTGTTGCCTCAAAATACCC	295
APP-Exon5	TGCATGTTGATTATTTTATGTGGAG	GTGGGCAGAGACCTTTTCAG	388
APP-Exon6	TTCTCAAATTGCCAAAATTCC	GAAGGCAGTGGTGCTAGGG	393
APP-Exon7	GCCACTGGGAGGATTAAAAG	GGTAGCAACAGGCCCATTC	357
APP-Exon8	TCAGTGGACTCGTGCATTTC	TGCAAAGAAGGTGATGATGC	224
APP-Exon9	TGAAAATACGGCTTTCTATTAAACG	GCCTGTGGGGAGACTGAG	300
APP-Exon10	GGAAAAACATAATCATCCATCC	TGCTGGCAGATAAAGGTAAAC	248
APP-Exon11	TGGAATGACTATGCAGTCTTTAGG	TTTTGTATGGCTTCCAGTTCC	382
APP-Exon12	GTGGAACCTCTAACCCATCG	GTGGGATCCTGTCACCAAC	290
APP-Exon13	AAAAATAACCTGGGCGACAG	GGCAAGCTGTTCTATTAACTTCC	332
APP-Exon14	GAAGTCTTGCCTGGCAGAAG	TTCACCACTCAAGAACATACAAAAG	422
APP-Exon15	TGGTTCTTTTCTGGCTGCTC	GAAATGAAGAGTAAGGAATAGTCAAGG	372
APP-Exon16	CAGGCCTAGAAAGAAGTTTTGG	TTTCTAGCACAGGATGAACCAG	286
APP-Exon17	CAAATGTCCCCTGCATTTAAG	AGCATCATGGAAGCACACTG	380
APP-Exon18	TGCAATCTTGGCAAAAGAAG	ACACCGATGGGTAGTGAAGC	278
PSEN1-Exon3	CCTTTGCGGTCCTTAGACAG	CTAGCCCCCTCAGCATTTC	368
PSEN1-Exon4	GGTCTGTTGTTAATCCCAGGTC	CAGCTAAGTCATGCCCCTTC	443
PSEN1-Exon5	GAAAAAGAAAATTCTGTGTTGGAG	CCACAGTGAGGAGGAAGAAAAC	380
PSEN1-Exon6	GGGCGACAAAGTGAGACC	TGTGGAAACAATTAAAACTTCAGAG	287
PSEN1-Exon7	TTGGGAGCCATCACATTATTC	CCAGCCGAAATCTTCAAATG	473
PSEN1-Exon8	CAGTTCACCTGCCATTTATTTC	GGAGTTCCAGGAATGCTGTG	387
PSEN1-Exon9	GGCAGCATTAGGAAGACTGG	GGAGTCTATGACCAAAGAAAGACG	296
PSEN1-Exon9b	TCACTGTGGTCTGTGGAACTG	GAGCAAAGTTGTGGCTGAGG	353
PSEN1-Exon10	CCATGCTTTGTGGTTTAAGG	TCTCAATTCATTTTATTCTCAAAAAG	384
PSEN1-Exon11	TTGAGTAGGGCAGTGATATTTTTG	CACCTGGGGTTAAAACAGAAC	298
PSEN1-Exon12	TCTTCCAGATTGAATGAACGTC	AGGAAGCTGCAAAAGTCCAG	440
PSEN2-Exon4	GACAGGCATCTCTTGGAAGC	CATCAGGGAATGAATGTCTGG	385
PSEN2-Exon5	TGGAAAGCAACATTCAAACTTC	TTCATCCCTGCTCTTTACCG	453
PSEN2-Exon6	AGGACAGGAACTGCTCATGG	TCTAAAGGCGGCTGTTTCAC	396
PSEN2-Exon7	AGCGTAGGCATGAAGTAGCC	AGCTCGATGGTCATCTTTCC	294
PSEN2-Exon8	CAGGTTGGGACTGAATGGTG	GCACCTGCCCTCCTTGTG	391
PSEN2-Exon9	AGGGCCTGCTCTAAGTTGTG	GCCCAGTCAACTCTGAAAGC	364
PSEN2-Exon10	ACAACGGCCTCCTAACAATG	TGGTTTTCAACGGACCTTTC	372
PSEN2-Exon11	GTGTCAGGTGCTGGTGCTC	GATGCCTCTGATGGGAAAAG	367
PSEN2-Exon12	TCCCCAGTCCACATCTTAGC	CCTAGGGATCCTGAGACCTG	353
PSEN2-Exon13	ACTGGTCCTCGAACAAGCTC	CCTCCTCACCAAGTAAACACG	399
